# Supplementary material for: Evaluation of animal model congruence to human depression based on large-scale gene expression patterns of the CNS
Source: Sci Rep. 2022 Jan 7;12:108. doi: 10.1038/s41598-021-04020-1 (PMC8741816; doi:10.1038/s41598-021-04020-1)
Supplement: Supplementary file 2 — Supplementary Information 1. [file 41598_2021_4020_MOESM2_ESM.xlsx]

## Sheet: depression portraits  v models
Gammie SC. Evaluation of animal model congruence to human depression based on large-scale gene expression patterns of the CNS			combined depression portrait						male depression portrait						female depression portrait
	GEO #	genotype or treatment	A	D	B	C	score	rank	A	D	B	C	score	rank	A	D	B	C	score	rank		file name	species	sex	source; notes	universe of combined depression with datasets
	GSE93918	HDAC2 KO in forebrain neurons	4.80463	33.7184	0.0314395	0.0128909	38.4787	1	2.60066	27.9164	0.274577	0.00751974	30.235	5	1.43286	10.6857	0.0648539	0.658045	11.3956	6	142	m142	mice	male	pfc; both vehicle chronic; 8-20 weeks	14777
	GSE25926	APPsa knock-in	2.45922	29.6487	0.00721532	0.368783	31.7319	2	0.912978	15.6974	0.0656065	1.21251	15.3322	21	1.90159	16.0737	0.164046	0.868495	16.9427	3	2	m2	mice	male	pfc; 24-28 weeks	15097		KEY
	GSE13033	HTRA2 KO	4.10044	28.643	0.0260395	1.04365	31.6737	3	10.3842	32.1728	0.00416446	0.662103	41.8908	3	0.196589	10.0192	1.05916	3.57441	5.58225	29	9	m9	mice		cortex; day 10-17	15097		hypergeometric score is log10 of pvalue *-1
	GSE25926	APP knockout	1.60549	24.7678	0.368783	0.010216	25.9943	4	0.40088	12.3919	0.217727	0.217727	12.3573	27	1.90159	10.0192	0.868495	1.05916	9.99317	11	1	m1	mice	male	pfc; 24-28 weeks	15097		A = up in both
	GSE85162	APP/PS1	0.667557	24.5906	0.113355	0.00186332	25.1429	5	11.7894	30.7736	2.52257e-05	0.00491184	42.5581	2	0.0743379	8.36542	4.18538	0.316416	3.93797	40	144	m144	mice	male	hippocampus; 8 months	14014		D = down in both
	GSE31458	ACHE-R	5.35862	19.4613	0.0113939	0.163674	24.6449	6	5.07854	20.5664	5.19178e-05	0.0728341	25.572	6	1.39866	8.67731	0.0030953	1.73827	8.33462	18	5	m5	mice	both	pfc; 4 months	11533		B = up in model, down in depression
	GSE151807	chronic mild stress	5.42728	24.3003	5.90966	0.0726441	23.7453	7	11.0356	14.1855	12.7419	0.152409	12.3268	28	6.2812	21.0858	4.18125	1.05916	22.1266	1	56	m56	mice	male	cerebral cortex	15097		C = down in model, up in depression
	GSE3621	R6/1 HD	1.86836	20.2658	0.00499917	0.0574206	22.0718	8	1.00737	14.933	0.00416446	0.00869611	15.9275	18	0.370897	4.39403	0.135496	0.868495	3.76094	43	7	m7	mice	both	brain hemisphere; 18 weeks	15097		score = A+D-B-C (higher positive score = better match)
	GSE3621	R6/1 HD	0.233343	20.6985	0.482756	0.0574206	20.3917	9	1.82126	22.4011	0.40088	0.183041	23.6384	8	0.426381	7.90599	0.23335	0.868495	7.23053	20	8	m8	mice	both	brain hemisphere; 27 weeks	15097		rank is based on score
	GSE85162	APP/PS1	1.4171	18.9429	0.269737	0.0012218	20.0891	10	12.1239	26.8402	4.20485e-07	2.52257e-05	38.9641	4	0.137671	16.0968	5.73917	1.44519	9.05008	15	143	m143	mice	male	frontal cortex; 8 months	14014
	GSE25926	APLP2 knock-out	7.47394	13.8925	1.48222	0.0142003	19.8701	11	3.83585	15.6974	0.740385	0.40088	18.3919	13	2.83995	4.61202	0.623517	0.32033	6.50812	21	3	m3	mice	male	pfc; 24-28 weeks	15097
	GSE33057	STAT1 KO	2.34757	17.9957	0.326072	0.279977	19.7372	12	7.26078	17.5393	0.105391	0.0675091	24.6272	7	0.527037	12.3966	0.349498	1.13027	11.4438	5	14	m14	mice		primary hippocampal neurons; e15-16	15362
	GSE52584	LRRK2 KO	5.0245	13.7428	1.98635e-05	0.000491041	18.7668	13	5.90003	10.0167	5.56447e-06	2.05349e-06	15.9167	19	1.07686	8.66367	0.00609636	0.0396162	9.69482	12	241	m241	mice		striatum; 4 months	7504
	GSE81672	chronic stress; resilient	7.46941	11.1044	0.0572485	0.164478	18.3521	14	6.56533	12.3421	0.00176533	0.0011335	18.9045	12	2.20074	0.96608	0.627296	2.51429	0.0252382	133	127	m127	mice		basolateral amygdala; both saline treated	15094
	GSE90962	subchronic stress	9.85325	7.50652	0.174409	0.00112331	17.1842	15	10.6981	4.68896	0.602134	0.00316834	14.7818	24	9.13895	2.71491	1.19604	0.0281415	10.6297	9	132	m132	mice	female	nucleus accumbens	14938
	GSE85162	APP/PS1	0.269737	16.9434	0.0470315	6.2078e-05	17.1661	16	7.83539	12.8057	0.000138572	0.00337604	20.6375	10	0.000159016	12.4571	1.56463	0.0464193	10.8462	8	146	m146	mice	female	hippocampus; 8 months	14014
	GSE85162	APP/PS1	1.19901	14.675	0.230767	0.00408539	15.6392	17	14.583	33.8721	1.92899e-07	0.000384055	48.4547	1	0.00259447	6.99381	5.50257	1.33104	0.162793	129	145	m145	mice	female	frontal cortex; 8 months	14014
	GSE7707	MPTP treatment	10.2699	5.30961	0.655521	0.0822072	14.8417	18	9.40428	6.14972	1.10274	0.00891442	14.4423	25	7.16201	2.23256	0.580092	0.246615	8.56787	17	262	m262	mice		striatum	10661
	GSE46139	INSM1 KO	1.32153	13.8922	0.848734	0.000224226	14.3648	19	1.39591	4.79236	0.534789	0.00741206	5.64607	58	2.50088	6.29399	0.101597	0.00516082	8.68812	16	57	m57	mice		pituitary; embryo 17	13020
	GSE80633	CRTC1 KO	5.90966	8.61221	0.197049	0.0014716	14.3233	20	3.07877	14.1855	0.0656065	0.102378	17.0963	14	2.50519	4.18125	0.78141	0.274536	5.63049	27	147	m147	mice	female	cortex; 2 months	15097
	GSE114062	high v control runner	6.95636	6.95636	0.113504	0.0920506	13.7072	21	9.74392	6.85697	0.00413998	0.18249	16.4143	16	0.32896	3.23416	0.797172	0.498423	2.26753	66	272	m272	mice	male	striatum	15113
	GSE109315	CSDS; susceptible	0.46106	13.0057	0.00300517	0.0237354	13.44	22	4.34949	11.1803	0.000227099	0.0148826	15.5146	20	0.000271766	5.70459	1.13464	1.24219	3.32803	49	185	m185	mice	male	ventral hippo; DBA	15018
	GSE109315	CSDS; resilient	0.667367	11.9832	0.00451459	0.0240183	12.622	23	2.18931	17.4709	0.000232842	0.0151283	19.6448	11	0.0239084	3.53699	0.541049	2.16446	0.855394	100	188	m188	mice	male	ventral hippo; c57	15028
	GSE109445	chronic stress	7.47301	3.68688	0.141133	0.00526648	11.0135	24	14.7778	2.01533	0.0702385	0.0447171	16.6782	15	0.362141	4.76348	2.88726	0.024006	2.21436	67	173	m173	rats		hippocampus	12756
	GSE76567	female v male; C57 strain	8.94548	2.33833	0.245789	0.0975978	10.9404	25	8.25315	1.58013	1.7076	0.0697768	8.0559	44	3.06995	1.42742	0.72929	0.0486614	3.71942	44	204	m204	mice	both	hippocampus	14942
	GSE28643	paraquat	2.24032	9.11114	0.167672	0.252489	10.9313	26	2.32738	6.02907	0.0053781	0.348537	8.00253	45	1.16942	2.48177	0.0831044	0.783041	2.78505	58	277	m277	mice	male	cerebellum	8695
	GSE151807	chronic mild stress	1.60549	15.7709	3.13596	3.31841	10.922	27	6.86265	5.12721	8.53926	6.86265	-3.41205	214	1.05916	20.6458	2.34602	0.426381	18.9326	2	55	m55	mice	male	prefrontal cortex	15097
	GSE28643	paraquat in ApoD KO	0.211459	12.4599	0.00507904	1.94928	10.717	28	0.00490365	4.07659	0.00029918	2.64539	1.4358	112	0.181411	3.63308	0.000538806	0.831985	2.98197	53	278	m278	mice	male	cerebellum	6822
	GSE85136	stress in WT	2.27353	7.83866	0.00900518	0.0639747	10.0392	29	2.19168	5.189	0.000235431	0.0697459	7.3107	47	0.43289	4.07562	0.626478	0.0961648	3.78586	42	131	m131	mice	both	brain	14289
	GSE60413	PINK1 KO	0.233343	10.4585	0.771577	0.319041	9.60118	30	0.521271	6.59998	0.740385	0.300074	6.0808	56	0.426381	2.66984	1.38676	0.23335	1.47612	83	27	m27	mice	both	cerebellum; 24 weeks	15097
	GSE41307	SHN2 KO	0.11195	13.5296	3.69903	0.771577	9.17093	31	3.07877	6.86265	2.73203	0.458568	6.75082	52	0.868495	5.77902	3.38274	0.370897	2.89387	57	50	m50	mice	male	hippocampus	15097
	GSE857	HD R6/2	0.632299	8.57351	0.162293	0.0283023	9.01521	32	2.16735	8.24229	0.0682054	0.789337	9.5521	36	0.807367	5.53252	0.179405	0.418841	5.74164	26	20	m20	mice		whole brain hemispheres	7912
	GSE76567	female v male; DBA/2 strain	0.989032	7.79474	0.0311486	0.0235092	8.72912	33	1.03705	14.4993	0.00748764	0.481261	15.0476	22	0.458303	10.3824	0.00415833	0.588775	10.2478	10	206	m206	mice	both	hippocampus	14769
	GSE60413	PINK1 KO	0.691558	9.51478	0.00721532	2.15298	8.04614	34	1.43955	10.0653	0.0228049	2.10312	9.37888	37	0.623517	6.53975	0.00460426	2.66984	4.48883	38	25	m25	mice	both	cerebellum; 6 weeks	15097
	GSE109315	CSDS; susceptible	7.00107	0.995504	6.36636e-05	0.0177765	7.97874	35	6.37804	1.4819	4.46071e-05	8.00373e-05	7.85982	46	5.62476	1.83483	0.104259	1.01674	6.3386	22	182	m182	mice	male	bnst; c57 strain	14783
	GSE83336	Flinders sensitive line; compared to resistant	0.492656	8.52561	0.435876	0.690173	7.89222	36	0.972963	14.086	0.000429184	0.167089	14.8914	23	0.567085	7.34645	0.219728	1.82642	5.86738	24	133	m133	rats	male	ventral dentate gyrus	13013
	GSE60413	PINK1 KO	0.947586	7.47394	0.010216	0.771577	7.63974	37	0.458568	4.45847	0.0656065	0.912978	3.93845	71	1.05916	5.06351	0.0712694	0.23335	5.81804	25	32	m32	mice	both	striatum; 24 weeks	15097
	GSE40296	ESET KO	0.771577	7.20119	0.233343	0.136579	7.60284	38	0.458568	9.75086	1.32329	0.348092	8.53805	41	0.961066	0.961066	0.0712694	0.623517	1.22735	92	48	m48	mice	male	dorsal telencephalon; embryo 14	15097
	GSE33618	BRAF conditional KO	0.0522265	7.98043	0.151053	0.391731	7.48987	39	1.04669	7.66367	0.861548	0.776859	7.07195	48	0.433276	5.7162	0.559074	2.03511	3.55529	45	84	m84	mice	male	hippocampus; 4 months	14540
	GSE84208	high run v control; both blocked	0.817054	7.05499	0.517683	0.152356	7.202	40	1.61276	11.1328	0.861791	0.0264034	11.8574	29	0.184604	2.76913	0.4055	2.43954	0.108688	132	235	m235	mice	male	cerebellum	14998
	GSE58261	DNMT3a cKO	4.32973	2.80304	0.0198445	0.0739669	7.03895	41	10.3824	5.84002	0.000273624	0.0227783	16.1994	17	0.88853	0.170381	0.50058	1.29753	-0.739198	172	238	m238	mice		cortex	15116
	GSE16974	EGR1 KO	0.771577	7.47394	0.547219	1.14514	6.55317	42	1.43955	10.3842	0.152409	0.912978	10.7584	33	0.274536	4.39403	0.164046	4.39403	0.11049	131	41	m41	mice	male	retina; 30 days	15097
	GSE16974	EGR1 KO	2.3034	4.52244	0.856905	0.273948	5.69499	43	2.25222	3.44678	0.589088	1.95946	3.15045	81	3.19642	4.39403	0.48691	0.868495	6.23505	23	42	m42	mice	male	retina; 42 days	15097
	GSE8720	MECP2 KO	1.86836	5.19353	1.36441	0.11195	5.58554	44	2.73203	7.40246	1.68854	0.0656065	8.38034	42	0.961066	2.19235	2.19235	0.196589	0.764477	104	212	m212	mice	male	tufted pyramidal	15097
	GSE44331	SARM1 KO	0.616793	5.19353	0.0574206	0.482756	5.27015	45	0.300074	5.36025	0.0303876	0.0228049	5.60713	59	1.05916	1.27199	0.0184914	1.16279	1.14986	94	15	m15	mice		whole brain	15097
	GSE13984	L1CAM KO	4.59113	1.56307	0.818866	0.1209	5.21443	46	9.7288	2.16735	0.408827	0.0387399	11.4486	31	0.948446	0.0583901	3.75331	0.513658	-3.26014	235	44	m44	mice	male	cerebellum; 11 days	7912
	GSE70732	maternal portrait (C57)	1.65906	12.9976	8.46206	0.986099	5.20855	47	2.50288	5.75611	6.25496	0.786579	1.21745	118	1.52939	4.24061	4.67698	1.07469	0.0183324	134	286	m286	mice		4 regions; 8 datasets; 2 timepoints	15185
	GSE40852	CYFIP1 overexpression	1.06781	4.29794	0.110555	0.0579495	5.19725	48	4.9181	6.23522	0.000185763	0.540274	10.6129	35	0.526733	4.08562	0.877912	0.391763	3.34267	48	268	m268	mice	male	frontal cortex; e15	6881
	GSE977	GFAP overexpression	0.917887	4.16957	0.0393501	0.231697	4.8164	49	5.0855	6.8813	0.000450042	0.109433	11.8569	30	0.20018	3.31449	0.339088	0.625716	2.54987	61	267	m267	mice	both	olfactory bulb 4 months	4738
	GSE90696	Tau Tg (PS19)	1.60359	3.83855	0.552901	0.0789669	4.81027	50	1.52006	4.26689	1.75223	0.352824	3.6819	74	1.47762	0.670055	0.0379595	0.156064	1.95365	74	208	m208	mice	male	hippocampus; 3 months	11811
	GSE85136	stress in WT	1.63142	3.31802	0.00979302	0.153667	4.78598	51	1.94946	2.38607	0.00551111	0.112621	4.21739	68	0.0659242	2.20098	0.25355	2.05542	-0.0420692	137	129	m129	mice	female	brain	14346
	GSE54418	TIA1 KO	3.66857	5.12141	3.66857	0.34524	4.77617	52	0.173466	3.2491	1.35209	1.24267	0.827796	128	1.93263	2.52539	1.20257	0.82191	2.43354	63	96	m96	mice		cerebellum; 3 months	14150
	GSE109315	DBA/2 v C57	2.68317	2.52121	0.183754	0.299284	4.72134	53	1.14355	0.371019	1.14355	0.692587	-0.321568	157	2.26619	1.70026	0.0310348	0.0839105	3.8515	41	190	m190	mice	male	bnst	14779
	GSE2866	ALDH5A1 KO	3.14406	1.66329	0.162293	0.00869953	4.63636	54	0.927686	1.00198	0.228287	0.366992	1.33439	117	1.45565	1.27242	0.00448208	0.0101311	2.71346	59	60	m60	mice		cerebellum; day 19	7912
	GSE20388	Flinders depression sensitive line	0.0995859	7.32525	2.56219	0.276085	4.58656	55	0.291677	2.7856	2.7856	0.554298	-0.262622	155	0.0940065	4.34635	5.64565	2.56039	-3.76568	247	78	m78	rats	male	frontal cortex; cohort 1	12950
	GSE85136	stress in WT	2.08365	2.53518	0.0269313	0.090989	4.50091	56	1.87428	2.01199	0.000187424	0.0393549	3.84672	73	0.193324	0.193324	0.473347	0.109967	-0.196665	146	130	m130	mice	male	brain	14418
	GSE5458	TOP2B KO	2.54352	2.06837	0.154408	0.0993353	4.35815	57	0.727059	4.03582	0.418439	0.338892	4.00554	70	1.54745	0.758253	0.00281374	0.96036	1.34253	88	45	m45	mice	both	whole brain; embryo 14-18 days	7199
	GSE26025	prenatal stress	3.5061	1.86836	0.197049	0.856905	4.32051	58	3.26013	7.67955	0.152409	0.0824708	10.7048	34	1.16279	0.274536	0.0134385	4.61202	-3.18814	234	86	m86	mice	female	left hippocampus; in wt mice	15097
	GSE100070	FMN2 KO	0.80455	5.8573	3.44696e-05	2.55303	4.10878	59	4.65026	8.86031	3.37004e-06	1.06379	12.4468	26	0.000208572	2.06195	1.27392	6.13967	-5.35143	265	135	m135	mice	male	hippocampus; 3 months	15635
	GSE74630	SMCX KO	0.268094	4.23544	0.268094	0.360902	3.87454	60	0.568582	8.07984	0.0116778	0.098041	8.5387	40	0.0890411	0.36694	0.616004	1.87639	-2.03641	219	240	m240	mice	male	amygdala	14841
	GSE116752	high activity selection	1.23551	2.75987	0.13301	0.0432832	3.81909	61	0.722259	3.39945	0.00812611	0.892187	3.2214	79	1.16279	0.868495	0.00958825	0.48691	1.53479	81	288	m288	mice		striatum	15065
	GSE3583	HDH knockin HD	1.86591	2.79927	0.442347	0.442347	3.78049	62	2.61837	0.37996	0.94344	0.720365	1.33453	116	2.08344	0.786295	1.50005	0.715708	0.653978	108	281	m281			striatal cells	10264
	GSE38359	AJ v C57	4.12764	0.382248	0.382248	0.437751	3.68989	63	2.10746	0.129609	1.11444	0.354392	0.768241	130	1.64958	0.381479	0.0357358	0.636643	1.35868	87	232	m232	mice		whole eye	14931
	GSE4550	MPTP treatment	1.62658	2.25513	0.000267722	0.241706	3.63975	64	0.00679552	0.70356	0.00403311	1.03032	-0.324003	158	0.713642	4.18219	2.41711e-07	0.0949883	4.80084	34	264	m264	macaque		prefrontal cortex; 25 days	6557
	GSE76567	female v male; PWD strain	0.470817	4.65439	0.60184	0.925587	3.59778	65	0.970852	7.50498	0.144948	0.24491	8.08598	43	0.0045858	0.764621	2.14978	2.95935	-4.33993	252	207	m207	mice	both	hippocampus	14835
		stress portrait	0.803164	4.80561	0.880485	1.29184	3.43645	66	3.28181	2.75396	1.12609	1.7095	3.20017	80	0.0977059	3.4364	1.09385	1.30961	1.13065	96	284	m284			29 datasets used	14940
	GSE33618	CAMKII-Cre	3.33106	1.28128	1.17447	0.0175955	3.42027	67	1.86235	0.489529	1.25304	0.0157004	1.08314	121	1.1643	0.872829	0.872829	0.0466328	1.11767	97	85	m85	mice	male	hippocampus; 6 months	14540
	GSE84185	chronic variable stress	2.80326	0.765064	0.085938	0.130759	3.35162	68	4.96189	1.8341	0.251709	0.295133	6.24914	55	0.395181	1.72036	0.34159	0.249227	1.52472	82	52	m52	mice	male	dentate gyrus	15527
	GSE76567	129S1/Sv v C57	1.43298	2.23874	0.153964	0.301379	3.21637	69	9.25531	12.5212	0.000982516	0.430198	21.3453	9	0.00116929	0.186911	6.70777	4.53595	-11.0556	288	196	m196	mice	male	hippocampus	15011
	GSE41821	PDE6B mutation	0.163674	4.53465	0.00616404	1.58109	3.11106	70	0.280639	5.29005	0.107289	0.869496	4.5939	66	1.29464	2.69128	0.00841886	3.68556	0.291946	122	43	m43	mice		retina; 8 days	11533
		female (v male) portrait	3.20983	2.06941	1.08887	1.08887	3.10149	71	1.13975	0.852437	2.45058	2.2951	-2.75349	202	3.27797	2.26202	1.82775	0.39866	3.31358	50	289	m289			8 datasets	14981
	GSE24775	SD v long day 2 wks	3.13596	2.45922	2.45922	0.044771	3.09119	72	0.912978	0.183041	7.9614	0.183041	-7.04843	243	6.53975	5.53545	0.868495	0.089379	11.1173	7	160	m160	mice	male	pars tuberalis	15097
	GSE77817	PUS1 KO	1.3455	2.43036	0.302479	0.389696	3.08368	73	2.25448	2.82891	0.0952931	0.0787764	4.90933	63	0.181287	1.51675	0.413473	2.67863	-1.39407	195	274	m274	mice		brain	10920
	GSE10535	prCAD mutant	1.3455	2.43036	0.302479	0.389696	3.08368	74	2.25448	2.82891	0.0952931	0.0787764	4.90933	64	0.181287	1.51675	0.413473	2.67863	-1.39407	196	271	m271	mice		retina; 4 weeks	10920
	GSE54795	MPTP treatment	0.632428	2.94566	0.0801603	0.498251	2.99967	75	2.07887	7.5264	0.224816	0.189945	9.19051	38	0.173724	0.634716	0.244207	1.50729	-0.943054	177	256	m256	mice	male	midbrain; 5 day treatment; 4 days later	14508
	GSE1482	NF1 Heterozygotic knockout (NF1+/-)	2.86156	0.632299	0.428815	0.0878414	2.9772	76	0.789337	0.552673	0.131044	0.20034	1.01063	124	2.45817	0.115344	0.513658	0.418841	1.64101	80	68	m68	mice		hippocampus; d15	7912
	GSE29014	low anxiety LAB v NAB	0.987494	2.85135	0.894838	0.0506512	2.89335	77	1.26868	1.6249	0.115073	0.279976	2.49853	89	0.0911722	1.39889	2.52263	0.324931	-1.3575	193	153	m153	mice	male	central amygdala	14974
	GSE11322	XBP1 KO	2.06866	3.962	2.48171	0.746773	2.80219	78	1.77114	2.15311	0.523507	1.03842	2.36231	90	1.50727	0.446505	0.446505	0.765851	0.741421	105	233	m233	mice		primary culture; telencephalon E12.5	11533
	GSE3248	HTT nuclear localization	2.72566	0.345517	0.273789	0.140493	2.65689	79	0.552673	1.16094	0.03157	0.047147	1.6349	106	1.75735	0.299418	0.0583901	0.205484	1.7929	76	17	m17	mice	both	cerebellum; 3 months	7912
		PINK1 KO portrait	0.856905	4.52244	0.856905	1.86836	2.65408	80	1.43955	4.24576	0.458568	1.82126	3.40548	77	0.623517	1.38676	3.19642	2.50519	-3.69134	245	283	m283			11 datasets used	15097
	GSE4788	MPTP treatment	1.43587	1.35732	0.111206	0.028523	2.65346	81	0.303511	0.657065	0.248061	0.477835	0.234679	144	1.19087	7.97235	2.73191e-06	0.0605172	9.1027	14	265	m265	mice	male	pooled SN	4213
	GSE4866	POLG mutation	3.69903	0.482756	0.947586	0.616793	2.6174	82	2.40675	1.10721	1.00737	0.256675	2.24992	93	1.38676	0.32033	0.370897	0.868495	0.467697	116	116	m116	mice		cochlea	15097
	GSE109315	chronic social defeat stress (CSDS); susceptible	0.014137	3.36693	0.0260536	0.869886	2.48512	83	0.0168463	12.5555	0.3048	0.928328	11.3392	32	0.174976	1.70095	0.000893188	3.30827	-1.43324	198	180	m180	mice	male	mPFC; C57 strain	15349
	GSE17542	MPTP treatment	2.95348	0.407209	0.564519	0.320151	2.47602	84	1.52745	0.49867	1.74651	0.0520712	0.227536	145	1.52538	0.0743332	0.127299	0.175267	1.29714	90	259	m259	mice		SN; dopamine neurons; 10 day treat	9988
	GSE74382	6-OHDA lesion	2.30951	0.717157	0.356391	0.281644	2.38864	85	6.10114	0.526504	0.270635	0.384636	5.97237	57	0.841721	1.52026	0.534065	0.434761	1.39315	85	255	m255	rats	male	dorsal striatum; both saline; both ppx conditioned	8393
	GSE6614	CHRNA7 KO	0.474984	3.75179	0.00869953	1.87439	2.34368	86	0.501606	4.3465	0.0387399	2.53887	2.2705	92	0.115344	1.18614	0.155766	2.58763	-1.44191	199	107	m107	mice	both	whole brain	7912
	GSE40630	TSC2 +/-	2.24423	0.897629	4.76222e-06	0.897629	2.24423	87	4.24061	2.54188	0.000166485	0.13671	6.64561	53	0.106011	0.875238	0.000377925	0.970043	0.0108279	135	24	m24	mice	female	cerebellum	15646
	GSE40630	FMR1 KO	0.0601459	3.44997	0.035916	1.42594	2.04826	88	0.37569	5.37062	0.00451416	0.37569	5.3661	61	0.0849757	0.786122	0.0672144	5.92262	-5.11873	260	23	m23	mice	female	cerebellum	15646
	GSE30880	cbp+/-	0.143296	2.8989	0.00738588	1.09133	1.94348	89	0.277476	2.87969	7.24259e-06	1.78941	1.36775	115	0.0303765	0.228299	0.00163164	5.66993	-5.41288	266	21	m21	mice	female	hippocampus; no enrichment	15644
	GSE3343	SOD1 mutation	1.81585	1.47049	0.6761	0.6761	1.93414	90	0.71819	5.72588	1.12957	0.414534	4.89997	65	0.924096	0.842746	0.924096	0.924096	-0.0813496	139	61	m61	mice		oculomotor nucleus; 10 weeks	11533
	GSE18308	FOXO KO	2.6204	0.273948	1.04365	0.0260395	1.82466	91	1.10721	2.10312	0.823994	0.217727	2.16861	97	1.90159	0.78141	0.274536	0.135496	2.27297	65	13	m13	mice		neural stem cells	15097
	GSE3595	KLF7 KO	0.105403	2.72867	1.01199	0.0535504	1.76853	92	0.883927	2.67442	1.64561	0.00375263	1.90898	103	0.409538	0.306548	0.306548	0.932034	-0.522496	161	95	m95	mice		olfactory epithelium; day 1	15028
	GSE89562	maneb & paraquat	1.28281	2.49519	0.766436	1.28281	1.72875	93	1.17357	4.5182	0.498146	1.58702	3.60661	76	0.244771	2.43626	1.0419	0.469044	1.17009	93	276	m276	mice	male	nigrostriatal tissue	11193
	GSE33457	MECP2 overexpress	0.110163	2.11624	0.193623	0.313273	1.7195	94	0.651118	0.990656	0.451072	0.342523	0.848179	127	0.0977902	1.42633	0.02836	0.994674	0.501089	114	226	m226	mice	male	amygdala	14846
	GSE3248	HTT nuclear exclusion	0.385682	2.21778	0.474984	0.474984	1.6535	95	4.69745	2.53887	0.725222	0.03157	6.47953	54	0.0832362	0.376063	0.948446	0.565822	-1.05497	180	16	m16	mice	both	cerebellum; 4 months	7912
	GSE60413	PINK1 KO	1.14514	3.13596	0.0260395	2.6204	1.63466	96	2.73203	0.458568	0.0514989	1.10721	2.03189	100	0.164046	1.05916	0.110695	0.961066	0.151441	130	28	m28	mice	both	midbrain; 6 weeks	15097
	GSE76567	female v male; AJ strain	7.93453	0.465414	6.84217	0.00455515	1.55322	97	9.91496	2.66211	9.91496	0.00160099	2.66051	86	1.73768	0.158697	5.97166	0.0684521	-4.14374	249	203	m203	mice	both	hippocampus	15034
	GSE20547	SNCA overexpress TgB	0.0751418	2.63832	0.0324976	1.13195	1.54901	98	0.433238	0.385626	0.124165	2.0869	-1.3922	182	0.146411	5.30203	0.124024	0.0868914	5.23753	31	253	m253	mice	both	striatum/brainstem/cerebellum; 20-28 months	10159
	GSE60414	PINK KO & SNCA overexpress	0.161502	2.21674	0.0803612	0.784742	1.51314	99	0.458127	1.69941	0.154673	0.210535	1.79233	105	0.0080255	0.358756	0.358756	2.20587	-2.19784	224	245	m245	mice	both	midbrain; 6 weeks	10647
	GSE81672	chronic stress; resilient	0.0748769	5.64024	0.32308	3.88333	1.5087	100	0.00625161	5.77671	0.816257	3.40836	1.55834	108	0.00724588	3.56764	0.705752	3.96455	-1.09541	182	124	m124	mice		pfc; both saline treated	14892
	GSE22137	RSK2 KO	1.81585	0.0965735	0.0418995	0.435519	1.435	101	2.02125	0.0475002	2.02125	0.414534	-0.367034	160	2.39611	0.00438792	0.264898	0.0532664	2.08233	70	63	m63	mice	male	hippocampus; 2 months	11533
	GSE60414	PINK KO & SNCA overexpress	2.29268	0.130201	1.00266	0.111611	1.3086	102	0.45159	0.325802	0.226007	0.19811	0.353274	139	0.689242	0.0991903	0.380933	0.689242	-0.281743	149	248	m248	mice	both	midbrain; 6 months	8008
	GSE83636	miR17-92 KO	0.531532	3.15508	2.3078	0.153658	1.22515	103	1.45152	1.84196	2.28321	0.823405	0.186867	147	1.44844	2.96518	0.814983	0.0564912	3.54215	46	128	m128	mice		hippocampus	15736
	GSE60413	PINK1 KO	0.771577	3.5061	0.947586	2.15298	1.17712	104	1.43955	6.08929	0.102378	0.521271	6.90519	50	0.00958825	3.01548	0.699769	5.77902	-3.45371	240	31	m31	mice	both	striatum; 12 weeks	15097
	GSE8972	NRL KO	0.818866	2.59333	2.09975	0.273789	1.03866	105	1.42561	1.82806	0.408827	0.552673	2.29217	91	1.18614	0.0832362	5.14833	1.36225	-5.2412	263	110	m110	mice	both	whole retina; 2 months	7912
	GSE37056	FOSB KO	0.444565	1.09223	0.000930108	0.506806	1.02906	106	0.13671	0.881091	9.40934e-05	2.07434	-1.05663	172	0.423945	1.93552	0.0016364	0.0025409	2.35529	64	149	m149	mice	female	hippocampus; saline both groups	15646
	GSE38359	BALB v C57	1.98231	0.0330217	0.055322	1.02663	0.933382	107	4.18153	0.386546	0.00558079	1.29168	3.27082	78	0.107081	0.227042	0.191023	0.852917	-0.709817	170	231	m231	mice		whole eye	15060
	GSE8720	MECP2 KO	1.14514	2.9588	2.9588	0.233343	0.911793	108	1.10721	3.44678	1.21251	0.740385	2.60109	88	1.76453	1.16279	1.63303	1.50711	-0.212816	147	213	m213	mice	male	purkinje neurons	15097
	GSE20388	Flinders depression sensitive line	0.414559	5.16693	4.32801	0.414559	0.838913	109	0.6189	1.78039	7.97226	1.6568	-7.22977	246	1.2624	6.11074	1.72089	0.0485663	5.60368	28	81	m81	rats	male	hippocampus; cohort 2	12947
	GSE7191	S1P2 KO	0.428815	0.753356	0.273789	0.0741206	0.834261	110	0.0811255	2.28761	0.00021235	0.131044	2.23748	94	0.336281	0.741959	0.741959	0.376063	-0.0397819	136	36	m36	mice	female	hippocampus	7912
	GSE29014	high anxiety HAB v NAB	1.18893	0.449195	0.392676	0.510644	0.734803	111	0.627319	1.26868	0.70291	0.014789	1.1783	120	1.17365	0.278662	0.166885	1.91634	-0.630908	165	156	m156	mice	male	dentate gyrus	14974
	GSE39811	DHCR7 KO	0.433131	0.314485	0.000545827	0.031944	0.715126	112	0.00791029	0.476062	0.0927814	0.247027	0.144164	148	0.104615	0.470618	0.00030414	0.0293781	0.545551	111	114	m114	mice		brain; embryo 18	7342
	GSE54418	TIA1 KO	0.396069	1.27698	0.396069	0.646469	0.630514	113	1.24267	0.327866	0.553407	0.621807	0.395325	138	0.0871195	0.107398	1.00171	0.524256	-1.33145	191	98	m98	mice		spinal cord; 3 month	14150
	GSE126996	STAU2 KO	1.81245	0.000936213	1.19979	0.0272372	0.586368	114	2.86445	0.13453	0.873035	0.0325147	2.09343	98	0.367002	0.000219207	0.484767	0.228153	-0.345698	154	234	m234	mice		purkinje neurons	15650
	GSE29014	low anxiety LAB v NAB	0.29395	0.449195	0.0809744	0.0809744	0.581196	115	0.238719	1.26868	0.0592795	0.376208	1.07191	122	0.55928	0.0189925	0.877506	0.375993	-0.675227	167	159	m159	mice	male	paraventricular nucleus	14974
	GSE8720	MECP2 KO	1.25205	1.36441	2.00796	0.0344061	0.574095	116	1.32329	1.5613	1.5613	0.348092	0.975194	125	2.50519	0.623517	1.50711	0.164046	1.45756	84	211	m211	mice	male	fast spiking interneurons	15097
	GSE26024	DBA/2 v C57	1.01774	3.58853	1.81582	2.23689	0.553568	117	1.08094	1.18293	5.20266	3.72416	-6.66296	240	1.47074	3.10768	0.27381	0.767155	3.53745	47	214	m214	mice	male	striatum	14428
	GSE87675	Kmt2a/Mll1 KO	3.64387	0.02014	3.07828	0.035916	0.549806	118	4.24061	0.043574	3.24266	0.000286945	1.04123	123	0.875238	0.00831435	4.72275	0.316384	-4.15558	250	169	m169	mice	male	prefrontal cortex	15646
	GSE977	GFAP overexpression	0.472654	0.89116	0.431786	0.393321	0.538706	119	2.35953	0.708589	0.162689	0.109794	2.79564	85	0.391677	0.77078	0.233237	1.24314	-0.313925	151	266	m266	mice	both	olfactory bulb day 23	5323
	GSE7191	S1P2 KO	0.308246	1.37324	0.428815	0.753356	0.499319	120	0.552673	0.408827	1.42561	1.72211	-2.18622	191	1.27242	0.418841	0.621228	0.299418	0.770616	103	35	m35	mice	male	hippocampus	7912
	GSE28643	APOD KO	1.19587	0.962316	1.19587	0.483106	0.47921	121	0.10793	0.125678	2.43237	0.885875	-3.08464	208	2.64448	0.456212	0.50379	0.0838663	2.51303	62	279	m279	mice	male	cerebellum	7511
	GSE29014	low anxiety LAB v NAB	0.725493	1.9231	1.18893	0.987494	0.47217	122	2.03022	0.376208	0.238719	0.279976	1.88774	104	0.375993	0.55928	4.20489	2.20844	-5.47805	267	155	m155	mice	male	cingulate cortex	14974
	GSE10953	SOD1 mutation	4.7342	0.138436	4.33942	0.0965735	0.43664	123	4.87132	0.243465	3.20241	0.00183475	1.91054	102	3.00465	0.0200667	1.50727	0.141454	1.37599	86	111	m111	mice	male	motor neurons; 60 days	11533
	GSE10953	SOD1 mutation	0.435519	2.33952	1.3644	0.984878	0.42577	124	0.58417	3.90026	0.58417	1.89392	2.00633	101	0.347919	1.50727	0.842746	1.19518	-0.182739	144	113	m113	mice	male	motor neurons; 120 days	11533
	GSE19780	HDH knockin HD	0.0726441	5.19353	0.947586	3.89715	0.421443	125	1.5613	1.43955	1.21251	3.07877	-1.29043	180	0.0250009	2.66984	3.19642	2.19235	-2.69393	229	11	m11	mice		cerebellum	15097
	GSE2867	ATXN1 knockin	0.163674	0.6761	0.00616404	0.435519	0.39809	126	0.321464	1.89392	0.05913	0.71819	1.43807	111	0.228928	0.50189	0.000168094	0.924096	-0.193447	145	12	m12	mice		cerebellum	11533
	GSE43051	CBP+/-	0.725089	0.00227729	0.0601459	0.287931	0.379289	127	1.65718	7.27401e-06	0.000482109	0.0716399	1.58507	107	0.970043	2.27458e-06	0.0524164	0.316384	0.601245	110	210	m210	mice	female	hippo; both with vehicle	15646
	GSE10953	SOD1 mutation	1.81585	0.223624	1.2628	0.435519	0.34115	128	4.08574	1.2252	1.65288	0.0229895	3.63507	75	1.62047	0.395213	1.50727	0.304519	0.203893	125	112	m112	mice	male	motor neurons; 90 days	11533
	GSE3248	HTT nuclear localization	0.69118	1.11488	1.1975	0.385682	0.222872	129	0.0569241	0.501606	1.52089	0.501606	-1.46397	183	1.55262	0.948446	0.0832362	0.376063	2.04177	72	19	m19	mice	male	cerebellum; 16 months	7912
	GSE29014	high anxiety HAB v NAB	0.340972	1.08552	0.510644	0.725493	0.190352	130	1.26868	1.5007	0.16904	0.376208	2.22413	95	0.375993	1.17365	2.20844	1.77862	-2.43741	226	154	m154	mice	male	cingulate cortex	14974
	GSE4040	PPP1R1A KO	0.771577	0.0574206	0.0260395	0.616793	0.186165	131	1.10721	0.662103	0.102378	0.256675	1.41026	113	0.961066	0.00130914	0.32033	0.274536	0.367509	118	49	m49	mice		hippocampus	15097
	GSE26822	DICER1 KO	0.616793	0.136579	0.273948	0.368783	0.110642	132	1.21251	0.00869611	1.82126	2.10312	-2.70318	200	0.55259	0.623517	0.110695	0.23335	0.832062	102	117	m117	mice		cochlea; P16	15097
	GSE71233	MECP2 overexpress	0.0820862	2.02753	1.50585	0.505527	0.0982439	133	0.0344417	3.99397	0.268082	0.751558	3.00878	82	0.0084403	0.719224	0.177027	0.719224	-0.168587	142	230	m230	mice		hippocampus; 8 weeks	14532
	GSE76567	DBA/2J v C57	0.839261	3.07996	0.192876	3.63451	0.0918274	134	0.501622	0.881747	1.28114	13.5603	-13.4581	267	1.1405	12.5313	0.00954665	0.228842	13.4334	4	195	m195	mice	female	hippocampus	14841
	GSE3343	SOD1 mutation	0.609698	0.138436	0.435519	0.223624	0.0889919	135	0.280639	1.12957	1.03842	0.0229895	0.348796	140	1.50727	0.0660545	0.0334948	1.00993	0.529898	112	62	m62	mice		spinal cord; 10 weeks	11533
	GSE2866	ALDH5A1 KO	0.014346	1.37324	0.022772	1.28362	0.0811974	136	0.03157	1.61972	0.00992001	1.00198	0.639391	134	0.0483504	0.741959	0.000211838	0.418841	0.371257	117	58	m58	mice		hippocampus; day 19	7912
	GSE8870	social defeat, not susceptible	1.52393	1.08562	1.90789	0.65492	0.0467488	137	0.786365	0.497949	1.61215	0.786365	-1.1142	176	1.07308	1.07308	1.64048	0.883853	-0.378178	156	73	m73	mice	male	nucleus accumbens	14369
	GSE54418	TIA1 KO	0.801116	3.29805	0.576617	3.4808	0.0417466	138	0.857082	0.773586	1.84214	2.90039	-3.11186	209	0.591064	0.82191	0.130933	3.02503	-1.74299	208	97	m97	mice		midbrain; 3 months	14150
	GSE26025	5HTT +/-	0.0344061	0.771577	0.00499917	0.771577	0.0294069	139	0.00869611	3.26013	0.183041	0.102378	2.9834	83	0.0712694	1.05916	1.59063e-05	0.623517	0.506893	113	88	m88	mice	female	left hippocampus	15097
	GSE5581	RS1H KO	0.0773073	0.252819	0.00152244	0.321854	0.00674999	140	0.433104	1.3081	0.0105599	0.186225	1.54442	109	0.0280746	0.0627197	0.445284	0.71992	-1.07441	181	280	m280	mice		retina; p7	8195
	GSE29014	high anxiety HAB v NAB	0.510644	1.08552	0.807518	0.894838	-0.106196	141	0.70291	1.26868	0.869962	1.16085	-0.0592274	151	0.375993	0.137958	1.51989	0.278662	-1.2846	189	158	m158	mice	male	paraventricular nucleus	14974
	GSE60414	PINK KO & SNCA overexpress	1.17706	0.325031	1.26409	0.364503	-0.126506	142	1.2614	0.322329	0.404144	0.861832	0.317757	141	2.40086	0.202234	1.1266	0.335481	1.14101	95	246	m246	mice	both	striatum; 6 weeks	8407
	GSE114062	high v control runner	3.01029	0.0990205	3.1884	0.0990205	-0.178108	143	2.59839	0.228863	8.86334	0.228863	-6.26495	236	1.31942	0.295188	0.252035	0.0632253	1.29935	89	273	m273	mice	male	cerebellum	14958
	GSE8555	PHGDH KO	0.164866	0.856905	0.0574206	1.14514	-0.180785	144	0.217727	1.68854	0.348092	0.662103	0.896073	126	0.0712694	1.63303	0.00309404	1.05916	0.642048	109	92	m92	mice		head; embryo 13.5	15097
	GSE102849	BPA maternal exposure	1.83808	0.313908	1.57921	0.758653	-0.185873	145	3.55435	1.39954	0.33612	0.0630728	4.5547	67	0.367165	0.00685063	3.52852	0.691521	-3.84603	248	119	m119	mice	male	hippocampus	14849
	GSE3583	HDH knockin HD: 111/111	0.505133	3.06666	1.58379	2.19256	-0.20456	146	1.35234	0.980421	0.344641	2.04121	-0.0530899	150	0.196331	3.75553	1.26289	0.613946	2.07503	71	282	m282			striatal cells	10948
	GSE33372	WFS1 KO	1.30861	1.07659e-06	1.5478	0.0105198	-0.249713	147	1.79001	1.68876e-06	1.92904	0.00301533	-0.142043	152	1.1764	4.62948e-07	3.26608	0.00830426	-2.09799	220	179	m179	mice		hypothalamus	15645
	GSE60413	PINK1 KO	1.48222	3.31841	4.52244	0.547219	-0.269034	148	0.348092	1.82126	10.3842	0.823994	-9.03883	253	4.39403	2.50519	6.2812	0.426381	0.191645	127	29	m29	mice	both	midbrain 24 weeks	15097
	GSE71233	MECP2 overexpress	0.0675969	0.651348	0.894982	0.15377	-0.329807	149	0.0739527	0.420345	0.233297	0.0202753	0.240725	143	0.294548	0.393409	0.294548	0.179809	0.2136	124	229	m229	mice		hippocampus; 4 weeks	14561
	GSE2502	DBA v C57	0.357817	0.0235182	0.12535	0.596356	-0.34037	150	0.0342646	0.349335	0.214384	0.481367	-0.312151	156	0.145255	0.0635669	0.0111347	0.854378	-0.656691	166	221	m221	mice	male	whole brain	8124
	GSE54418	TIA1 KO	0.976027	0.886018	1.75097	0.511655	-0.400579	151	0.173466	1.35209	1.71177	2.41577	-2.60198	199	0.524256	0.130933	0.405386	0.0698376	0.179965	128	99	m99	mice		cerebellum; 6 months	14150
	GSE20547	SNCA overexpress TgA	0.391497	0.0170855	0.678776	0.144353	-0.414546	152	1.33082	0.0527239	0.00879255	0.0016352	1.37312	114	0.0506244	0.0146277	0.961083	0.158491	-1.05432	179	250	m250	mice	both	striatum/brainstem/cerebellum; 6 months	11044
	GSE26024	DBA/2 v C57	0.231788	2.38772	0.67682	2.38772	-0.445032	153	0.578702	2.33941	2.49433	2.65448	-2.2307	192	0.165363	2.13466	0.0733666	2.59733	-0.370673	155	215	m215	mice	female	striatum	14428
	GSE40377	PDE10A KO	0.0193926	1.86836	0.856905	1.60549	-0.574636	154	0.00183787	5.36025	1.21251	2.10312	2.04646	99	0.0712694	1.16279	0.699769	1.16279	-0.628499	164	46	m46	mice	male	hippocampus; both with vehicle	15097
	GSE109315	CSDS; resilient	0.0369792	0.976411	0.883927	0.715065	-0.585602	155	0.107352	0.53726	0.680849	0.360228	-0.396464	161	0.0054213	0.740336	0.344308	1.01083	-0.609385	163	186	m186	mice	male	mPFC; C57 strain	15163
	GSE9134	HDAC5 KO	0.302566	0.106871	0.731199	0.302566	-0.624327	156	0.14697	0.0504391	3.11984	0.498251	-3.42068	215	2.04654	0.335462	0.146387	0.209398	2.02621	73	163	m163	mice		nucleus accumbens	14370
	GSE30880	cbp+/-	0.020094	0.0467325	0.646347	0.0760466	-0.655567	157	0.709069	0.0434887	0.0434887	0.00658974	0.702479	132	0.00829418	0.00102603	3.26525	0.130425	-3.38636	238	22	m22	mice	female	hippocampus; enrichment 2 weeks	15644
	GSE31458	MPTP treatment	0.486774	1.30043	0.250483	2.23602	-0.699299	158	0.695921	2.72973	0.00297235	4.41747	-0.994792	170	0.146626	1.80832	0.399247	1.70283	-0.147123	140	258	m258	mice		caudate putamen; three strains/transgenics	7805
	GSE60414	PINK KO & SNCA overexpress	1.07484	0.656159	1.72494	0.717309	-0.711258	159	0.447425	0.855421	1.53123	0.660362	-0.888749	166	1.49788	0.082532	0.898936	0.0200248	0.661452	107	244	m244	mice	both	cerebellum; 6 weeks	8258
	GSE20547	SNCA overexpress TgA	0.0748554	0.802777	0.0489419	1.55608	-0.727392	160	0.0125154	0.0701518	0.0701518	2.28076	-2.26825	193	0.693933	1.74504	0.140273	0.117416	2.18129	68	252	m252	mice	both	striatum/brainstem/cerebellum; 20-28 months	11630
	GSE8641	C10 congenic v AJ	0.547512	0.00314367	0.984878	0.297231	-0.731453	161	0.0176102	0.000140971	0.71819	0.366059	-1.0665	173	0.765851	0.000985397	1.00993	0.0984944	-0.341592	153	161	m161	mice	male	hippocampus	11533
	GSE60413	PINK1 KO	0.616793	2.9588	1.86836	2.45922	-0.751987	162	0.823994	0.589088	5.12721	3.44678	-7.16091	244	3.19642	3.19642	1.50711	0.089379	4.79636	35	30	m30	mice	both	striatum; 6 weeks	15097
	GSE84208	high run v control; both running	2.21109	0.251461	3.2033	0.0506512	-0.791405	163	2.14573	0.0719543	8.30454	0.0443022	-6.13116	235	1.44597	0.520855	0.124001	0.181377	1.66144	78	236	m236	mice	male	cerebellum	14974
	GSE29014	low anxiety LAB v NAB	0.392676	0.340972	0.340972	1.18893	-0.796251	164	1.26868	0.491687	0.16904	2.64655	-1.05523	171	0.278662	0.630769	0.493051	1.77862	-1.36224	194	151	m151	mice	male	basolateral amygdala	14974
	GSE86350	rotenone	0.638117	1.63736	0.00175794	3.17445	-0.900723	165	0.00491922	0.613195	0.000572797	4.08873	-3.47119	216	0.00846322	0.667531	0.000427199	0.746723	-0.0711567	138	275	m275	rats	male	brainstem; 14 days treatment	14943
	GSE31458	ACHE-S	2.20184	0.339494	3.25975	0.192015	-0.910427	166	0.209809	0.00377448	7.13465	0.0728341	-6.9939	242	4.24315	0.765851	0.446505	0.0810606	4.48144	39	6	m6	mice	both	pfc; 4 months	11533
	GSE9038	HTT knockin	0.319041	4.52244	1.86836	3.89715	-0.924027	167	1.32329	1.43955	1.32329	2.73203	-1.29248	181	0.0560758	2.34602	3.19642	1.63303	-2.42736	225	105	m105	mice	both	cerebellum	15097
	GSE1947	PMP22 point mutation	0.0332595	0.802391	0.0844724	1.74041	-0.989234	168	0.044968	2.0198	0.0543895	1.22289	0.787491	129	0.00954686	0.226899	0.453034	1.25001	-1.46659	200	66	m66	mice		sciatic nerve; day 4	7897
	GSE6614	CHRNA4 KO	0.0878414	0.69118	1.03572	0.753356	-1.01006	169	0.408827	0.0044045	0.927686	1.93758	-2.45203	197	0.464684	0.299418	0.376063	0.0483504	0.339689	119	108	m108	mice	both	whole brain	7912
	GSE72262	stress	0.0272964	0.810844	1.95305	0.0957176	-1.21063	170	0.0425585	0.370503	1.279	0.273634	-1.13958	177	1.29074	0.553497	0.368431	0.229173	1.24664	91	71	m71	mice	female; ovx	medial prefrontal cortex; age 17 wks	15652
	GSE41608	SMARCA5 conditional KO	0.6761	1.07306	2.77953	0.192015	-1.22238	171	0.466988	0.0377369	4.87132	0.321464	-4.68806	225	1.50727	0.347919	2.69128	0.042484	-0.878576	175	90	m90	mice		eyeball	11533
	GSE17735	Disc1-L100P	0.632314	0.252482	0.783051	1.35499	-1.25325	172	0.205387	0.484538	0.023287	1.02327	-0.356633	159	1.36874	0.0814089	0.439116	1.73103	-0.720001	171	174	m174	mice	both	frontal cortex	13737
	GSE77572	R521C knock-in	0.435132	0.336166	0.758416	1.29807	-1.28519	173	0.0793161	1.34089	0.267859	2.06465	-0.912304	168	0.108429	0.21735	0.555088	0.25338	-0.48269	159	138	m138	rats	male	cortex; various times of day	12529
	GSE29014	low anxiety LAB v NAB	0.0166521	0.340972	0.29395	1.41198	-1.3483	174	0.325754	0.0592795	0.556937	0.556937	-0.72884	164	0.630769	0.00475513	0.278662	0.789824	-0.432961	157	157	m157	mice	male	dentate gyrus	14974
	GSE100070	FMN2 KO	1.66874	0.720612	3.43814	0.332609	-1.3814	175	1.51252	0.0177511	7.12466	2.51883	-8.11323	249	3.82269	6.39078	0.69035	0.000969764	9.52214	13	136	m136	mice	male	hippocampus; 8 months	15633
	GSE29014	high anxiety HAB v NAB	0.251461	0.149414	0.251461	1.53163	-1.38222	176	0.279976	0.431479	1.6249	1.5007	-2.41414	196	0.707595	0.630769	0.0727728	1.06939	0.196197	126	150	m150	mice	male	basolateral amygdala	14974
	GSE18326	FOX03 KO	0.423313	4.52244	0.482756	5.90966	-1.44666	177	0.0168322	2.40675	0.0303876	4.45847	-2.06527	189	1.16279	2.0442	0.274536	10.3397	-7.40729	279	106	m106	mice	both	forebrain	15097
	GSE20547	SNCA overexpress TgB	0.207224	0.050601	1.0635	0.750352	-1.55603	178	0.0584774	0.0302263	0.80441	0.229878	-0.945584	169	0.0171996	0.0684482	1.3158	0.381169	-1.61132	205	251	m251	mice	both	striatum/brainstem/cerebellum; 6 months	10382
	GSE7191	S1P2 KO	0.0181584	0.186414	0.474984	1.37324	-1.64366	179	0.664435	0.0127425	0.3281	0.552673	-0.203596	154	0.0165836	0.069973	1.65319	0.418841	-1.98547	216	34	m34	mice	female	neocortex	7912
	GSE5320	CHRNB4 deficiency	0.0283023	0.753356	0.960021	1.46639	-1.64475	180	0.408827	0.927686	0.453677	2.53887	-1.65603	185	0.00334315	0.179405	1.9765	0.679926	-2.47368	227	109	m109	mice	both	whole brain	7912
	GSE55314	GRID2 KO	0.192015	2.62838	3.962	0.609698	-1.75131	181	0.179525	4.66841	0.243465	0.466988	4.13749	69	0.924096	5.69789	0.693369	1.10029	4.82833	33	102	m102	mice	female	cerebellum; 12 weeks	11533
	GSE61499	USP18 KO	0.746773	0.609698	2.62838	0.489477	-1.76138	182	4.46984	0.107289	0.466988	0.209809	3.90033	72	0.167365	0.0200667	4.43787	0.347919	-4.59836	254	170	m170	mice		total brain lysate	11533
	GSE76567	DBA/1J v C57	1.01747	0.922983	0.0687717	3.642	-1.77032	183	5.74067	3.18877	0.0207971	3.95719	4.95147	62	0.00191033	0.852529	2.16376	2.98083	-4.29015	251	192	m192	mice	male	hippocampus	15040
	GSE9797	cort. treatment 14 days	0.145877	0.417753	2.1311	0.277766	-1.84523	184	0.557383	0.337836	2.79412	0.184798	-2.0837	190	2.418	0.311248	3.05634	0.196906	-0.524	162	82	m82	rats		frontoparietal cortex; age 2 months	12957
	GSE60414	PINK KO & SNCA overexpress	0.133507	0.179181	0.969237	1.21426	-1.87081	185	0.267773	0.155415	2.16008	3.71905	-5.45594	232	0.214741	0.119233	1.25861	0.396225	-1.32086	190	249	m249	mice	both	striatum; 6 months	8505
	GSE76567	female v male; DBA1 strain	0.0245051	4.68086	1.22521	5.36209	-1.88194	186	0.11805	0.243822	1.07244	11.9011	-12.6117	264	0.313792	5.0256	0.613182	1.74438	2.98183	54	205	m205	mice	both	hippocampus	15045
	GSE76567	DBA/2J v C57	0.963692	0.963692	0.786634	3.15401	-2.01326	187	1.32902	0.000837142	10.9868	10.9868	-20.6437	282	5.09572	2.87161	0.00530446	0.14386	7.81816	19	194	m194	mice	male	hippocampus	14921
	GSE40393	5-HTT KO	0.897233	2.29726e-06	2.89972	0.0146809	-2.01717	188	2.07368	6.16674e-08	1.79001	0.0249042	0.25877	142	0.552148	1.04268e-06	5.67107	0.0164981	-5.13542	261	148	m148	mice	male	amygadala; 7 months	15645
	GSE103435	chronic restrained stress	0.834733	4.86869	7.6141	0.132503	-2.04318	189	0.00265265	2.82096	10.8104	0.636755	-8.6235	251	2.00416	3.70343	1.6002	2.45738	1.65002	79	121	m121	mice	male	ventral dentate gyrus	14830
	GSE29417	MSN strain	0.387423	0.444565	2.56141	0.335258	-2.06468	190	1.79061	0.165668	2.70883	0.881091	-1.63365	184	0.702651	0.702651	3.08082	0.485508	-2.16102	222	175	m175	mice	male	hippocampus	15646
	GSE11276	RTN4 KO	0.164866	0.0193926	2.15298	0.197049	-2.16577	191	0.589088	1.43955	1.43955	0.0514989	0.537589	136	0.0250009	0.00460426	3.01548	0.426381	-3.41226	239	118	m118	mice		spinal cord	15097
	GSE7707	MPTP treatment	1.67097	0.120211	3.36051	0.673646	-2.24297	192	0.959451	0.0117166	6.31704	0.332473	-5.67834	233	2.0116	0.131729	1.76405	0.526805	-0.147528	141	261	m261	mice		frontal cortex	11035
	GSE33457	MECP2 KO	0.0260135	0.0445578	1.3441	1.02812	-2.30165	193	0.0123459	0.0229289	1.66609	1.09272	-2.72353	201	1.43123	0.0791071	0.121302	0.904189	0.484848	115	227	m227	mice	male	amygdala	14853
	GSE8870	social defeat, susceptible	0.302348	1.08562	0.259749	3.5264	-2.39818	194	0.706666	0.961277	0.562525	2.94473	-1.83931	186	0.0218239	0.0790064	0.0116933	1.28381	-1.19468	187	74	m74	mice	male	ventral tegmental area	14369
	GSE26024	female v male; C57 strain	0.271389	1.81582	3.78052	0.754333	-2.44764	195	0.217187	2.65448	5.43367	0.578702	-3.1407	210	3.86123	0.112633	1.85295	0.0350078	2.08591	69	216	m216	mice	both	striatum	14428
	GSE74382	6-OHDA lesion	0.0715519	0.0278893	2.45087	0.115775	-2.4672	196	0.390809	0.0386425	4.81876	0.0386425	-4.42795	224	2.02251	0.00160606	1.41189	0.333771	0.278451	123	254	m254	rats	male	dorsal striatum; both saline; both saline conditioned	7361
	GSE61499	IFNAR KO	1.58109	0.138436	3.962	0.297231	-2.5397	197	1.65288	0.869496	3.03904	0.0229895	-0.539653	162	4.63699	0.00214879	0.765851	0.924096	2.94919	55	171	m171	mice		total brain lysate	11533
	GSE76567	AJ v C57	0.249858	0.292158	0.891029	2.20438	-2.55339	198	1.71962	0.476388	0.363494	5.16542	-3.33291	211	0.0217801	0.51776	2.91265	0.910709	-3.28382	236	199	m199	mice	female	hippocampus	14965
	GSE90696	Tau Tg (PS19)	0.831576	0.552901	2.51923	1.49113	-2.62588	199	3.88946	6.18181	1.20626	1.87521	6.98981	49	0.0598721	0.109437	1.47762	1.36949	-2.67781	228	209	m209	mice	male	hippocampus; 6 months	11811
	GSE7191	S1P2 KO	0.0283023	0.632299	1.1975	2.09975	-2.63665	200	0.366992	1.07973	2.05068	3.531	-4.13495	222	0.069973	0.621228	3.91521	3.28916	-6.51317	273	33	m33	mice	male	neocortex	7912
	GSE17542	MPTP treatment	0.110338	1.72026	2.07427	2.46497	-2.70864	201	0.26152	0.531784	2.71462	1.694	-3.61531	217	0.0145267	0.532688	0.652644	3.35475	-3.46018	241	260	m260	mice		VTA; dopamine neurons; 10 day treat	9862
	GSE8641	C10 congenic v AJ	0.197144	0.197144	2.48119	0.666726	-2.75363	202	0.392262	0.792221	2.74735	0.392262	-1.95513	187	0.253365	0.032012	1.0688	1.0688	-1.85222	214	162	m162	mice	male	whole brain	13825
	GSE109315	DBA/2 v C57	0.0298238	1.1869	0.0085941	3.96566	-2.75753	203	0.316336	1.47474	0.23118	4.94931	-3.38942	213	0.0162126	2.42152	0.662556	2.92189	-1.14671	185	191	m191	mice	male	ventral hippo	14970
	GSE150939	PINK1 KO	0.311304	0.0113457	0.946426	2.16926	-2.79304	204	0.527693	0.0860058	0.727326	3.63523	-3.74886	218	0.21916	0.491734	0.615964	1.2946	-1.19967	188	164	m164	rats	male	periaqueductal gray	12140
	GSE56028	unpredictable chronic mild stress	2.18086	8.04235e-11	4.7698	0.310759	-2.8997	205	1.10682	1.25404e-07	3.39767	0.190053	-2.4809	198	1.59229	4.94669e-07	2.8471	0.144012	-1.39882	197	167	m167	rats	male	dentate gyrus	12287
	GSE53061	Sp4neo KO	0.284737	0.00780934	2.04767	1.28173	-3.03685	206	0.229971	0.19384	1.36427	0.16185	-1.10231	175	2.03693	0.0533431	2.33978	0.772317	-1.02183	178	178	m178	mice	male	cerebellum	15154
	GSE20388	Flinders depression sensitive line	0.363108	1.98336	4.32384	1.07205	-3.04943	207	0.290441	0.0706869	8.79846	3.28219	-11.7195	262	1.06174	3.3873	2.11515	1.4803	0.853595	101	79	m79	rats	male	frontal cortex; cohort 2	12944
	GSE84185	chronic variable stress	0.0682628	0.31104	0.474478	2.97576	-3.07094	208	0.0787217	0.178021	0.178021	2.93097	-2.85224	204	0.019648	0.741687	2.79906	1.71922	-3.75694	246	51	m51	mice	male	cingulate gyrus	15525
	GSE67294	MECP2 KO	5.46249	0.124303	7.49812	1.18274	-3.09407	209	5.12868	1.84416	6.58848	1.46312	-1.07876	174	5.57435	0.0644177	4.01845	0.905053	0.71527	106	228	m228	mice	male	visual cortex	14756
	GSE36237	Tg2576	0.0344061	0.0193926	1.14514	2.00796	-3.0993	210	0.256675	0.0398566	4.24576	2.5667	-6.51593	238	0.699769	0.00130914	1.27199	1.27199	-1.8429	213	172	m172	mice		prefrontal cortex; both with vehicle	15097
	GSE52584	LRRK2 human mutation	0.65817	0.258564	3.78364	0.326955	-3.19386	211	1.28537	0.0361513	1.98379	0.478791	-1.14106	178	0.97801	0.02311	6.20599	0.14325	-5.34812	264	243	m243	mice		striatum; 4 months; control has no human version	7700
	GSE9789	bulbectomized	0.816912	0.277766	4.34193	0.0530122	-3.30027	212	8.54398	1.02445	0.769599	0.00854528	8.79028	39	0.166394	0.586384	3.77245	0.269168	-3.28883	237	83	m83	rats		frontoparietal cortex; age 2 months	12957
	GSE81672	chronic stress; resilient	1.04554	0.200273	0.139396	4.50215	-3.39574	213	3.79306	0.656284	0.00890835	2.22752	2.21292	96	0.138154	0.000562868	0.870287	2.33865	-3.07022	232	126	m126	mice		ventral hippo; both saline treated	14890
	GSE2866	ALDH5A1 KO	0.428815	0.308246	0.273789	3.91259	-3.44932	214	1.72211	0.0204275	0.00329022	1.33387	0.405374	137	0.115344	0.0832362	0.0323536	1.02418	-0.85795	174	59	m59	mice		cortex; day 19	7912
	GSE140595	low responders (v high)	0.123453	0.0702535	2.07147	1.58854	-3.4663	215	0.436563	0.118267	2.45956	0.980704	-2.88543	205	0.659326	0.110157	0.422147	0.803364	-0.456028	158	76	m76	rats	male	hippocampus; generation 15; age 14 days	11181
	GSE139524	PWScrm+/-	0.0503705	0.000174816	3.52595	0.0995257	-3.57493	216	0.601178	0.0189372	0.0254001	0.000933944	0.593781	135	0.0979875	0.00386674	1.08367	0.120467	-1.10228	183	141	m141	mice		hypothalamus	14734
	GSE143650	PER3 KO	0.0925738	0.788078	2.34757	2.19462	-3.66154	217	2.46062	2.00482	0.535609	1.03308	2.89675	84	0.300417	1.47304	0.838419	1.23885	-0.303814	150	176	m176	mice	male	hypothalamus	15362
	GSE150939	PINK1 KO	0.345563	0.0780864	2.57966	1.52452	-3.68053	218	0.169373	1.12975	1.66548	0.19921	-0.565568	163	0.604789	0.0161629	2.70415	1.386	-3.4692	242	165	m165	rats	female	periaqueductal gray	12255
	GSE100070	FMN2KO/APP	0.573955	0.573955	4.25637	0.573955	-3.68242	219	2.52924	0.0553897	2.06316	1.39846	-0.876995	165	0.0115358	0.419004	3.24872	2.70905	-5.52723	268	137	m137	mice	male	hippocampus; 3 months	15645
	GSE3248	HTT nuclear exclusion	0.186414	0.428815	3.59453	0.753356	-3.73265	220	0.664435	0.258833	3.08436	0.228287	-2.38938	195	0.464684	0.0165836	1.65319	0.621228	-1.79315	210	18	m18	mice	both	cerebellum; 8 months	7912
	GSE52584	LRRK2 human mutation	0.544836	6.76671e-05	3.59706	0.706811	-3.75896	221	0.403146	2.59705e-05	3.90123	0.363569	-3.86163	219	0.651918	0.000112508	2.81016	0.0191036	-2.17723	223	242	m242	mice		striatum; 4 months; control has human LRRK2 normal	6817
	GSE4623	NFIA deficient	0.0878414	0.00151317	3.29066	0.576672	-3.77798	222	0.927686	0.000917197	5.63625	0.552673	-5.26031	229	1.86512	0.00031186	2.99772	0.205484	-1.33777	192	64	m64	mice		brain; embryo 18	7912
	GSE47516	CSTB KO	0.661187	0.130405	3.63844	0.944517	-3.79137	223	6.98964	0.775821	0.707811	0.259752	6.7979	51	0.426208	0.104159	0.782575	0.426208	-0.678417	168	270	m270	mice	male	cerebellum; day 30	9667
	GSE84175	CTCF cKO	0.00409373	0.803164	1.64983	3.01479	-3.85737	224	0.362121	0.109168	10.0872	4.93027	-14.5462	272	1.55553	0.905817	0.251184	0.45189	1.75827	77	139	m139	mice	male	hippocampus	14963
	GSE8870	social defeat, susceptible	1.40587	0.10667	3.91041	1.5233	-3.92117	225	1.05607	0.00431598	5.13802	0.870784	-4.94842	227	1.90463	0.288593	3.54938	0.502781	-1.85894	215	72	m72	mice	male	nucleus accumbens	14368
	GSE35396	NEUROD1 KO tissue specific	0.691558	1.04365	3.13596	2.6204	-4.02115	226	0.102378	2.40675	3.63869	0.912978	-2.04254	188	1.05916	0.426381	0.868495	2.19235	-1.57531	204	93	m93	mice	both	pineal gland; zt6, 2 months	15097
	GSE26025	prenatal stress	0.616793	0.0344061	4.52244	0.197049	-4.06829	227	0.662103	0.348092	2.90273	0.458568	-2.3511	194	0.78141	0.699769	2.19235	0.0712694	-0.782443	173	87	m87	mice	female	left hippocampus; in 5HTT+/- mice	15097
	GSE92718	sciatic nerve cuff	2.50411	0.284737	5.49886	1.39572	-4.10574	228	3.14721	0.419672	1.04189	1.87118	0.653819	133	0.772317	1.62461	2.33978	0.54411	-0.486963	160	69	m69	mice	male	anterior cingulate cortex	15154
	GSE20388	Flinders depression sensitive line	0.276325	0.594267	2.71876	2.26663	-4.1148	229	0.436859	0.493723	2.62981	3.64945	-5.34868	230	0.267583	2.26429	3.95457	2.12217	-3.54486	244	80	m80	rats	male	hippocampus; cohort 1	12951
	GSE72343	susceptible; chronic social defeat stress	0.0620726	0.144828	2.81836	1.50906	-4.12053	230	0.0689719	0.130591	2.57643	0.672592	-3.04946	206	0.11913	0.289314	1.66756	0.289314	-1.54843	201	122	m122	mice	male	amygdala; 28d post CSDS both groups	14936
	GSE26024	female v male: DBA	0.363686	0.196329	3.4016	1.44215	-4.28374	231	0.0531366	1.40279	0.512855	0.725475	0.217597	146	1.59275	0.0581213	1.35412	0.613821	-0.317068	152	217	m217	mice	both	striatum	14428
	GSE19534	SNCA KO	0.947586	0.547219	5.66599	0.273948	-4.44514	232	0.0514989	0.40088	9.13582	1.43955	-10.123	257	1.38676	0.426381	3.01548	0.623517	-1.82586	212	39	m39	mice		striatum; 6 months	15097
	GSE76567	129S1/Sv v C57	0.00865384	0.510936	0.649057	4.6	-4.72947	233	0.420019	3.49349	0.0256494	3.12416	0.7637	131	4.41816e-05	0.823273	7.45264	4.27059	-10.8999	287	197	m197	mice	female	hippocampus	14975
	GSE109315	CSDS; susceptible	0.0612064	0.56073	0.242282	5.20839	-4.82873	234	0.00459601	0.750062	0.307273	4.67508	-4.22769	223	0.00370743	0.248305	0.146138	2.23685	-2.13098	221	183	m183	mice	male	bnst; DBA strain	14922
	GSE19534	SNCA KO	0.0726441	1.48222	4.9648	1.60549	-5.01542	235	0.662103	6.59998	0.740385	1.10721	5.41449	60	0.426381	0.48691	2.66984	4.83519	-6.59174	274	38	m38	mice		cerebellum; 21 months	15097
	GSE76567	AJ v C57	0.189751	0.92599	0.308705	5.84379	-5.03675	236	0.439983	1.17715	0.0772365	8.71876	-7.17886	245	0.0692128	2.17003	1.14774	2.64469	-1.55319	202	198	m198	mice	male	hippocampus	15047
	GSE109315	CSDS; susceptible	0.446744	0.248815	1.53497	4.40887	-5.24828	237	2.01505	0.10985	0.545196	5.70175	-4.12205	221	0.524606	0.667932	7.54343	1.12162	-7.47251	280	184	m184	mice	male	ventral hippo; c57	15188
	GSE1947	PMP22 KO	0.0842511	0.00625285	3.24956	2.1852	-5.34426	238	0.0542339	0.0299024	1.69259	3.79908	-5.40754	231	0.724083	0.364736	0.406642	0.364736	0.317441	121	65	m65	mice		sciatic nerve; day 60	7896
	GSE87202	MEF2C conditional KO	0.906369	3.86445	9.24029	0.906369	-5.37584	239	4.04307	6.91295	14.7417	0.326882	-4.11252	220	0.318408	1.94215	3.27601	3.86831	-4.88376	257	166	m166	mice	male	cortex	15668
	GSE31458	MPTP treatment	0.0689736	3.93599e-05	3.6503	1.84111	-5.4224	240	0.0796624	0.0062492	2.52645	4.11781	-6.55835	239	0.855953	0.0427103	0.235745	0.335249	0.327668	120	257	m257	mice		prefrontal cortex; three strains/transgenics	7294
	GSE102965	learned helplessness	0.754034	0.267337	6.55828	0.000360135	-5.53727	241	0.975787	0.503072	15.8085	0.00269099	-14.3323	270	5.45621	1.4833	2.30974	0.0706435	4.55913	37	120	m120	mice		hippocampus	14837
	GSE7707	MPTP treatment	0.963386	1.32687	6.67758	1.22964	-5.61697	242	2.35414	1.50069	4.68929	0.417257	-1.25172	179	3.43649	1.0177	3.78207	2.22648	-1.55437	203	263	m263	mice		midbrain	10680
	GSE74630	SMCX KO	0.0795352	1.50302	2.80173	4.52395	-5.74313	243	1.21764	1.95726	0.225346	1.44267	1.50689	110	0.000145267	0.0488982	4.40226	1.92514	-6.27835	271	239	m239	mice	male	pfc	14724
	GSE9788	reserpine single dose	0.417753	1.99474	6.3355	1.86327	-5.78628	244	0.155867	0.29366	6.94584	2.05201	-8.54832	250	3.22812	1.16805	4.35981	0.269168	-0.232799	148	168	m168	rats		cortex	12957
	GSE76567	PWD v C57	0.147956	0.000275128	1.64921	4.37065	-5.87163	245	0.070928	4.64124e-08	14.9506	12.7651	-27.6447	286	3.64617	1.95775	0.122098	0.0631655	5.41865	30	200	m200	mice	male	hippocampus	14962
	GSE97198	BALB v C57	1.25205	1.25205	2.6204	5.90966	-6.02596	246	1.00737	1.43955	3.44678	5.84131	-6.84117	241	1.50711	4.18125	1.76453	1.27199	2.65184	60	223	m223	mice	male	striatum; mix of PPI tested	15097
	GSE76567	DBA/1J v C57	0.000766148	1.66171	0.89823	7.03139	-6.26714	247	0.546312	8.60729	0.136242	6.40757	2.6098	87	0.000250683	0.828246	5.17442	4.28427	-8.63019	284	193	m193	mice	female	hippocampus	14982
	GSE54418	TIA1 KO	0.511655	0.721283	2.16104	5.34844	-6.27654	248	0.205928	2.41577	1.13848	7.27734	-5.79412	234	1.0995	0.305473	0.909191	3.57126	-3.07548	233	101	m101	mice		spinal cord; 6 months	14150
	GSE5786	PPARGC1A KO	0.199906	0.0390274	6.08587	0.60005	-6.44699	249	0.374825	0.00765794	1.82103	1.38514	-2.82369	203	0.225122	0.0101246	1.31041	0.59498	-1.67015	207	269	m269	mice	female	striatum; 6 months	10248
	GSE25926	APLP2 knock-out mixed genetic background	0.319041	0.0193926	5.90966	1.04365	-6.61488	250	0.300074	0.152409	5.12721	2.5667	-7.24143	247	3.01548	0.00309404	2.83995	0.868495	-0.689865	169	4	m4	mice	male	pfc; 24-28 weeks	15097
	GSE104424	APPdelta9	0.0608812	0.00150239	5.88715	0.813442	-6.63821	251	2.07631	0.00303267	0.432764	0.432764	1.21382	119	0.00825395	0.00382506	6.17094	1.17419	-7.33305	278	134	m134	mice	male	hippocampus; 6 months	15659
	GSE41608	BRG1 conditional KO	0.00219361	0.547512	4.53465	2.77953	-6.76447	252	0.951739	1.03842	1.12957	1.77114	-0.910542	167	0.0810606	0.0660545	4.05285	1.10029	-5.00603	258	91	m91	mice		eyeball	11533
	GSE1947	Trembler	0.0265917	0.0835894	4.35838	2.68196	-6.93016	253	0.0645629	0.0364275	1.58629	1.90031	-3.38561	212	0.0552614	0.324649	2.4164	0.786398	-2.82289	230	67	m67	mice		sciatic nerve; day 4	7893
	GSE60414	PINK KO & SNCA overexpress	0.110185	0.769741	3.03826	4.9052	-7.06353	254	0.0753922	0.374801	2.59881	0.903898	-3.05252	207	0.341322	2.00396	0.647941	0.647941	1.0494	98	247	m247	mice	both	cerebellum; 6 months	9123
	GSE19534	SNCA KO	0.00499917	2.6204	4.74109	5.19353	-7.30922	255	0.00279591	1.68854	8.24798	5.84131	-12.398	263	0.196589	3.77141	0.961066	2.0442	0.962729	99	40	m40	mice		striatum; 21 months	15097
	GSE72343	resistant; chronic social defeat stress	0.0720919	0.0443957	4.95527	2.61388	-7.45266	256	0.029551	0.000711626	11.9972	5.5668	-17.5337	279	1.27648	2.51201	0.62635	0.234784	2.92736	56	123	m123	mice	male	amygdala; 28 d post CSDS both groups	15089
	GSE19780	HDH knockin HD	0.423313	1.7342	7.75145	1.86836	-7.4623	257	0.823994	3.07877	12.0462	1.68854	-9.83196	256	0.961066	3.77141	4.83519	1.90159	-2.00431	218	10	m10	mice		striatum	15097
		C57 portrait	0.143993	0.633358	0.562923	7.76948	-7.55505	258	0.59374	0.666672	1.68932	14.1043	-14.5333	271	0.116983	1.92349	0.798603	2.36842	-1.12655	184	287	m287	mice		21 datasets; compared with various other strains	14929
	GSE97198	BALB v C57	0.197049	3.69903	5.42728	6.67005	-8.20125	259	0.217727	4.6763	3.44678	12.7419	-11.2947	261	1.16279	2.83995	2.83995	2.34602	-1.18323	186	222	m222	mice	male	hippocampus; mix of PPI tested	15097
	GSE40377	PDE10A KO	0.044771	0.273948	5.90966	2.6204	-8.21134	260	0.125603	0.256675	8.83522	1.95946	-10.4124	258	0.699769	0.110695	0.868495	1.76453	-1.82256	211	47	m47	mice	male	striatum; both with vehicle	15097
	GSE42777	SHN-2 mutant	0.197049	1.86836	8.03368	2.6204	-8.58867	261	1.43955	3.83585	4.03822	1.21251	0.0246739	149	0.426381	0.23335	4.83519	3.01548	-7.19094	277	225	m225	mice		dentate gyrus; 36 weeks	15097
	GSE29014	high anxiety HAB v NAB	0.449195	0.648714	8.41077	1.29774	-8.6106	262	1.26868	1.26868	8.96193	1.5007	-7.92527	248	0.877506	1.77862	7.65658	1.39889	-6.39935	272	152	m152	mice	male	central amygdala	14974
	GSE76567	PWD v C57	0.166962	0.0742271	3.48596	5.39165	-8.63642	263	0.101724	5.51244e-05	6.26126	12.5921	-18.7516	280	0.873893	2.6674	0.37622	0.0923301	3.07274	52	201	m201	mice	female	hippocampus	14883
	GSE72262	stress	0.0604845	0.000205436	6.64656	2.09798	-8.68384	264	0.070128	0.00291719	3.222	1.7762	-4.92515	226	0.368431	0.00164594	5.43146	0.0852529	-5.14664	262	70	m70	mice	female	medial prefrontal cortex; age 17 wks	15652
	GSE54418	TIA1 KO	0.0430657	0.801116	2.01917	8.43963	-9.61461	265	0.0167909	3.6181	0.945707	7.82011	-5.13092	228	0.524256	0.130933	0.739827	5.02325	-5.10789	259	100	m100	mice		midbrain; 6 months	14150
	GSE35396	NEUROD1 KO tissue specific	0.164866	6.93738e-05	9.8248	0.0907276	-9.7506	266	2.90273	0.000456826	11.7049	0.000274139	-8.80198	252	3.19642	0.00958825	4.83519	0.135496	-1.76468	209	94	m94	mice	both	retina, zt6 2 months	15097
	GSE109315	DBA/2 v C57	0.169434	0.376908	2.81662	8.0888	-10.3591	267	0.833794	0.040922	4.27258	13.1478	-16.5456	275	0.289401	0.995542	4.92708	1.2017	-4.84383	255	189	m189	mice	male	mPFC	15132
	GSE99112	UPF3B KO	0.248073	2.2562	4.27494	8.92746	-10.6981	268	0.00951072	1.40881	2.38261	20.0175	-20.9818	283	0.315833	5.18373	1.52867	0.701701	3.26919	51	140	m140	mice		frontal cortex	15663
	GSE113368	SHANK3 overexpress	0.0377658	4.96173e-05	0.333271	10.8104	-11.1058	269	0.00133527	2.33335e-06	0.408717	9.41414	-9.82152	255	0.246957	2.16437e-05	0.388628	2.88164	-3.02329	231	177	m177	mice	male	mPFC	14939
	GSE3075	IGHMBP2 mutation	0.258649	0.0151689	7.97231	3.60207	-11.3006	270	0.414534	0.0012486	7.89513	6.64833	-14.1277	269	0.693369	0.0660545	1.86065	0.561448	-1.66268	206	115	m115	mice	male	spinal cord	11533
	GSE19534	SNCA KO	0.616793	1.04365	11.7795	1.25205	-11.3711	271	0.217727	0.300074	9.44104	0.823994	-9.74724	254	1.38676	0.868495	3.19642	1.05916	-2.00033	217	37	m37	mice		cerebellum; 6 months	15097
	GSE60413	PINK1 KO	0.691558	0.423313	12.1208	0.423313	-11.4293	272	1.21251	2.10312	3.26013	0.217727	-0.162227	153	0.623517	0.0560758	7.34492	1.38676	-8.05208	282	26	m26	mice	both	cerebellum; 12 weeks	15097
	GSE81672	chronic stress; resilient	1.75585	0.284465	13.5236	0.00808234	-11.4914	273	0.748188	0.188024	16.0133	0.0131113	-15.0902	273	5.56724	1.93072	2.70119	0.0205779	4.77619	36	125	m125	mice		nac; both saline treated	14926
	GSE10784	Df(16)A/+	1.04365	0.0574206	12.4665	0.273948	-11.6394	274	0.662103	0.00869611	21.5073	2.40675	-23.2432	285	4.39403	3.97369	6.53975	0.0184914	1.80948	75	77	m77	mice	male	prefrontal cortex	15097
	GSE109315	CSDS; resilient	0.022632	0.00190726	9.80096	2.182	-11.9584	275	0.0563578	0.00012664	13.34	4.03002	-17.3135	277	0.993612	0.0219903	1.54315	0.39344	-0.920985	176	187	m187	mice	male	bnst; c57 strain	14738
	GSE151807	chronic mild stress	0.368783	0.691558	11.4426	1.60549	-11.9877	276	0.125603	1.10721	18.0901	0.589088	-17.4464	278	0.961066	2.19235	6.2812	2.50519	-5.63298	269	54	m54	mice	male	hippocampus	15097
	GSE151807	chronic mild stress	0.0574206	4.52244	6.67005	10.4585	-12.5486	277	0.217727	7.13015	8.24798	14.5571	-15.4573	274	1.38676	4.83519	3.19642	3.19642	-0.170898	143	53	m53	mice	male	amygdala	15097
	GSE97198	BALB v C57	0.0907276	0.947586	4.30889	9.51478	-12.7853	278	1.10721	1.43955	4.45847	9.13582	-11.0475	259	0.623517	1.76453	2.19235	6.02761	-5.83192	270	224	m224	mice	male	brainstem; mix of PPI tested	15097
	GSE8870	social defeat, not susceptible	0.156882	0.187287	3.34243	11.3172	-14.3154	279	0.383606	0.0639947	3.86779	9.38027	-12.8005	265	0.00269528	1.51677	1.28435	3.74483	-3.50972	243	75	m75	mice	male	ventral tegmental area	14370
		maternal portrait (ICR related)	0.227982	0.61287	11.9461	3.35196	-14.4572	280	0.348256	0.299614	8.40207	3.31702	-11.0712	260	1.47583	0.0779112	7.39035	2.1656	-8.00221	281	285	m285	mice		4 datasets; four regions; GSE62258; GSE54426; GSE43627	15538
	GSE9038	HTT knockin	0.273948	2.78694	15.3868	2.15298	-14.4789	281	0.740385	1.82126	13.0964	3.26013	-13.7948	268	1.63303	1.50711	9.39204	0.699769	-6.95167	276	104	m104	mice	both	striatum	15097
	GSE76567	female v male; 129 strain	0.259199	0.0672497	3.06348	12.3044	-15.0414	282	0.026802	0.00235087	15.8288	17.0083	-32.808	288	4.75252	0.467409	0.0403461	0.155111	5.02447	32	202	m202	mice	both	hippocampus	15017
	GSE58261	DNMT1 cKO	0.434304	1.06359	0.282065	16.6539	-15.4381	283	1.57894	0.156046	0.0847517	8.00777	-6.35753	237	0.0358417	0.0760466	0.506263	6.3751	-6.76947	275	237	m237	mice		cortex	15140
	GSE77971	prenatal infection	0.000907112	0.000200656	7.57448	11.9285	-19.5019	284	0.00193115	0.000284938	6.49442	16.3915	-22.8837	284	0.413053	0.00252835	3.78106	1.49521	-4.86068	256	89	m89	mice		nucleus accumbens; 12 weeks	15349
	GSE9444	sleep deprivation; C57 strain	0.197049	0.11195	16.948	5.19353	-21.8325	285	0.0122092	0.102378	11.7049	5.36025	-16.9506	276	1.05916	0.0712694	7.07164	3.77141	-9.71262	286	218	m218	mice	male	whole brain	15097
	GSE109315	CSDS; susceptible	0.00799382	0.0283441	4.39016	19.6053	-23.9591	286	0.268455	0.0698521	1.72936	11.4932	-12.8842	266	0.0378477	0.253705	4.31004	4.52661	-8.5451	283	181	m181	mice	male	mPFC; DBA strain	15171
	GSE10784	Df(16)A/+	0.273948	0.0726441	22.4685	4.30889	-26.4308	287	0.300074	0.00183787	38.7324	13.4551	-51.8856	289	6.2812	0.55259	10.9945	0.426381	-4.58707	253	103	m103	mice	male	hippocampus	15097
	GSE9444	sleep deprivation; AKR strain	0.0344061	0.368783	28.1456	3.89715	-31.6395	288	0.217727	0.662103	17.2761	2.90273	-19.299	281	0.623517	0.78141	10.9945	3.57441	-13.164	289	220	m220	mice	male	whole brain	15097
	GSE9444	sleep deprivation; DBA strain	0.0193926	0.11195	35.4379	2.78694	-38.0935	289	0.0514989	0.0514989	27.1005	3.26013	-30.2577	287	0.196589	0.274536	9.39204	0.196589	-9.1175	285	219	m219	mice	male	whole brain	15097

## Sheet: machine learning
		file name	GEO #	genotype or treatment	ML 1	ML 2	ML 3	ML 4	ML ave	ML rank	score rank	ave. rank
	142	m142	GSE93918	HDAC2 KO in forebrain neurons	1	1	0.723	0.92	0.91075	1	1	1
	2	m2	GSE25926	APPsa knock-in	1	1	0.636	0.861	0.87425	4	2	3
	144	m144	GSE85162	APP/PS1	1	1	0.626	0.854	0.87	5	5	5
	9	m9	GSE13033	HTRA2 KO	1	1	0.636	0.808	0.861	8	3	5.5
	143	m143	GSE85162	APP/PS1	1	1	0.666	0.928	0.8985	3	10	6.5
	56	m56	GSE151807	chronic mild stress	1	1	0.613	0.834	0.86175	7	7	7
	1	m1	GSE25926	APP knockout	1	1	0.613	0.792	0.85125	10	4	7
	8	m8	GSE3621	R6/1 HD	1	0.999	0.582	0.812	0.84825	12	9	10.5		KEY
	3	m3	GSE25926	APLP2 knock-out	1	0.999	0.616	0.79	0.85125	11	11	11		ML1: machine learning results from 29 human MDD studies & dl4j classifier
	188	m188	GSE109315	CSDS; resilient	1	1	0.659	0.984	0.91075	2	23	12.5		ML2: machine learning results from 29 human MDD studies & Liblinear classifier
	5	m5	GSE31458	ACHE-R	1	0.997	0.58	0.689	0.8165	19	6	12.5		ML3: machine learning results from randomized depression portrait & dl4j classifier
	14	m14	GSE33057	STAT1 KO	1	1	0.646	0.66	0.8265	16	12	14		ML4: machine learning results from randomized depression portrait & Liblinear classifier
	7	m7	GSE3621	R6/1 HD	0.997	0.998	0.587	0.661	0.81075	21	8	14.5		ML average: average of the four machine learning predictions
	185	m185	GSE109315	CSDS; susceptible	1	0.999	0.558	0.853	0.8525	9	22	15.5		ML rank: ranking from machine learning
	145	m145	GSE85162	APP/PS1	0.961	1	0.637	0.752	0.8375	14	17	15.5		score rank: rank of scores (from hypergeometric tests based on combined depression portrait); best match = 1
	57	m57	GSE46139	INSM1 KO	0.968	0.999	0.626	0.773	0.8415	13	19	16		ave. rank: average rank of machine learning and hypergeometric scoring
	132	m132	GSE90962	subchronic stress	1	0.999	0.581	0.697	0.81925	18	15	16.5
	127	m127	GSE81672	chronic stress; resilient	0.999	0.987	0.567	0.676	0.80725	23	14	18.5		For machine learning results, sign corresponds to prediction (positive= depression, negative=control; number=probability estimate
	146	m146	GSE85162	APP/PS1	0.999	0.998	0.576	0.649	0.8055	25	16	20.5
	147	m147	GSE80633	CRTC1 KO	1	0.998	0.591	0.65	0.80975	22	20	21
	241	m241	GSE52584	LRRK2 KO	0.999	0.987	0.562	0.656	0.801	29	13	21
	20	m20	GSE857	HD R6/2	0.939	0.994	0.561	0.79	0.821	17	32	24.5
	173	m173	GSE109445	chronic stress	0.997	0.983	0.569	0.663	0.803	26	24	25
	131	m131	GSE85136	stress in WT	1	0.998	0.548	0.609	0.78875	31	29	30
	55	m55	GSE151807	chronic mild stress	0.963	0.997	0.537	0.649	0.7865	34	27	30.5
	272	m272	GSE114062	high v control runner	0.766	0.991	0.583	0.736	0.769	40	21	30.5
	32	m32	GSE60413	PINK1 KO	0.995	0.964	0.542	0.646	0.78675	33	37	35
	286	m286		maternal portrait (C57)	1	0.999	0.53	0.7	0.80725	24	47	35.5
	284	m284		stress portrait	1	1	0.572	0.893	0.86625	6	66	36
	15	m15	GSE44331	SARM1 KO	0.999	0.992	0.547	0.669	0.80175	27	45	36
	41	m41	GSE16974	EGR1 KO	1	0.932	0.534	0.702	0.792	30	42	36
	235	m235	GSE84208	high run v control; both blocked	0.988	0.971	0.546	0.648	0.78825	32	40	36
	182	m182	GSE109315	CSDS; susceptible	0.995	0.942	0.557	0.599	0.77325	38	35	36.5
	84	m84	GSE33618	BRAF conditional KO	0.999	0.999	0.553	0.558	0.77725	35	39	37
	208	m208	GSE90696	Tau Tg (PS19)	0.999	0.918	0.541	0.749	0.80175	28	50	39
	27	m27	GSE60413	PINK1 KO	0.998	0.906	0.52	0.559	0.74575	49	30	39.5
	264	m264	GSE4550	MPTP	1	0.998	0.579	0.674	0.81275	20	64	42
	238	m238	GSE58261	DNMT3a cKO	0.991	0.912	0.53	0.587	0.755	47	41	44
	130	m130	GSE85136	stress in WT	1	0.989	0.535	0.578	0.7755	36	56	46
	135	m135	GSE100070	FMN2 KO	0.978	0.98	0.528	0.613	0.77475	37	59	48
	42	m42	GSE16974	EGR1 KO	0.786	0.983	0.544	0.621	0.7335	54	43	48.5
	129	m129	GSE85136	stress in WT	0.913	0.974	0.52	0.576	0.74575	50	51	50.5
	240	m240	GSE74630	SMCX KO	1	0.951	0.527	0.55	0.757	43	60	51.5
	277	m277	GSE28643	paraquat	1	0.981	0.551	-0.648	0.471	78	26	52
	278	m278	GSE28643	paraquat in ApoD KO	0.977	0.961	0.523	-0.608	0.46325	79	28	53.5
	25	m25	GSE60413	PINK1 KO	0.996	0.982	0.543	-0.514	0.50175	74	34	54
	212	m212	GSE8720	MECP2 KO	0.814	0.597	0.525	0.673	0.65225	65	44	54.5
	153	m153	GSE29014	low anxiety LAB v NAB	0.991	0.883	0.533	0.668	0.76875	41	77	59
	48	m48	GSE40296	ESET KO	1	0.904	0.535	-0.605	0.4585	80	38	59
	262	m262	GSE7707	MPTP	-0.926	0.992	0.571	0.51	0.28675	104	18	61
	43	m43	GSE41821	PDE6B mutation	0.961	0.698	0.521	0.68	0.715	56	70	63
	85	m85	GSE33618	CAMKII-Cre	0.954	0.655	0.524	0.541	0.6685	61	67	64
	255	m255	GSE74382	6-OHDA lesion	0.882	0.972	0.529	0.642	0.75625	44	85	64.5
	45	m45	GSE5458	Top2b KO	0.55	0.569	0.508	0.578	0.55125	72	57	64.5
	44	m44	GSE13984	L1CAM KO	0.99	0.835	0.52	-0.559	0.4465	83	46	64.5
	276	m276	GSE89562	maneb & paraquat	1	0.998	0.534	0.559	0.77275	39	93	66
	265	m265	GSE4788	MPTP	0.989	0.898	0.53	0.555	0.743	52	81	66.5
	281	m281	GSE3583	HDH knockin HD	0.999	0.987	0.526	-0.511	0.50025	75	62	68.5
	24	m24	GSE40630	TSC2 +/-	0.925	0.958	0.524	0.553	0.74	53	87	70
	52	m52	GSE84185	chronic variable stress	0.999	0.998	0.611	-0.589	0.50475	73	68	70.5
	226	m226	GSE33457	Mecp2 overexpres	0.996	0.893	0.523	0.562	0.7435	51	94	72.5
	17	m17	GSE3248	HTT nuclear localization	0.765	0.656	0.51	0.588	0.62975	68	79	73.5
	128	m128	GSE83636	miR17-92 KO	0.99	0.966	0.523	0.542	0.75525	46	103	74.5
	96	m96	GSE54418	TIA1 KO	0.928	0.67	0.51	-0.733	0.34375	97	52	74.5
	133	m133	GSE83336	Flinders sensitive line; compared to resistant	-0.959	0.61	0.517	0.595	0.19075	117	36	76.5
	180	m180	GSE109315	CSDS; susceptible	0.603	0.526	0.506	0.62	0.56375	71	83	77
	13	m13	GSE18308	FoxO KO	0.815	0.732	0.528	0.537	0.653	64	91	77.5
	60	m60	GSE2866	ALDH5A1 KO	-0.543	0.657	0.525	0.571	0.3025	101	54	77.5
	268	m268	GSE40852	CYFIP1 overexpression	-0.536	0.585	0.512	0.518	0.26975	107	48	77.5
	160	m160	GSE24775	SD v long day 2 wks	0.997	-0.846	0.572	0.94	0.41575	86	72	79
	190	m190	GSE109315	DBA/2 v C57	-0.777	0.763	0.524	0.587	0.27425	106	53	79.5
	267	m267	GSE977	GFAP overexpression	-0.727	0.661	0.515	0.552	0.25025	110	49	79.5
	288	m288	GSE116752	high activity selection	-0.695	0.827	0.535	0.507	0.2935	103	61	82
	68	m68	GSE1482	Nf1 Heterozygotic knockout (NF1+/-)	0.894	0.664	0.511	-0.519	0.3875	89	76	82.5
	289	m289		female (v male) portrait	0.88	-0.509	0.508	0.5	0.34475	95	71	83
	114	m114	GSE39811	DHCR7 KO	0.924	0.767	0.509	0.556	0.689	59	112	85.5
	16	m16	GSE3248	HTT nuclear exclusion	0.996	0.945	0.525	-0.514	0.488	76	95	85.5
	28	m28	GSE60413	PINK1 KO	0.984	0.965	0.531	-0.543	0.48425	77	96	86.5
	86	m86	GSE26025	prenatal stress	-0.776	0.562	0.522	0.575	0.22075	115	58	86.5
	78	m78	GSE20388	Flinders depression sensitive line	0.812	0.74	-0.507	-0.563	0.1205	121	55	88
	151	m151	GSE29014	low anxiety LAB v NAB	0.999	0.96	0.521	0.861	0.83525	15	164	89.5
	36	m36	GSE7191	S1P2 KO	0.526	0.855	0.511	0.606	0.6245	69	110	89.5
	155	m155	GSE29014	low anxiety LAB v NAB	0.799	0.647	0.508	0.69	0.661	63	122	92.5
	21	m21	GSE30880	cbp+/-	0.779	0.624	0.502	-0.53	0.34375	96	89	92.5
	35	m35	GSE7191	S1P2 KO	0.872	0.635	0.504	0.509	0.63	67	120	93.5
	50	m50	GSE41307	SHN2 KO	-0.605	0.833	-0.5	-0.624	-0.224	156	31	93.5
	107	m107	GSE6614	CHRNA7 KO	0.508	0.553	-0.505	0.623	0.29475	102	86	94
	111	m111	GSE10953	SOD1 mutation	0.57	0.726	0.519	0.56	0.59375	70	123	96.5
	282	m282	GSE3583	HDH knockin HD: 111/111	0.847	0.991	0.506	0.644	0.747	48	146	97
	112	m112	GSE10953	SOD1 mutation	0.719	0.72	0.519	0.642	0.65	66	128	97
	98	m98	GSE54418	TIA1 KO	0.997	0.892	0.521	-0.594	0.454	81	113	97
	62	m62	GSE3343	SOD1 mutation	0.944	0.671	0.508	0.604	0.68175	60	135	97.5
	88	m88	GSE26025	5HTT +/-	0.825	0.854	0.515	0.576	0.6925	58	139	98.5
	196	m196	GSE76567	129S1/Sv v C57	-1	1	-0.523	0.738	0.05375	129	69	99
	95	m95	GSE3595	KLF7 KO	-0.606	0.582	0.51	0.589	0.26875	108	92	100
	92	m92	GSE8555	PHGDH KO	0.951	0.825	0.515	0.561	0.713	57	144	100.5
	61	m61	GSE3343	SOD1 mutation	-0.882	0.76	0.515	0.584	0.24425	112	90	101
	29	m29	GSE60413	PINK1 KO	0.988	0.86	0.505	0.55	0.72575	55	148	101.5
	81	m81	GSE20388	Flinders depression sensitive line	0.809	0.674	0.506	-0.557	0.358	94	109	101.5
	283	m283		PINK1 KO portrait	-0.549	0.972	0.511	-0.505	0.10725	123	80	101.5
	149	m149	GSE37056	FOSB KO	0.836	0.532	0.503	-0.53	0.33525	98	106	102
	11	m11	GSE19780	HDH knockin HD	0.968	0.859	0.503	-0.514	0.454	82	125	103.5
	211	m211	GSE8720	MECP2 KO	0.822	0.792	0.506	-0.607	0.37825	91	116	103.5
	105	m105	GSE9038	HTT knockin	0.965	0.954	0.522	0.58	0.75525	45	167	106
	245	m245	GSE60414	PINK KO & SNCA overexpress	-0.79	0.65	0.508	0.592	0.24	113	99	106
	156	m156	GSE29014	high anxiety HAB v NAB	-0.91	0.888	0.513	0.632	0.28075	105	111	108
	150	m150	GSE29014	high anxiety HAB v NAB	0.852	0.949	0.524	0.739	0.766	42	176	109
	231	m231	GSE38359	BALB v C57	-1	0.985	0.5	0.515	0.25	111	107	109
	124	m124	GSE81672	chronic stress; resilient	0.886	0.875	-0.506	-0.547	0.177	118	100	109
	22	m22	GSE30880	cbp+/-	0.893	0.729	0.501	0.544	0.66675	62	157	109.5
	23	m23	GSE40630	FMR1 KO	0.624	-0.511	-0.503	0.516	0.0315	134	88	111
	97	m97	GSE54418	TIA1 KO	0.988	0.846	0.51	-0.641	0.42575	85	138	111.5
	271	m271	GSE10535	prCAD mutant	-0.874	-0.595	0.506	0.509	-0.1135	150	73	111.5
	116	m116	GSE4866	Polg mutation	-0.741	0.619	0.52	-0.615	-0.05425	142	82	112
	259	m259	GSE17542	MPTP	-0.795	0.656	0.513	-0.533	-0.03975	141	84	112.5
	274	m274	GSE77817	PUS1 KO	-0.874	-0.595	0.506	0.509	-0.1135	151	74	112.5
	210	m210	GSE43051	cbp+/-	0.77	0.552	0.503	-0.518	0.32675	99	127	113
	58	m58	GSE2866	ALDH5A1 KO	0.957	0.626	0.504	-0.584	0.37575	92	136	114
	214	m214	GSE26024	DBA/2 v C57	0.542	0.52	0.501	-0.61	0.23825	114	117	115.5
	229	m229	GSE71233	MECP2 overexpress	0.866	0.781	-0.501	0.515	0.41525	87	149	118
	232	m232	GSE38359	AJ v C57	-1	0.693	-0.509	-0.579	-0.34875	175	63	119
	154	m154	GSE29014	high anxiety HAB v NAB	-0.972	0.832	0.506	0.65	0.254	109	130	119.5
	158	m158	GSE29014	high anxiety HAB v NAB	-0.614	0.749	0.516	0.637	0.322	100	141	120.5
	169	m169	GSE87675	Kmt2a/Mll1 KO	0.583	0.748	-0.506	-0.594	0.05775	128	118	123
	213	m213	GSE8720	MECP2 KO	-0.503	-0.712	0.508	0.596	-0.02775	140	108	124
	275	m275	GSE86350	rotenone	0.998	0.79	0.508	-0.552	0.436	84	165	124.5
	110	m110	GSE8972	NRL KO	-0.97	0.587	-0.505	0.617	-0.06775	145	105	125
	248	m248	GSE60414	PINK KO & SNCA overexpress	0.983	-0.561	-0.505	-0.532	-0.15375	153	102	127.5
	31	m31	GSE60413	PINK1 KO	-0.924	-0.686	0.514	0.537	-0.13975	152	104	128
	159	m159	GSE29014	low anxiety LAB v NAB	-0.68	-0.686	0.503	0.618	-0.06125	144	115	129.5
	279	m279	GSE28643	ApoD KO	0.704	-0.794	0.502	-0.513	-0.02525	139	121	130
	234	m234	GSE126996	STAU2 KO	-0.855	-0.677	0.505	0.629	-0.0995	149	114	131.5
	230	m230	GSE71233	MECP2 overexpress	0.792	-0.655	-0.514	0.508	0.03275	133	133	133
	233	m233	GSE11322	XBP1 KO	-0.973	-0.91	-0.513	0.621	-0.44375	191	78	134.5
	250	m250	GSE20547	SNCA overexpress TgA	0.973	0.627	-0.501	-0.548	0.13775	120	152	136
	102	m102	GSE55314	GRID2 KO	0.858	-0.525	0.502	0.641	0.369	93	181	137
	119	m119	GSE102849	BPA maternal exposure	-0.66	0.598	-0.503	0.557	-0.002	136	145	140.5
	74	m74	GSE8870	social defeat, susceptible	0.929	0.597	-0.511	0.514	0.38225	90	194	142
	186	m186	GSE109315	CSDS; resilient	0.56	0.684	-0.501	-0.553	0.0475	130	155	142.5
	63	m63	GSE22137	RSK2 KO	-0.931	-0.599	0.508	-0.525	-0.38675	186	101	143.5
	12	m12	GSE2867	ATXN1 knockin	0.87	-0.854	-0.519	-0.589	-0.273	162	126	144
	252	m252	GSE20547	SNCA overexpress TgA	0.633	-0.593	-0.501	0.627	0.0415	131	160	145.5
	51	m51	GSE84185	chronic variable stress	0.987	0.603	-0.521	0.544	0.40325	88	208	148
	90	m90	GSE41608	SMARCA5 conditional KO	0.865	-0.592	-0.509	0.57	0.0835	125	171	148
	73	m73	GSE8870	social defeat, not susceptible	0.933	-0.804	-0.51	-0.539	-0.23	159	137	148
	266	m266	GSE977	GFAP overexpression	-0.752	-0.719	-0.509	0.515	-0.36625	179	119	149
	49	m49	GSE4040	Ppp1r1a KO	-0.601	-0.748	-0.51	0.515	-0.336	171	131	151
	19	m19	GSE3248	HTT nuclear localization	-0.737	-0.635	-0.503	0.524	-0.33775	173	129	151
	206	m206	GSE76567	female v male; DBA/2 strain	-0.992	-0.937	-0.541	-0.853	-0.83075	271	33	152
	109	m109	GSE5320	CHRNB4 deficiency	0.907	-0.662	-0.516	0.544	0.06825	126	180	153
	108	m108	GSE6614	CHRNA4 KO	0.734	-0.769	-0.512	0.511	-0.009	137	169	153
	71	m71	GSE72262	stress	0.682	-0.764	-0.524	0.518	-0.022	138	170	154
	30	m30	GSE60413	PINK1 KO	-0.98	0.594	-0.503	0.536	-0.08825	147	162	154.5
	204	m204	GSE76567	female v male; C57 strain	-0.972	-0.981	-0.627	-0.976	-0.889	284	25	154.5
	215	m215	GSE26024	DBA/2 v C57	0.904	-0.769	-0.523	-0.53	-0.2295	158	153	155.5
	253	m253	GSE20547	SNCA overexpress TgB	-0.849	-0.734	-0.509	-0.506	-0.6495	214	98	156
	34	m34	GSE7191	S1P2 KO	0.668	0.561	-0.507	-0.63	0.023	135	179	157
	118	m118	GSE11276	RTN4 KO	0.928	-0.583	-0.523	0.531	0.08825	124	191	157.5
	117	m117	GSE26822	DICER1 KO	-0.996	-0.574	-0.509	0.563	-0.379	183	132	157.5
	99	m99	GSE54418	TIA1 KO	-0.672	0.533	-0.509	-0.613	-0.31525	168	151	159.5
	191	m191	GSE109315	DBA/2 v C57	0.959	0.806	-0.636	-0.666	0.11575	122	203	162.5
	280	m280	GSE5581	RS1H KO	-0.901	-0.625	-0.506	0.511	-0.38025	185	140	162.5
	256	m256	GSE54795	MPTP	-0.996	-0.962	-0.509	-0.65	-0.77925	251	75	163
	136	m136	GSE100070	FMN2 KO	-0.99	-0.845	0.503	0.624	-0.177	154	175	164.5
	174	m174	GSE17735	Disc1-L100P	-0.524	0.64	-0.501	-0.519	-0.226	157	172	164.5
	254	m254	GSE74382	6-OHDA lesion	-0.842	0.579	-0.5	0.532	-0.05775	143	196	169.5
	126	m126	GSE81672	chronic stress; resilient	0.665	0.654	-0.502	-0.58	0.05925	127	213	170
	113	m113	GSE10953	SOD1 mutation	-0.777	-0.722	-0.51	-0.671	-0.67	218	124	171
	207	m207	GSE76567	female v male; PWD strain	-0.997	-0.97	-0.574	-0.92	-0.86525	279	65	172
	260	m260	GSE17542	MPTP	-0.989	0.542	-0.509	0.614	-0.0855	146	201	173.5
	179	m179	GSE33372	WFS1 KO	-0.643	-0.602	-0.508	-0.533	-0.5715	202	147	174.5
	249	m249	GSE60414	PINK KO & SNCA overexpress	0.701	-0.764	-0.52	-0.656	-0.30975	166	185	175.5
	82	m82	GSE9797	cort treatment 14 days	0.571	-0.853	-0.524	-0.531	-0.33425	170	184	177
	46	m46	GSE40377	PDE10A KO	-0.637	-0.506	-0.504	-0.571	-0.5545	201	154	177.5
	120	m120	GSE102965	learned helplessness	0.698	-0.927	0.503	0.552	0.2065	116	241	178.5
	192	m192	GSE76567	DBA/1J v C57	-0.999	0.702	-0.61	-0.506	-0.35325	176	183	179.5
	239	m239	GSE74630	SMCX KO	0.999	0.6	-0.508	-0.536	0.13875	119	243	181
	33	m33	GSE7191	S1P2 KO	0.604	-0.593	-0.517	-0.643	-0.28725	164	200	182
	164	m164	GSE150939	PINK1 KO	0.921	-0.697	-0.528	-0.822	-0.2815	163	204	183.5
	244	m244	GSE60414	PINK KO & SNCA overexpress	-0.638	-0.845	-0.514	-0.513	-0.6275	211	159	185
	59	m59	GSE2866	ALDH5A1 KO	0.691	-0.56	-0.511	-0.616	-0.249	160	214	187
	79	m79	GSE20388	Flinders depression sensitive line	0.701	-0.814	-0.538	-0.592	-0.31075	167	207	187
	66	m66	GSE1947	PMP22 point mutation	-0.679	-0.68	-0.504	-0.509	-0.593	207	168	187.5
	6	m6	GSE31458	ACHE-S	-0.832	-0.555	-0.501	-0.539	-0.60675	209	166	187.5
	246	m246	GSE60414	PINK KO & SNCA overexpress	-0.999	-0.816	-0.515	-0.607	-0.73425	233	142	187.5
	138	m138	GSE77572	R521C knock-in	-0.645	-0.676	-0.508	-0.519	-0.587	205	173	189
	258	m258	GSE31458	MPTP	-0.988	-0.731	-0.511	-0.534	-0.691	221	158	189.5
	163	m163	GSE9134	HDAC5 KO	-0.897	-0.842	-0.511	-0.554	-0.701	224	156	190
	93	m93	GSE35396	NEUROD1 KO tissue specific	0.988	-0.583	-0.523	-0.602	-0.18	155	226	190.5
	251	m251	GSE20547	SNCA overexpress TgB	-0.536	-0.712	-0.518	-0.56	-0.5815	203	178	190.5
	38	m38	GSE19534	SNCA KO	0.563	-0.947	-0.524	0.514	-0.0985	148	235	191.5
	162	m162	GSE8641	C10 congenic v AJ	-0.7	-0.895	-0.524	0.626	-0.37325	181	202	191.5
	106	m106	GSE18326	FOX03 KO	-0.655	-0.654	-0.517	-0.548	-0.5935	208	177	192.5
	203	m203	GSE76567	female v male; AJ strain	-1	-1	-0.652	-0.982	-0.9085	289	97	193
	40	m40	GSE19534	SNCA KO	0.995	-0.828	-0.546	0.53	0.03775	132	255	193.5
	64	m64	GSE4623	NFIA deficient	0.588	-0.705	-0.511	-0.553	-0.29525	165	222	193.5
	157	m157	GSE29014	low anxiety LAB v NAB	-0.957	-0.662	-0.511	-0.533	-0.66575	217	174	195.5
	273	m273	GSE114062	high v control runner	-1	-0.961	-0.513	-0.613	-0.77175	250	143	196.5
	209	m209	GSE90696	Tau Tg (PS19)	-0.99	-0.937	-0.511	0.59	-0.462	195	199	197
	178	m178	GSE53061	Sp4neo KO	-0.93	-0.828	-0.527	0.57	-0.42875	189	206	197.5
	76	m76	GSE140595	low responders (v high)	-0.887	-0.657	-0.514	0.555	-0.37575	182	215	198.5
	170	m170	GSE61499	USP18 KO	-0.707	-0.832	-0.524	-0.563	-0.6565	216	182	199
	121	m121	GSE103435	chronic restrained stress	-0.565	-0.762	-0.51	-0.63	-0.61675	210	189	199.5
	83	m83	GSE9789	bulbectomized	-0.987	-0.834	-0.504	0.597	-0.432	190	212	201
	167	m167	GSE56028	unpredictable chronic mild stress	-0.979	-0.89	-0.515	0.514	-0.4675	197	205	201
	236	m236	GSE84208	high run v control; both running	-1	-0.959	-0.515	-0.57	-0.761	245	163	204
	184	m184	GSE109315	CSDS; susceptible	-0.772	-0.618	-0.532	0.575	-0.33675	172	237	204.5
	148	m148	GSE40393	5-HTT KO	-0.942	-0.776	-0.513	-0.541	-0.693	222	188	205
	165	m165	GSE150939	PINK1 KO	0.684	-0.98	-0.567	-0.957	-0.455	193	218	205.5
	221	m221	GSE2502	DBA v C57	-1	-0.981	-0.54	-0.7	-0.80525	262	150	206
	72	m72	GSE8870	social defeat, susceptible	-0.805	-0.829	-0.525	0.514	-0.41125	188	225	206.5
	141	m141	GSE139524	PWScrm+/-	-1	-1	-0.57	0.634	-0.484	199	216	207.5
	65	m65	GSE1947	PMP22 KO	0.517	-0.935	-0.518	-0.504	-0.36	178	238	208
	198	m198	GSE76567	AJ v C57	-1	0.963	-0.603	-0.827	-0.36675	180	236	208
	195	m195	GSE76567	DBA/2J v C57	-1	-0.997	-0.611	-0.909	-0.87925	282	134	208
	270	m270	GSE47516	CSTB KO	-0.977	-0.877	-0.525	0.538	-0.46025	194	223	208.5
	243	m243	GSE52584	LRRK2 human mutation	-0.724	-0.568	-0.506	-0.562	-0.59	206	211	208.5
	261	m261	GSE7707	MPTP	-0.966	-0.648	-0.517	-0.695	-0.7065	225	192	208.5
	287	m287		C57 portrait	0.952	-0.863	-0.617	-0.558	-0.2715	161	258	209.5
	87	m87	GSE26025	prenatal stress	-1	-0.842	-0.516	0.542	-0.454	192	227	209.5
	161	m161	GSE8641	C10 congenic v AJ	-1	-0.985	-0.531	-0.658	-0.7935	259	161	210
	175	m175	GSE29417	MSN strain	-0.992	-0.8	-0.51	-0.648	-0.7375	235	190	212.5
	222	m222	GSE97198	BALB v C57	0.893	-0.868	-0.556	-0.779	-0.3275	169	259	214
	91	m91	GSE41608	BRG1 conditional KO	0.71	-0.955	-0.544	-0.641	-0.3575	177	252	214.5
	80	m80	GSE20388	Flinders depression sensitive line	-0.625	-0.534	-0.531	-0.64	-0.5825	204	229	216.5
	216	m216	GSE26024	female v male; C57 strain	-0.996	-0.816	-0.525	-0.65	-0.74675	238	195	216.5
	18	m18	GSE3248	HTT nuclear exclusion	-0.853	-0.688	-0.511	-0.549	-0.65025	215	220	217.5
	166	m166	GSE87202	MEF2C conditional KO	0.651	-1	-0.559	-0.979	-0.47175	198	239	218.5
	199	m199	GSE76567	AJ v C57	-1	-0.5	-0.623	-0.873	-0.749	240	198	219
	171	m171	GSE61499	IFNAR KO	-0.993	-0.913	-0.513	-0.594	-0.75325	242	197	219.5
	227	m227	GSE33457	Mecp2 KO	-0.984	-0.978	-0.555	-0.532	-0.76225	246	193	219.5
	176	m176	GSE143650	PER3 KO	-0.796	-0.924	-0.533	-0.594	-0.71175	226	217	221.5
	54	m54	GSE151807	chronic mild stress	-0.875	0.747	-0.567	-0.668	-0.34075	174	276	225
	189	m189	GSE109315	DBA/2 v C57	0.992	-0.927	-0.635	-0.946	-0.379	184	267	225.5
	242	m242	GSE52584	LRRK2 human mutation	-0.992	-0.825	-0.52	-0.58	-0.72925	230	221	225.5
	183	m183	GSE109315	CSDS; susceptible	-0.844	-0.749	-0.523	-0.585	-0.67525	219	234	226.5
	172	m172	GSE36237	Tg2576	-0.993	-0.931	-0.554	-0.546	-0.756	244	210	227
	228	m228	GSE67294	MECP2 KO	-1	-0.976	-0.518	-0.579	-0.76825	248	209	228.5
	152	m152	GSE29014	high anxiety HAB v NAB	-1	-1	-0.609	0.742	-0.46675	196	262	229
	125	m125	GSE81672	chronic stress; resilient	-0.716	-0.861	-0.511	0.534	-0.3885	187	273	230
	263	m263	GSE7707	MPTP	-0.982	-0.572	-0.519	-0.652	-0.68125	220	242	231
	39	m39	GSE19534	SNCA KO	-0.998	-0.852	-0.515	-0.555	-0.73	231	232	231.5
	67	m67	GSE1947	Trembler	-0.606	-0.916	-0.517	-0.544	-0.64575	213	253	233
	205	m205	GSE76567	female v male; DBA1 strain	-1	-0.982	-0.586	-0.902	-0.8675	280	186	233
	137	m137	GSE100070	FMN2KO/APP	-1	-0.909	-0.531	-0.644	-0.771	249	219	234
	194	m194	GSE76567	DBA/2J v C57	-1	-0.973	-0.64	-0.898	-0.87775	281	187	234
	168	m168	GSE9788	reserpine single dose	-0.903	-0.676	-0.53	-0.758	-0.71675	227	244	235.5
	217	m217	GSE26024	female v male: DBA	-0.989	-0.941	-0.538	-0.537	-0.75125	241	231	236
	122	m122	GSE72343	susceptible; chronic social defeat stress	-0.999	-0.952	-0.532	-0.538	-0.75525	243	230	236.5
	223	m223	GSE97198	BALB v C57	-0.96	-0.841	-0.538	-0.545	-0.721	228	246	237
	247	m247	GSE60414	PINK KO & SNCA overexpress	-0.883	-0.835	-0.523	-0.541	-0.6955	223	254	238.5
	4	m4	GSE25926	APLP2 knock-out mixed genetic background	-0.95	-0.905	-0.522	-0.509	-0.7215	229	250	239.5
	177	m177	GSE113368	SHANK3 overexpress	-0.781	-0.715	-0.531	-0.552	-0.64475	212	269	240.5
	101	m101	GSE54418	TIA1 KO	-0.996	-0.907	-0.538	-0.507	-0.737	234	248	241
	237	m237	GSE58261	DNMT1 cKO	-1	-0.998	-0.727	0.666	-0.51475	200	283	241.5
	69	m69	GSE92718	sciatic nerve cuff	-0.983	-0.983	-0.516	-0.658	-0.785	255	228	241.5
	269	m269	GSE5786	PPARGC1A KO	-0.968	-0.87	-0.533	-0.581	-0.738	236	249	242.5
	139	m139	GSE84175	CTCF cKO	-1	-0.966	-0.546	-0.718	-0.8075	263	224	243.5
	123	m123	GSE72343	resistant; chronic social defeat stress	-0.998	-0.876	-0.528	-0.527	-0.73225	232	256	244
	10	m10	GSE19780	HDH knockin HD	-1	-0.826	-0.535	-0.63	-0.74775	239	257	248
	100	m100	GSE54418	TIA1 KO	-1	-0.848	-0.536	-0.577	-0.74025	237	265	251
	134	m134	GSE104424	APPdelta9	-0.998	-0.949	-0.535	-0.637	-0.77975	252	251	251.5
	197	m197	GSE76567	129S1/Sv v C57	-1	-0.749	-0.728	-0.938	-0.85375	275	233	254
	257	m257	GSE31458	MPTP	-1	-0.998	-0.591	-0.76	-0.83725	273	240	256.5
	47	m47	GSE40377	PDE10A KO	-0.998	-0.974	-0.568	-0.606	-0.7865	256	260	258
	37	m37	GSE19534	SNCA KO	-1	-0.994	-0.541	-0.528	-0.76575	247	271	259
	70	m70	GSE72262	stress	-1	-0.997	-0.598	-0.572	-0.79175	258	264	261
	225	m225	GSE42777	Shn-2 mutant	-1	-0.999	-0.603	-0.666	-0.817	265	261	263
	187	m187	GSE109315	CSDS; resilient	-0.984	-0.976	-0.544	-0.619	-0.78075	254	275	264.5
	26	m26	GSE60413	PINK1 KO	-0.999	-0.971	-0.539	-0.643	-0.788	257	272	264.5
	75	m75	GSE8870	social defeat, not susceptible	-0.999	-0.921	-0.553	-0.65	-0.78075	253	279	266
	94	m94	GSE35396	NEUROD1 KO tissue specific	-1	-1	-0.592	-0.683	-0.81875	266	266	266
	200	m200	GSE76567	PWD v C57	-1	-1	-0.699	-0.885	-0.896	287	245	266
	193	m193	GSE76567	DBA/1J v C57	-1	-0.999	-0.743	-0.835	-0.89425	286	247	266.5
	115	m115	GSE3075	IGHMBP2 mutation	-1	-0.977	-0.566	-0.689	-0.808	264	270	267
	140	m140	GSE99112	UPf3B KO	-1	-0.943	-0.558	-0.787	-0.822	267	268	267.5
	224	m224	GSE97198	BALB v C57	-1	-1	-0.651	-0.533	-0.796	260	278	269
	53	m53	GSE151807	chronic mild stress	-1	-0.934	-0.564	-0.715	-0.80325	261	277	269
	104	m104	GSE9038	HTT knockin	-0.999	-0.981	-0.556	-0.771	-0.82675	269	281	275
	77	m77	GSE10784	Df(16)A/+	-0.987	-0.988	-0.583	-0.858	-0.854	276	274	275
	201	m201	GSE76567	PWD v C57	-1	-1	-0.673	-0.96	-0.90825	288	263	275.5
	218	m218	GSE9444	sleep deprivation; C57 strain	-1	-0.994	-0.569	-0.727	-0.8225	268	285	276.5
	285	m285		maternal portrait (ICR related)	-1	-0.994	-0.554	-0.818	-0.8415	274	280	277
	181	m181	GSE109315	CSDS; susceptible	-0.999	-0.96	-0.594	-0.758	-0.82775	270	286	278
	219	m219	GSE9444	sleep deprivation; DBA strain	-1	-0.999	-0.606	-0.738	-0.83575	272	289	280.5
	89	m89	GSE77971	prenatal infection	-1	-0.998	-0.616	-0.827	-0.86025	278	284	281
	220	m220	GSE9444	sleep deprivation; AKR strain	-1	-1	-0.605	-0.815	-0.855	277	288	282.5
	202	m202	GSE76567	female v male; 129 strain	-1	-0.998	-0.622	-0.937	-0.88925	285	282	283.5
	103	m103	GSE10784	Df(16)A/+	-1	-1	-0.664	-0.867	-0.88275	283	287	285

## Sheet: metaVolcano
	file name	GEO #	genotype or treatment	A	D	B	C	score	score rank
2	m2	GSE25926	APPsa knock-in	3.43864	35.5442	0.161563	1.92817	36.8931	1		hypergeometric scoring
142	m142	GSE93918	HDAC2 KO in forebrain neurons	2.6149	28.0932	0.217409	0.595105	29.8956	2		comparing model datasets
127	m127	GSE81672	chronic stress; resilient	19.0045	11.6617	1.32106	0.812253	28.5329	3		with human depression portrait
9	m9	GSE13033	HTRA2 KO	0.132961	29.1458	0.161563	0.969741	28.1475	4		created via metaVolcano
8	m8	GSE3621	R6/1 HD	1.52601	26.6375	0.554391	1.28641	26.3227	5
3	m3	GSE25926	APLP2 knock-out	7.47753	20.5679	3.24863	0.0869607	24.7099	6
241	m241	GSE52584	LRRK2 KO	14.4936	9.0907	2.10672e-06	3.56426e-06	23.5843	7
1	m1	GSE25926	APP knockout	2.7116	22.3645	0.626421	0.875523	23.5741	8
143	m143	GSE85162	APP/PS1	5.49902	18.5926	1.66421	0.00206014	22.4253	9
7	m7	GSE3621	R6/1 HD	4.2529	18.4134	0.194247	0.703911	21.7682	10
144	m144	GSE85162	APP/PS1	3.02747	18.1821	1.19728	0.00134183	20.0109	11
147	m147	GSE80633	CRTC1 KO	10.5278	8.64021	1.40336	0.0124651	17.7522	12
5	m5	GSE31458	ACHE-R	1.88137	16.5903	0.0519762	1.20614	17.2136	13
272	m272	GSE114062	high v control runner	16.5782	2.78761	1.99005	0.513455	16.8624	14
55	m55	GSE151807	chronic mild stress	1.06961	21.4582	3.6341	3.43864	15.4551	15
278	m278	GSE28643	paraquat in ApoD KO	0.843117	15.7505	3.45222e-05	1.98005	14.6136	16
132	m132	GSE90962	subchronic stress	8.16944	9.067	3.14941	0.00522425	14.0818	17
84	m84	GSE33618	BRAF conditional KO	1.58831	14.4635	0.595405	1.58831	13.8681	18
131	m131	GSE85136	stress in WT	0.489167	13.5784	0.0742474	0.62435	13.369	19
14	m14	GSE33057	STAT1 KO	2.41609	12.0958	0.791445	0.36866	13.3518	20
262	m262	GSE7707	MPTP	14.2423	2.35383	3.78724	0.00366734	12.8052	21
208	m208	GSE90696	Tau Tg (PS19)	8.15605	5.68337	1.5743	0.0553264	12.2098	22
188	m188	GSE109315	CSDS; resilient	0.336312	11.6934	1.36441e-07	0.11605	11.9137	23
185	m185	GSE109315	CSDS; susceptible	0.000159318	11.6422	6.84782e-07	0.383111	11.2593	24
69	m69	GSE92718	sciatic nerve cuff	14.7424	1.33981	4.83403	0.244626	11.0036	25
15	m15	GSE44331	SARM1 KO	4.46986	7.7609	1.17516	0.108185	10.9474	26
146	m146	GSE85162	APP/PS1	0.815917	11.8318	2.21696	0.000325027	10.4304	27
145	m145	GSE85162	APP/PS1	4.17203	8.38621	2.21696	0.0673291	10.2739	28
32	m32	GSE60413	PINK1 KO	3.43864	7.47753	0.786927	0.231248	9.898	29
41	m41	GSE16974	EGR1 KO	0.554391	12.2285	0.426377	2.7116	9.64494	30
277	m277	GSE28643	paraquat	2.59189	9.15824	0.108056	2.07706	9.56502	31
228	m228	GSE67294	MECP2 KO	19.3578	0.679992	10.3196	0.410818	9.30738	32
235	m235	GSE84208	high run v control; both blocked	3.04374	8.90484	2.69269	0.0406293	9.21526	33
25	m25	GSE60413	PINK1 KO	0.786927	13.3033	0.487742	4.46986	9.13259	34
267	m267	GSE977	GFAP overexpression	2.48013	7.16098	0.627504	0.00734515	9.00626	35
27	m27	GSE60413	PINK1 KO	0.554391	10.8588	1.17516	1.40336	8.83464	36
48	m48	GSE40296	ESET KO	1.28641	8.64021	0.703911	0.786927	8.43578	37
288	m288	GSE116752	high activity selection	5.71292	4.32029	1.31912	0.726142	7.98795	38
57	m57	GSE46139	INSM1 KO	2.4445	6.50489	1.16635	0.0439114	7.73913	39
205	m205	GSE76567	female v male; DBA1 strain	0.43874	8.71948	0.569158	1.19923	7.38983	40
31	m31	GSE60413	PINK1 KO	2.38137	8.04915	1.17516	2.7116	6.54375	41
212	m212	GSE8720	MECP2 KO	1.92817	7.7609	3.0641	0.108185	6.51678	42
133	m133	GSE83336	Flinders sensitive line; compared to resistant	1.06084	9.76217	2.58079	1.85839	6.38383	43
20	m20	GSE857	HD R6/2	0.663311	5.92982	0.147415	0.147415	6.2983	44
116	m116	GSE4866	Polg mutation	2.22466	5.15241	1.52601	0.132961	5.7181	45
86	m86	GSE26025	prenatal stress	4.2529	4.04126	0.319036	2.38137	5.59375	46
206	m206	GSE76567	female v male; DBA/2 strain	1.60642	5.7503	1.60642	0.186658	5.56365	47
265	m265	GSE4788	MPTP	0.557566	4.90212	0.00195772	7.33627e-05	5.45765	48
196	m196	GSE76567	129S1/Sv v C57	0.000252006	10.5395	2.63915e-07	5.16016	5.3796	49
190	m190	GSE109315	DBA/2 v C57	4.86675	1.3902	0.96159	0.0128082	5.28256	50
61	m61	GSE3343	SOD1 mutation	3.04247	5.11639	2.01024	0.931229	5.21738	51
284	m284		stress portrait	0.0335361	11.1511	1.79602	4.24969	5.13893	52
107	m107	GSE6614	CHRNA7 KO	0.223648	7.90661	0.011533	2.98156	5.13716	53
240	m240	GSE74630	SMCX KO	0.0736251	7.48716	0.33043	2.09477	5.13558	54
138	m138	GSE77572	R521C knock-in	2.60771	3.81391	0.75107	0.606673	5.06388	55
268	m268	GSE40852	CYFIP1 overexpression	1.57731	4.04683	0.364575	0.258969	5.0006	56
78	m78	GSE20388	Flinders depression sensitive line	0.02565	9.60154	4.11343	0.557727	4.95603	57
264	m264	GSE4550	MPTP	0.181015	5.10458	0.00145229	0.328974	4.95517	58
246	m246	GSE60414	PINK KO & SNCA overexpress	7.41611	0.115837	2.34615	0.273503	4.91229	59
156	m156	GSE29014	high anxiety HAB v NAB	2.8304	3.00834	0.403701	0.528136	4.90691	60
92	m92	GSE8555	PHGDH KO	0.969741	4.2529	0.132961	0.370185	4.71949	61
56	m56	GSE151807	chronic mild stress	5.6335	25.1782	26.1472	0.00274638	4.66173	62
182	m182	GSE109315	CSDS; susceptible	3.98922	0.695784	0.0318132	0.0868247	4.56637	63
238	m238	GSE58261	DNMT3a cKO	1.46246	4.81401	0.394964	1.3424	4.5391	64
50	m50	GSE41307	SHN2 KO	1.17516	13.6704	5.39037	4.91965	4.53555	65
129	m129	GSE85136	stress in WT	0.339622	4.63208	0.0160423	0.448311	4.50735	66
130	m130	GSE85136	stress in WT	1.03423	3.89654	0.087074	0.474576	4.36912	67
13	m13	GSE18308	FoxO KO	3.24863	1.92817	0.703911	0.108185	4.3647	68
286	m286		maternal portrait (C57)	0.824455	13.0945	8.39711	1.23223	4.2896	69
233	m233	GSE11322	XBP1 KO	5.11639	5.55135	4.69901	1.88137	4.08735	70
46	m46	GSE40377	PDE10A KO	0.626421	8.04915	1.52601	3.0641	4.08546	71
88	m88	GSE26025	5HTT +/-	0.703911	4.2529	0.0315952	0.969741	3.95547	72
166	m166	GSE87202	MEF2C conditional KO	4.6291	7.4683	7.18396	1.1996	3.71383	73
106	m106	GSE18326	FOX03 KO	0.703911	7.7609	0.319036	4.46986	3.67591	74
62	m62	GSE3343	SOD1 mutation	2.88114	0.848767	0.0970104	0.0970104	3.53589	75
186	m186	GSE109315	CSDS; resilient	0.789534	3.46709	0.555118	0.192939	3.50857	76
258	m258	GSE31458	MPTP	1.92313	3.52777	0.0627166	1.92313	3.46506	77
173	m173	GSE109445	chronic stress	0.889855	2.90242	0.520924	0.0377364	3.23362	78
229	m229	GSE71233	MECP2 overexpress	0.048905	4.2464	0.580231	0.73106	2.98401	79
276	m276	GSE89562	maneb & paraquat	1.58785	5.23097	0.538818	3.30176	2.97824	80
180	m180	GSE109315	CSDS; susceptible	1.3095	4.12844	0.430147	2.11522	2.89257	81
19	m19	GSE3248	HTT nuclear localization	2.19152	1.25329	0.498621	0.0919975	2.85419	82
197	m197	GSE76567	129S1/Sv v C57	1.05532e-05	9.17118	0.00826693	6.32957	2.83335	83
232	m232	GSE38359	AJ v C57	3.87293	0.574585	1.31537	0.334198	2.79794	84
230	m230	GSE71233	MECP2 overexpress	0.0279862	6.85003	2.38558	1.80063	2.69181	85
135	m135	GSE100070	FMN2 KO	0.00282748	6.77741	0.00430479	4.08807	2.68786	86
68	m68	GSE1482	Nf1 Heterozygotic knockout (NF1+/-)	3.12604	0.605106	1.00567	0.147415	2.57806	87
36	m36	GSE7191	S1P2 KO	0.147415	2.84074	0.0539024	0.36287	2.57138	88
154	m154	GSE29014	high anxiety HAB v NAB	0.674102	4.62931	1.03296	1.74255	2.52791	89
195	m195	GSE76567	DBA/2J v C57	0.971813	2.87488	0.629818	0.707069	2.5098	90
96	m96	GSE54418	TIA1 KO	2.12044	5.85037	3.65399	1.83853	2.47829	91
17	m17	GSE3248	HTT nuclear localization	0.858318	2.07267	0.323748	0.170352	2.43689	92
209	m209	GSE90696	Tau Tg (PS19)	7.11554	1.15061	4.81613	1.05642	2.3936	93
42	m42	GSE16974	EGR1 KO	0.969741	4.04126	1.65437	1.06961	2.28702	94
253	m253	GSE20547	SNCA overexpress TgB	0.798211	1.99049	0.0352514	0.479534	2.27391	95
43	m43	GSE41821	PDE6B mutation	2.01024	4.69901	0.0519762	4.49697	2.16031	96
159	m159	GSE29014	low anxiety LAB v NAB	1.36191	1.74255	0.0482373	0.934753	2.12146	97
160	m160	GSE24775	SD v long day 2 wks	9.56277	0.554391	8.04915	0.00610029	2.06191	98
226	m226	GSE33457	Mecp2 overexpres	0.476634	4.64602	0.771623	2.35061	2.00042	99
45	m45	GSE5458	Top2b KO	2.80284	0.87975	1.02429	0.687498	1.97081	100
213	m213	GSE8720	MECP2 KO	1.78843	1.78843	0.554391	1.06961	1.95285	101
255	m255	GSE74382	6-OHDA lesion	3.22838	0.877913	1.28702	0.877913	1.94136	102
191	m191	GSE109315	DBA/2 v C57	0.000424164	6.39611	0.000424164	4.4719	1.92421	103
211	m211	GSE8720	MECP2 KO	2.07359	3.43864	3.24863	0.370185	1.89341	104
12	m12	GSE2867	ATXN1 knockin	0.770839	1.52276	0.0970104	0.304121	1.89247	105
234	m234	GSE126996	STAU2 KO	2.98188	0.268729	1.20126	0.18903	1.86031	106
81	m81	GSE20388	Flinders depression sensitive line	1.81208	6.08507	6.08507	0.042851	1.76923	107
207	m207	GSE76567	female v male; PWD strain	0.0561709	3.42972	0.235697	1.65604	1.59416	108
44	m44	GSE13984	L1CAM KO	1.343	1.73807	0.93024	0.663311	1.48752	109
252	m252	GSE20547	SNCA overexpress TgA	0.469324	1.69545	0.0442889	0.656716	1.46377	110
266	m266	GSE977	GFAP overexpression	2.04111	0.177901	0.757606	0.0572777	1.40412	111
256	m256	GSE54795	MPTP	0.171252	1.78241	0.499379	0.0597622	1.39452	112
271	m271	GSE10535	prCAD mutant	1.3811	3.45778	0.833888	2.65324	1.35175	113
274	m274	GSE77817	PUS1 KO	1.3811	3.45778	0.833888	2.65324	1.35175	114
153	m153	GSE29014	low anxiety LAB v NAB	1.24652	2.02497	0.674102	1.48304	1.11434	115
158	m158	GSE29014	high anxiety HAB v NAB	2.02497	0.934753	0.842235	1.03296	1.08453	116
114	m114	GSE39811	DHCR7 KO	0.326584	0.721278	0.00180013	0.0255527	1.02051	117
85	m85	GSE33618	CAMKII-Cre	2.45224	0.835108	2.14198	0.151482	0.993892	118
193	m193	GSE76567	DBA/1J v C57	5.42753e-06	7.43078	0.363081	6.09347	0.974232	119
214	m214	GSE26024	DBA/2 v C57	0.953887	5.24355	4.13944	1.15345	0.90455	120
280	m280	GSE5581	RS1H KO	0.7056	1.23453	0.0583383	0.986199	0.895597	121
52	m52	GSE84185	chronic variable stress	0.701251	0.419784	0.22369	0.00739713	0.889948	122
60	m60	GSE2866	ALDH5A1 KO	1.25329	0.254227	0.147415	0.498621	0.861482	123
259	m259	GSE17542	MPTP	2.94356	0.258372	1.97385	0.380204	0.847873	124
149	m149	GSE37056	FOSB KO	0.380109	0.503453	0.0014396	0.0398359	0.842287	125
215	m215	GSE26024	DBA/2 v C57	0.549629	4.78657	1.88421	2.64413	0.80786	126
35	m35	GSE7191	S1P2 KO	0.498621	0.858318	0.36287	0.323748	0.670322	127
199	m199	GSE76567	AJ v C57	0.00814352	6.05795	0.102888	5.31879	0.644409	128
108	m108	GSE6614	CHRNA4 KO	0.323748	1.00567	0.498621	0.195725	0.635076	129
51	m51	GSE84185	chronic variable stress	0.000820799	1.17231	0.0276285	0.543497	0.602005	130
245	m245	GSE60414	PINK KO & SNCA overexpress	1.07755	2.62102	0.0680532	3.08366	0.546862	131
112	m112	GSE10953	SOD1 mutation	1.75716	0.697406	1.41256	0.503558	0.538449	132
111	m111	GSE10953	SOD1 mutation	3.20839	0.304121	2.5723	0.447543	0.492665	133
71	m71	GSE72262	stress	1.14007	1.62357	1.36992	0.933959	0.459755	134
137	m137	GSE100070	FMN2KO/APP	2.08377	4.10754	2.56648	3.29145	0.333379	135
73	m73	GSE8870	social defeat, not susceptible	2.78049	2.29306	4.10637	0.675191	0.291983	136
109	m109	GSE5320	CHRNB4 deficiency	0.00208087	1.25329	0.287563	0.724888	0.24292	137
184	m184	GSE109315	CSDS; susceptible	0.00620435	1.43846	0.438484	0.808071	0.198107	138
279	m279	GSE28643	ApoD KO	3.24699	1.25881	3.396	0.939359	0.170445	139
161	m161	GSE8641	C10 congenic v AJ	0.770839	0.00408528	0.503558	0.264165	0.0072013	140
174	m174	GSE17735	Disc1-L100P	0.923392	1.69371	0.673181	1.96219	-0.0182643	141
175	m175	GSE29417	MSN strain	0.818155	0.818155	1.22708	0.503453	-0.0942192	142
140	m140	GSE99112	UPf3B KO	0.258401	2.93189	2.75298	0.613469	-0.176155	143
221	m221	GSE2502	DBA v C57	0.116893	0.0482158	0.183005	0.183005	-0.200902	144
283	m283		PINK1 KO portrait	3.23766	3.4273	2.06522	4.90564	-0.305901	145
23	m23	GSE40630	FMR1 KO	0.326551	4.92454	0.162479	5.40721	-0.318597	146
117	m117	GSE26822	DICER1 KO	0.875523	0.370185	0.703911	0.875523	-0.333726	147
24	m24	GSE40630	TSC2 +/-	0.0219991	0.439031	2.70636e-05	0.818155	-0.357151	148
16	m16	GSE3248	HTT nuclear exclusion	0.0775566	1.84595	0.405008	1.95748	-0.438982	149
121	m121	GSE103435	chronic restrained stress	0.435878	6.3876	5.63116	1.66636	-0.474046	150
58	m58	GSE2866	ALDH5A1 KO	0.36287	0.498621	0.287563	1.08465	-0.510718	151
34	m34	GSE7191	S1P2 KO	0.195725	0.789878	0.789878	0.724888	-0.529163	152
150	m150	GSE29014	high anxiety HAB v NAB	0.755367	1.36191	0.842235	1.8809	-0.605859	153
217	m217	GSE26024	female v male: DBA	1.05093	1.61858	3.16505	0.135955	-0.631492	154
250	m250	GSE20547	SNCA overexpress TgA	0.0047014	0.0272804	0.269536	0.452144	-0.689698	155
151	m151	GSE29014	low anxiety LAB v NAB	1.60992	1.48304	0.598382	3.19184	-0.697255	156
164	m164	GSE150939	PINK1 KO	1.68616	0.716166	1.56771	1.56771	-0.7331	157
163	m163	GSE9134	HDAC5 KO	1.85565	0.155349	2.29378	0.46793	-0.750713	158
105	m105	GSE9038	HTT knockin	0.231248	4.91965	1.65437	4.2529	-0.756368	159
148	m148	GSE40393	5-HTT KO	0.132828	2.70156e-05	0.9111	0.0673503	-0.845595	160
210	m210	GSE43051	cbp+/-	0.503453	9.73681e-05	0.0219991	1.34427	-0.862718	161
236	m236	GSE84208	high run v control; both running	3.78756	0.540357	5.09597	0.127926	-0.895978	162
79	m79	GSE20388	Flinders depression sensitive line	0.0543724	2.07963	2.51974	0.555912	-0.941649	163
28	m28	GSE60413	PINK1 KO	0.554391	4.04126	0.487742	5.15241	-1.0445	164
49	m49	GSE4040	Ppp1r1a KO	0.626421	0.272781	1.78843	0.231248	-1.12047	165
231	m231	GSE38359	BALB v C57	0.557441	0.321121	0.109127	1.93495	-1.16551	166
80	m80	GSE20388	Flinders depression sensitive line	0.0548978	4.31818	1.452	4.11721	-1.19614	167
120	m120	GSE102965	learned helplessness	4.94922	0.504579	6.68389	0.000308836	-1.23041	168
244	m244	GSE60414	PINK KO & SNCA overexpress	2.36506	1.18358	3.83628	1.01756	-1.3052	169
176	m176	GSE143650	PER3 KO	0.628363	2.10223	3.30062	0.881542	-1.45157	170
110	m110	GSE8972	NRL KO	0.00514541	2.07267	2.57006	1.00567	-1.49792	171
204	m204	GSE76567	female v male; C57 strain	1.14054	1.74334	3.76342	0.679115	-1.55866	172
124	m124	GSE81672	chronic stress; resilient	0.035076	8.38168	0.72752	9.28856	-1.59932	173
65	m65	GSE1947	PMP22 KO	1.06263	0.0108255	2.66516	0.0422227	-1.63393	174
248	m248	GSE60414	PINK KO & SNCA overexpress	0.851658	0.597896	1.95741	1.16188	-1.66973	175
113	m113	GSE10953	SOD1 mutation	1.41256	0.848767	3.73353	0.227927	-1.70012	176
169	m169	GSE87675	Kmt2a/Mll1 KO	0.234879	0.132918	1.34427	0.730768	-1.70724	177
18	m18	GSE3248	HTT nuclear exclusion	1.08465	0.108365	2.44022	0.498621	-1.74583	178
97	m97	GSE54418	TIA1 KO	0.754569	3.27618	0.92814	4.91124	-1.80863	179
11	m11	GSE19780	HDH knockin HD	0.487742	4.69212	3.0641	4.04126	-1.9255	180
282	m282	GSE3583	HDH knockin HD: 111/111	0.418331	2.89313	4.10167	1.1369	-1.92712	181
155	m155	GSE29014	low anxiety LAB v NAB	0.674102	1.48304	1.60992	2.4913	-1.94408	182
273	m273	GSE114062	high v control runner	4.18471	0.849848	6.83487	0.185233	-1.98555	183
281	m281	GSE3583	HDH knockin HD	0.186245	1.97425	3.78475	0.524873	-2.14913	184
257	m257	GSE31458	MPTP	0.297182	0.0010994	2.26624	0.297182	-2.26514	185
67	m67	GSE1947	Trembler	0.141233	0.277505	0.908064	1.81198	-2.30131	186
251	m251	GSE20547	SNCA overexpress TgB	0.0145186	0.108968	2.21435	0.242321	-2.33318	187
21	m21	GSE30880	cbp+/-	0.16227	3.0255	0.000309896	5.65454	-2.46708	188
275	m275	GSE86350	rotenone	0.0237646	2.54879	0.00615574	5.16016	-2.59376	189
76	m76	GSE140595	low responders (v high)	0.456645	0.00148821	2.43837	0.708288	-2.68853	190
118	m118	GSE11276	RTN4 KO	0.786927	0.0689962	3.24863	0.319036	-2.71174	191
33	m33	GSE7191	S1P2 KO	0.170352	1.25329	2.07267	2.19152	-2.84055	192
22	m22	GSE30880	cbp+/-	0.00143571	0.0397663	0.0855607	2.84313	-2.88749	193
93	m93	GSE35396	NEUROD1 KO tissue specific	2.07359	2.7116	6.9256	0.786927	-2.92734	194
30	m30	GSE60413	PINK1 KO	1.92817	4.04126	6.3936	2.54369	-2.96786	195
66	m66	GSE1947	PMP22 point mutation	0.000335978	1.50898	0.122366	4.36738	-2.98043	196
247	m247	GSE60414	PINK KO & SNCA overexpress	1.09978	1.47524	3.78656	1.79881	-3.01035	197
157	m157	GSE29014	low anxiety LAB v NAB	0.0621103	0.598382	0.349291	3.38086	-3.06966	198
270	m270	GSE47516	CSTB KO	1.59227	0.223507	4.03752	0.856606	-3.07835	199
119	m119	GSE102849	BPA maternal exposure	0.00296806	0.970174	1.7834	2.37189	-3.18214	200
249	m249	GSE60414	PINK KO & SNCA overexpress	0.0403312	0.28475	1.38362	2.14841	-3.20695	201
125	m125	GSE81672	chronic stress; resilient	5.96985	1.45466	10.6284	0.0775715	-3.28151	202
99	m99	GSE54418	TIA1 KO	0.754569	2.91937	3.65399	3.46248	-3.44253	203
6	m6	GSE31458	ACHE-S	2.28198	0.0970104	5.33168	0.503558	-3.45625	204
98	m98	GSE54418	TIA1 KO	2.2695	2.58375	1.97678	6.34955	-3.47308	205
260	m260	GSE17542	MPTP	0.251236	1.48266	3.20295	2.05999	-3.52905	206
198	m198	GSE76567	AJ v C57	0.00945682	7.84243	0.113213	11.295	-3.55635	207
162	m162	GSE8641	C10 congenic v AJ	0.748277	0.831447	4.85901	0.356478	-3.63577	208
102	m102	GSE55314	GRID2 KO	1.30703	3.91764	7.98478	0.931229	-3.69134	209
239	m239	GSE74630	SMCX KO	0.0160471	3.7136	0.750813	6.73748	-3.75864	210
63	m63	GSE22137	RSK2 KO	1.88137	0.0251508	5.33168	0.395697	-3.82086	211
136	m136	GSE100070	FMN2 KO	4.31369	0.0344152	8.2215	0.00114883	-3.87455	212
183	m183	GSE109315	CSDS; susceptible	0.00819476	1.25875	0.154941	5.08823	-3.97623	213
38	m38	GSE19534	SNCA KO	0.969741	5.15241	6.13515	4.04126	-4.05426	214
53	m53	GSE151807	chronic mild stress	0.786927	14.7982	7.7609	11.8793	-4.05505	215
122	m122	GSE72343	susceptible; chronic social defeat stress	0.665444	1.12138	5.49371	0.457748	-4.16463	216
139	m139	GSE84175	CTCF cKO	0.758169	2.4834	5.2961	2.16909	-4.22362	217
261	m261	GSE7707	MPTP	3.85392	0.0545231	6.5956	1.61899	-4.30614	218
289	m289		female (v male) portrait	1.60309	0.933227	6.5389	0.405344	-4.40792	219
29	m29	GSE60413	PINK1 KO	2.88508	3.6341	10.8588	0.194247	-4.53383	220
192	m192	GSE76567	DBA/1J v C57	1.2899e-05	5.68721	0.00190719	10.2771	-4.59182	221
95	m95	GSE3595	KLF7 KO	0.260245	0.533813	4.61359	0.84763	-4.66716	222
167	m167	GSE56028	unpredictable chronic mild stress	1.66016	8.18589e-12	5.98142	0.551225	-4.87248	223
141	m141	GSE139524	PWScrm+/-	1.00318	2.44529e-06	5.90334	0.015162	-4.91532	224
227	m227	GSE33457	Mecp2 KO	1.63424	0.0843872	4.21729	2.51749	-5.01616	225
243	m243	GSE52584	LRRK2 human mutation	0.707694	0.185113	5.1556	0.84071	-5.1035	226
91	m91	GSE41608	BRG1 conditional KO	1.10989	2.01024	3.73353	4.49697	-5.11037	227
90	m90	GSE41608	SMARCA5 conditional KO	1.20614	1.41256	6.71474	1.20614	-5.30218	228
64	m64	GSE4623	NFIA deficient	0.170352	0.00208087	4.95489	0.550226	-5.33268	229
269	m269	GSE5786	PPARGC1A KO	0.285965	0.00339759	3.78137	1.84924	-5.34125	230
170	m170	GSE61499	USP18 KO	2.72441	0.447543	7.21009	1.30703	-5.34516	231
123	m123	GSE72343	resistant; chronic social defeat stress	1.98632	0.0455272	7.32566	0.0587885	-5.3526	232
179	m179	GSE33372	WFS1 KO	0.107345	6.1846e-07	5.16217	0.379917	-5.43474	233
242	m242	GSE52584	LRRK2 human mutation	0.127621	2.96551e-06	5.2545	0.354482	-5.48136	234
72	m72	GSE8870	social defeat, susceptible	3.13173	0.10407	6.44112	2.29233	-5.49766	235
178	m178	GSE53061	Sp4neo KO	0.205781	0.288155	1.85717	4.16825	-5.53148	236
128	m128	GSE83636	miR17-92 KO	0.75244	1.6323	7.35228	0.669283	-5.63682	237
165	m165	GSE150939	PINK1 KO	0.0930065	0.112918	4.61113	1.32776	-5.73297	238
70	m70	GSE72262	stress	0.0920932	0.00612466	3.84369	2.04852	-5.79399	239
59	m59	GSE2866	ALDH5A1 KO	0.405008	0.0919975	0.724888	5.72773	-5.95562	240
223	m223	GSE97198	BALB v C57	0.875523	3.83498	6.3936	4.69212	-6.37521	241
82	m82	GSE9797	cort treatment 14 days	0.0860007	1.13592	4.53326	3.19247	-6.50382	242
37	m37	GSE19534	SNCA KO	4.2529	2.22466	11.1944	1.78843	-6.50523	243
87	m87	GSE26025	prenatal stress	1.52601	1.06961	8.64021	0.487742	-6.53233	244
194	m194	GSE76567	DBA/2J v C57	0.524608	1.72471	1.86142	7.05254	-6.66464	245
216	m216	GSE26024	female v male; C57 strain	1.26147	2.98605	10.8854	0.319513	-6.95737	246
152	m152	GSE29014	high anxiety HAB v NAB	0.403701	2.65805	6.85796	3.19184	-6.98805	247
171	m171	GSE61499	IFNAR KO	4.69901	0.140013	11.7695	0.447543	-7.37798	248
83	m83	GSE9789	bulbectomized	0.778213	1.57374	9.32528	0.440458	-7.41379	249
74	m74	GSE8870	social defeat, susceptible	0.675191	0.0403876	1.12858	7.24083	-7.65383	250
47	m47	GSE40377	PDE10A KO	0.554391	1.92817	8.04915	2.22466	-7.79125	251
201	m201	GSE76567	PWD v C57	0.576606	1.43688	6.44013	3.48236	-7.909	252
203	m203	GSE76567	female v male; AJ strain	0.712701	0.885658	8.68059	0.885658	-7.96789	253
254	m254	GSE74382	6-OHDA lesion	0.404382	0.00613045	8.80658	0.15155	-8.54762	254
4	m4	GSE25926	APLP2 knock-out mixed genetic background	2.07359	0.969741	7.19909	4.69212	-8.84789	255
39	m39	GSE19534	SNCA KO	3.43864	0.231248	11.5345	1.06961	-8.93426	256
287	m287		C57 portrait	0.0346511	5.41818	0.807423	13.6757	-9.03034	257
263	m263	GSE7707	MPTP	0.914478	0.998296	5.56361	5.56361	-9.21445	258
285	m285		maternal portrait (ICR related)	2.34661	0.586006	11.0037	1.24211	-9.31317	259
172	m172	GSE36237	Tg2576	0.0689962	0.0689962	3.43864	6.13515	-9.43579	260
134	m134	GSE104424	APPdelta9	0.00696333	0.184491	8.00669	1.81831	-9.63355	261
187	m187	GSE109315	CSDS; resilient	0.0516453	0.0516453	6.25074	3.73911	-9.88656	262
168	m168	GSE9788	reserpine single dose	0.0553604	1.57374	6.59869	4.95952	-9.92911	263
126	m126	GSE81672	chronic stress; resilient	0.138807	0.638484	1.80265	9.54702	-10.5724	264
40	m40	GSE19534	SNCA KO	0.969741	6.9256	3.83498	15.5718	-11.5114	265
189	m189	GSE109315	DBA/2 v C57	0.0657281	1.05977	1.5167	11.9246	-12.3158	266
225	m225	GSE42777	Shn-2 mutant	1.40336	2.07359	10.8588	5.15241	-12.5342	267
104	m104	GSE9038	HTT knockin	0.108185	3.83498	14.4179	2.88508	-13.3598	268
10	m10	GSE19780	HDH knockin HD	0.272781	3.0641	15.5718	1.40336	-13.6383	269
26	m26	GSE60413	PINK1 KO	1.52601	1.52601	16.3625	0.554391	-13.8649	270
100	m100	GSE54418	TIA1 KO	0.190474	4.2596	2.91937	15.6665	-14.1358	271
224	m224	GSE97198	BALB v C57	0.426377	2.88508	2.7116	14.7982	-14.1983	272
200	m200	GSE76567	PWD v C57	0.474628	0.0832598	6.85721	7.97453	-14.2739	273
115	m115	GSE3075	IGHMBP2 mutation	0.0970104	0.0251508	6.23645	10.8355	-16.9498	274
77	m77	GSE10784	Df(16)A/+	3.0641	0.0315952	20.1289	0.00274638	-17.0359	275
94	m94	GSE35396	NEUROD1 KO tissue specific	1.78843	0.000142836	18.8361	0.108185	-17.1557	276
101	m101	GSE54418	TIA1 KO	1.57832	2.58375	2.42394	20.1454	-18.4072	277
54	m54	GSE151807	chronic mild stress	1.65437	2.54369	21.4582	1.28641	-18.5465	278
222	m222	GSE97198	BALB v C57	0.194247	5.39037	8.34227	15.965	-18.7227	279
89	m89	GSE77971	prenatal infection	0.00146696	0.159357	1.9803	18.5353	-20.3547	280
181	m181	GSE109315	CSDS; susceptible	0.00399123	0.632409	2.25153	19.0424	-20.6575	281
202	m202	GSE76567	female v male; 129 strain	2.22399	0.0235627	9.24894	15.9629	-22.9643	282
75	m75	GSE8870	social defeat, not susceptible	0.0522515	0.26167	6.18616	18.7465	-24.6188	283
218	m218	GSE9444	sleep deprivation; C57 strain	0.703911	0.231248	20.1289	5.6335	-24.8272	284
177	m177	GSE113368	SHANK3 overexpress	0.00349851	0.000343803	1.12049	25.3191	-26.4357	285
219	m219	GSE9444	sleep deprivation; DBA strain	0.194247	1.28641	26.1472	4.2529	-28.9194	286
220	m220	GSE9444	sleep deprivation; AKR strain	0.0416257	1.65437	25.6607	7.47753	-31.4423	287
237	m237	GSE58261	DNMT1 cKO	0.670068	2.82045	1.24051	34.3636	-32.1135	288
103	m103	GSE10784	Df(16)A/+	0.132961	0.161563	31.7478	5.39037	-36.8436	289
