# Supplementary material for: Evaluation of animal model congruence to human depression based on large-scale gene expression patterns of the CNS
Source: Sci Rep. 2022 Jan 7;12:108. doi: 10.1038/s41598-021-04020-1 (PMC8741816; doi:10.1038/s41598-021-04020-1)
Supplement: Supplementary file 3 — Supplementary Information 2. [file 41598_2021_4020_MOESM3_ESM.xlsx]

## Sheet: key
Gammie SC. Evaluation of animal model congruence to human depression based on large-scale gene expression patterns of the CNS
			MALE ONLY							FEMALE ONLY						MALE AND FEMALE
			file name	GEO number	brain region					file name	GEO number	brain region				file name	GEO number	brain region
			y1	GSE102556	insula cortex					x1	GSE102556	insula cortex				xy1	GSE54570	dorsolateral prefrontal cortex
			y2	GSE102556	BA8 cortex					x2	GSE102556	BA8 cortex				xy2	GSE54575	orbitoventral prefrontal cortex
			y3	GSE102556	BA11 cortex					x3	GSE102556	BA11 cortex				xy3	GSE12654	BA10 cortex
			y4	GSE102556	BA25 cortex					x4	GSE102556	BA25 cortex				xy4	GSE101521	dorsolateral prefrontal cortex
			y5	GSE102556	nucleus accumbens					x5	GSE102556	nucleus accumbens
			y6	GSE102556	subiculum; hippocampus					x6	GSE102556	subiculum; hippocampus
			y7	GSE54567	dorsolateral prefrontal cortex					x7	GSE54568	dorsolateral prefrontal cortex
			y8	GSE54572	cingulate cortex					x8	GSE54571	cingulate cortex
			y9	GSE54562	cingulate cortex					x9	GSE54563	cingulate cortex
			y10	GSE54565	cingulate cortex					x10	GSE53987	prefrontal cortex
			y11	GSE53987	prefrontal cortex					x11	GSE53987	hippocampus
			y12	GSE53987	hippocampus					x12	GSE53987	striatum
			y13	GSE53987	striatum					x13	GSE54564	amygdala
			y14	GSE54566	amygdala					x14	GSE35978	cerebellum
			y15	GSE35978	cerebellum					x15	GSE35978	parietal cortex
			y16	GSE35978	parietal cortex
				similar color indicates datasets came from same or related study
																KEY
																hypergeometric score is log10 of pvalue *-1
			Abbreviation of each of the human depression datasets used for analysis.													A = up in both
			Each dataset was compared with each of the animal models using the scoring system as in Supplementary Table 1													D = down in both
																B = up in model, down in depression
																C = down in model, up in depression
																score = A+D-B-C (higher positive score = better match)

## Sheet: y1-3
			y1; GSE102556; male; insula cortex						y2; GSE102556; male; BA8 cortex						y3; GSE102556; male; BA11 cortex
	GEO #	genotype or treatment	A	D	B	C	score		A	D	B	C	score		A	D	B	C	score			file name	species	sex	source; notes
	GSE25926	APP knockout	7.18091	5.88654	0.00911356	9.26595e-07	13.0583		0.600102	15.0106	0.531419	1.86814e-07	15.0793		1.58189	12.8128	0.262885	9.83768e-05	14.1317		1	m1	mice	male	pfc; 24-28 weeks
	GSE25926	APPsa knock-in	4.07468	18.5909	0.00438378	0.00911356	22.6521		0.753194	22.4989	0.262885	0.00911356	22.9801		1.23009	21.6028	0.0851358	9.83768e-05	22.7477		2	m2	mice	male	pfc; 24-28 weeks
	GSE25926	APLP2 knock-out	7.73254	10.4472	5.16915	0.00125301	13.0093		5.16915	15.3918	4.71603	0.000486566	15.8444		0.409367	9.19437	8.59558	0.0315876	0.976564		3	m3	mice	male	pfc; 24-28 weeks
	GSE25926	APLP2 knock-out mixed genetic background	8.89265	0.156657	1.58189	3.29781e-08	7.46742		9.19437	1.58189	6.38963	0.0019436	4.38468		0.753194	0.467872	4.71603	0.156657	-3.65163		4	m4	mice	male	pfc; 24-28 weeks			KEY
	GSE31458	ACHE-R	0.000128952	10.3166	0.0281784	7.31916	2.9694		1.5135	11.8378	0.00935217	5.45101	7.89097		1.5135	8.35266	0.235972	0.0359609	9.59422		5	m5	mice	both	pfc; 4 months			hypergeometric score is log10 of pvalue *-1
	GSE31458	ACHE-S	2.77758e-05	1.91062e-07	23.7825	22.0887	-45.8711		0.0359609	4.70534e-11	29.6643	1.9909	-31.6193		0.000207244	0.00685879	12.1537	2.68941	-14.8361		6	m6	mice	both	pfc; 4 months			A = up in both
	GSE3621	R6/1 HD	0.0175661	2.43356	0.012768	5.88654	-3.44818		0.531419	14.6336	0.00125301	1.023	14.1408		0.0851358	7.18091	0.0851358	1.71015	5.47076		7	m7	mice	both	brain hemisphere; 18 weeks			D = down in both
	GSE3621	R6/1 HD	0.00911356	7.18091	0.0237514	8.59558	-1.42931		0.262885	21.1607	0.00911356	3.47999	17.9344		0.0533387	8.59558	0.156657	6.38963	2.10263		8	m8	mice	both	brain hemisphere; 27 weeks			B = up in model, down in depression
	GSE13033	HTRA2 KO	8.0155	26.7215	4.0558e-06	0.0413537	34.6957		7.18091	37.7357	9.26595e-07	0.600102	44.3165		7.18091	27.2096	1.96821e-06	0.00294989	34.3876		9	m9	mice		cortex; day 10-17			C = down in model, up in depression
	GSE19780	HDH knockin HD	23.8721	16.1668	4.71603	0.0063832	35.3164		8.89265	6.13562	9.81164	1.8439	3.37273		3.87123	5.88654	3.29227	0.927652	5.53786		10	m10	mice		striatum			score = A+D-B-C (higher positive score = better match)
	GSE19780	HDH knockin HD	0.927652	3.47999	5.40328	1.58189	-2.57752		2.93272	3.10983	1.8439	1.12381	3.07485		4.49711	6.64853	0.262885	0.105525	10.7772		11	m11	mice		cerebellum
	GSE2867	ATXN1 knockin	0.000507216	0.851607	0.000128952	2.12158	-1.26959		0.00170623	1.9909	0.000207244	0.403628	1.58877		0.103217	1.01837	0.000327105	1.01837	0.10289		12	m12	mice		cerebellum
	GSE18308	FOXO KO	0.0315876	0.409367	3.29227	0.307011	-3.15832		0.674004	1.12381	0.674004	0.0851358	1.03867		0.467872	1.45912	2.27798	0.129279	-0.48026		13	m13	mice		neural stem cells
	GSE33057	STAT1 KO	2.16133e-07	2.90219	1.09313	24.0211	-22.2121		0.117775	10.4718	0.020186	10.1489	0.420465		0.020186	2.72983	1.427	2.40153	-1.07852		14	m14	mice		primary hippocampal neurons; e15-16
	GSE44331	SARM1 KO	0.467872	0.753194	0.0175661	1.57771e-05	1.20348		0.0678354	2.93272	0.012768	0.00438378	2.98341		0.105525	2.27798	0.355789	0.00911356	2.0186		15	m15	mice		whole brain
	GSE3248	HTT nuclear exclusion	1.92824	0.405376	0.405376	0.198252	1.72998		6.64291	0.995758	0.325135	0.00973234	7.3038		8.70214	0.92176	0.00973234	0.0946152	9.51956		16	m16	mice	both	cerebellum; 4 months
	GSE3248	HTT nuclear localization	0.256324	0.129518	0.0946152	0.0159246	0.275302		0.129518	0.449972	0.198252	0.00973234	0.371506		0.111056	1.92824	0.0381519	0.0200807	1.98106		17	m17	mice	both	cerebellum; 3 months
	GSE3248	HTT nuclear exclusion	1.23852	0.000138868	6.85806	0.225993	-5.8454		1.23852	0.0800676	6.22291	0.0125099	-4.91684		0.0561231	0.00173568	5.23354	0.363787	-5.53947		18	m18	mice	both	cerebellum; 8 months
	GSE3248	HTT nuclear localization	1.32643	1.71341	0.000138868	0.150126	2.88957		1.15412	1.51283	0.0561231	0.720164	1.89066		0.325135	1.41786	0.00431212	0.92176	0.816924		19	m19	mice	male	cerebellum; 16 months
	GSE857	HD R6/2	6.04993e-05	0.256324	5.61886	18.893	-24.2555		0.000440213	0.995758	3.67336	11.8708	-14.5479		0.0125099	0.995758	5.61886	4.50488	-9.11547		20	m20	mice		whole brain hemispheres
	GSE30880	cbp+/-	0.0222813	4.2005	7.34085e-11	0.000226952	4.22256		1.05092e-05	1.89562	9.58957e-08	1.37664	0.518987		0.0831897	7.68643	2.50372e-06	0.000129754	7.76949		21	m21	mice	female	hippocampus; no enrichment
	GSE30880	cbp+/-	1.89562	0.0831897	0.011706	7.22135e-05	1.96703		1.15129	0.0658535	0.00164727	0.000642391	1.21485		5.8184	0.686801	5.20992e-06	0.0056933	6.4995		22	m22	mice	female	hippocampus; enrichment 2 weeks
	GSE40630	FMR1 KO	1.52236e-08	20.8839	1.06462e-13	0.611184	20.2727		0.011734	20.8839	7.09245e-10	0.687443	20.2082		0.309464	13.2055	1.17059e-06	0.155731	13.3592		23	m23	mice	female	cerebellum
	GSE40630	TSC2 +/-	0.011734	0.000227751	3.90354e-08	0.769201	-0.757239		2.84506	0.687443	2.05526e-09	0.00255388	3.52995		5.82079	0.611184	2.06516e-05	7.24868e-05	6.43188		24	m24	mice	female	cerebellum
	GSE60413	PINK1 KO	0.012768	37.1757	5.48931e-05	0.00438378	37.184		0.00294989	23.4105	2.98309e-05	0.129279	23.2841		0.00911356	26.2372	0.012768	0.0533387	26.1802		25	m25	mice	both	cerebellum; 6 weeks
	GSE60413	PINK1 KO	0.156657	1.58189	1.12381	0.0237514	0.590984		0.409367	2.93272	1.45912	0.00294989	1.88002		0.223244	1.71015	2.59456	9.83768e-05	-0.66127		26	m26	mice	both	cerebellum; 12 weeks
	GSE60413	PINK1 KO	16.5605	20.2881	0.000171828	1.31466e-08	36.8485		16.1668	12.8128	0.000292694	0.0019436	28.9773		1.45912	12.8128	0.000292694	0.00125301	14.2704		27	m27	mice	both	cerebellum; 24 weeks
	GSE60413	PINK1 KO	1.57771e-05	0.531419	0.187904	0.355789	-0.0122584		0.0315876	0.307011	0.0237514	3.29227	-2.97742		0.0315876	6.38963	0.00438378	0.0063832	6.41045		28	m28	mice	both	midbrain; 6 weeks
	GSE60413	PINK1 KO	21.6028	0.129279	3.10983	0.000292694	18.622		15.0106	2.59456	5.40328	0.00125301	12.2006		1.58189	0.307011	6.64853	0.0175661	-4.7772		29	m29	mice	both	midbrain 24 weeks
	GSE60413	PINK1 KO	2.27798	3.67299	1.23009	8.11479e-06	4.72087		1.12381	0.927652	1.45912	0.156657	0.43568		0.262885	1.98313	2.93272	0.0175661	-0.704275		30	m30	mice	both	striatum; 6 weeks
	GSE60413	PINK1 KO	0.0533387	19.0092	0.000171828	4.07468	14.9877		0.105525	18.1767	4.22806e-07	3.10983	15.1724		0.105525	9.81164	0.355789	0.307011	9.25437		31	m31	mice	both	striatum; 12 weeks
	GSE60413	PINK1 KO	0.187904	4.94005	5.48931e-05	0.129279	4.99862		0.674004	9.19437	0.0851358	0.600102	9.18313		0.00438378	3.47999	1.023	0.307011	2.15436		32	m32	mice	both	striatum; 24 weeks
	GSE7191	S1P2 KO	15.5101	1.32643	0.000303333	0.000138868	16.8361		11.3096	3.51769	0.00973234	0.172999	14.6446		1.51283	1.81904	0.111056	0.548443	2.67236		33	m33	mice	male	neocortex
	GSE7191	S1P2 KO	1.81904	0.150126	0.00237681	0.0125099	1.95428		2.15736	0.289341	0.00571531	0.0125099	2.42848		4.68178	0.150126	0.0200807	0.00321889	4.8086		34	m34	mice	female	neocortex
	GSE7191	S1P2 KO	12.1562	1.81904	0.00237681	0.000440213	13.9725		7.07665	3.51769	0.00973234	0.0125099	10.5721		0.995758	1.81904	0.0561231	0.0800676	2.6786		35	m35	mice	male	hippocampus
	GSE7191	S1P2 KO	0.198252	1.51283	0.000138868	0.0381519	1.67279		0.256324	2.4008	3.67164e-06	0.150126	2.507		0.659657	2.04101	0.00173568	0.00973234	2.6892		36	m36	mice	female	hippocampus
	GSE19534	SNCA KO	0.012768	0.927652	6.38963	0.753194	-6.2024		7.98473e-08	1.12381	12.1148	0.753194	-11.7442		5.48931e-05	2.43356	6.64853	0.223244	-4.43816		37	m37	mice		cerebellum; 6 months
	GSE19534	SNCA KO	0.307011	15.0106	0.000486566	0.156657	15.1604		1.58189	22.4989	0.0678354	0.0019436	24.011		1.23009	11.4344	0.00294989	8.11479e-06	12.6615		38	m38	mice		cerebellum; 21 months
	GSE19534	SNCA KO	0.129279	0.0237514	5.16915	0.927652	-5.94377		0.00294989	0.0237514	10.1271	1.34186	-11.4423		0.000171828	0.156657	8.59558	0.307011	-8.74576		39	m39	mice		striatum; 6 months
	GSE19534	SNCA KO	0.187904	15.7772	0.674004	1.45912	13.832		0.0237514	9.81164	1.12381	4.07468	4.6369		0.355789	23.4105	0.600102	0.00438378	23.1618		40	m40	mice		striatum; 21 months
	GSE16974	EGR1 KO	0.753194	32.2932	2.27798	0.0533387	30.7151		0.531419	19.4315	2.43356	0.307011	17.2224		1.23009	18.1767	0.837728	0.00125301	18.5678		41	m41	mice	male	retina; 30 days
	GSE16974	EGR1 KO	0.0019436	4.71603	5.16915	1.98313	-2.43429		0.00125301	4.28332	4.94005	2.76096	-3.41644		0.600102	5.40328	2.93272	0.600102	2.47055		42	m42	mice	male	retina; 42 days
	GSE41821	PDE6B mutation	7.87727e-05	14.4716	0.173525	1.20293	13.0953		0.0218117	8.89378	0.00170623	1.30194	7.61194		0.0359609	12.1537	0.570401	0.173525	11.4458		43	m43	mice		retina; 8 days
	GSE13984	L1CAM KO	0.150126	0.659657	9.96432	0.995758	-10.1503		4.50488	1.51283	2.27729	0.0381519	3.70226		3.99535	2.52789	1.15412	0.00237681	5.36675		44	m44	mice	male	cerebellum; 11 days
	GSE5458	TOP2B KO	7.6965e-06	0.00125288	0.0422482	4.32265	-4.36363		1.91395e-05	0.135143	0.23058	1.86474	-1.96016		0.0147626	0.0509133	1.46811	0.770475	-2.17291		45	m45	mice	both	whole brain; embryo 14-18 days
	GSE40377	PDE10A KO	0.000486566	7.45433	6.64853	0.262885	0.543401		0.00438378	9.5007	4.94005	2.59456	1.97047		0.355789	5.16915	1.12381	0.223244	4.17788		46	m46	mice	male	hippocampus; both with vehicle
	GSE40377	PDE10A KO	0.129279	4.0558e-06	9.5007	1.23009	-10.6015		0.0851358	0.105525	13.5282	1.34186	-14.6794		0.753194	0.00911356	2.59456	0.600102	-2.43236		47	m47	mice	male	striatum; both with vehicle
	GSE40296	ESET KO	0.129279	4.49711	0.187904	0.674004	3.76448		0.0678354	5.64242	1.023	0.674004	4.01325		0.355789	4.94005	0.187904	0.187904	4.92004		48	m48	mice	male	dorsal telencephalon; embryo 14
	GSE4040	PPP1R1A KO	0.0237514	0.105525	0.0237514	0.0678354	0.03769		0.0533387	0.0413537	0.0315876	0.0678354	-0.00473063		0.00911356	0.129279	0.600102	0.105525	-0.567235		49	m49	mice		hippocampus
	GSE41307	SHN2 KO	5.40328	1.98313	0.0851358	0.129279	7.17199		4.49711	6.13562	1.34186	0.012768	9.27811		1.98313	5.16915	0.467872	0.0678354	6.61656		50	m50	mice	male	hippocampus
	GSE84185	chronic variable stress	12.5307	8.61218	4.39683e-10	0.0134683	21.1295		5.86971	2.38691	3.62142e-09	0.0567487	8.19987		5.86971	2.2308	6.32761e-08	0.137651	7.96286		51	m51	mice	male	cingulate gyrus
	GSE84185	chronic variable stress	0.501937	2.09543	2.24662	3.46003	-3.10929		4.48945	1.94985	0.382665	5.40773	0.648898		1.67556	0.0579699	0.330628	3.85579	-2.45289		52	m52	mice	male	dentate gyrus
	GSE151807	chronic mild stress	3.67299	63.5649	8.0155	0.223244	58.9991		0.355789	36.6191	19.4315	11.1008	6.44253		2.27798	24.8067	8.59558	7.73254	10.7566		53	m53	mice	male	amygdala
	GSE151807	chronic mild stress	13.8924	5.88654	9.19437	0.0237514	10.5608		5.16915	4.28332	11.7724	0.531419	-2.85133		3.10983	3.47999	11.1008	2.43356	-6.94458		54	m54	mice	male	hippocampus
	GSE151807	chronic mild stress	0.000171828	2.93272	46.5463	26.2372	-69.8506		0.531419	2.59456	54.1326	37.7357	-88.7423		4.28332	6.38963	18.1767	6.64853	-14.1523		55	m55	mice	male	prefrontal cortex
	GSE151807	chronic mild stress	0.187904	2.27798	67.0814	16.5605	-81.1761		8.0155	11.1008	44.1226	11.4344	-36.4407		6.9123	0.753194	31.7684	2.27798	-26.3809		56	m56	mice	male	cerebral cortex
	GSE46139	INSM1 KO	0.352523	2.40092	0.000948813	5.40528	-2.65278		0.136877	6.10254	0.0931771	3.38381	2.76244		0.0756888	0.798059	0.113497	3.7502	-2.98995		57	m57	mice		pituitary; embryo 17
	GSE2866	ALDH5A1 KO	0.00973234	6.22291	4.06735e-08	1.51283	4.71982		0.0159246	1.51283	0.00125328	4.16166	-2.63416		0.0381519	10.2268	0.000303333	0.325135	9.93948		58	m58	mice		hippocampus; day 19
	GSE2866	ALDH5A1 KO	1.61134	1.0732	4.32988e-07	0.00237681	2.68216		1.0732	0.0561231	0.00749632	0.405376	0.716454		0.602432	2.79282	9.22362e-05	0.256324	3.13884		59	m59	mice		cortex; day 19
	GSE2866	ALDH5A1 KO	0.00125328	0.111056	0.548443	8.45977	-8.8959		0.00571531	0.00173568	1.61134	7.29866	-8.90255		0.0159246	0.129518	2.15736	1.23852	-3.25044		60	m60	mice		cerebellum; day 19
	GSE3343	SOD1 mutation	1.30194	10.0241	3.50006	1.10841	6.71757		3.67552	8.08816	3.32903	0.851607	7.58304		1.20293	1.86476	3.50006	0.235972	-0.668344		61	m61	mice		oculomotor nucleus; 10 weeks
	GSE3343	SOD1 mutation	0.570401	0.0698219	1.30194	0.085301	-0.747022		0.235972	0.00685879	1.40546	4.72251e-05	-1.16268		0.103217	0.147144	1.86476	0.0166696	-1.63107		62	m62	mice		spinal cord; 10 weeks
	GSE22137	RSK2 KO	0.000327105	7.90363e-13	15.5214	1.01837	-16.5395		0.00115802	1.4488e-06	15.5214	0.403628	-15.9239		0.00170623	0.000207244	16.9729	0.356053	-17.327		63	m63	mice	male	hippocampus; 2 months
	GSE4623	NFIA deficient	0.0672815	5.90605e-09	18.5406	0.363787	-18.8371		1.51283	0.00125328	12.1562	0.00321889	-10.6454		0.363787	3.67164e-06	6.64291	0.225993	-6.50511		64	m64	mice		brain; embryo 18
	GSE1947	PMP22 KO	0.106781	0.0117881	0.704098	6.16407	-6.7496		0.00534999	6.69069e-07	4.99386	7.45862	-12.4471		1.42363e-05	5.48842e-05	5.18019	15.0925	-20.2726		65	m65	mice		sciatic nerve; day 60
	GSE1947	PMP22 point mutation	2.12749	10.6867	1.97216e-06	0.0769515	12.7372		1.48873	4.45895	5.46098e-06	0.281233	5.66645		0.705097	6.16774	0.000829911	0.107045	6.76497		66	m66	mice		sciatic nerve; day 4
	GSE1947	Trembler	0.0360898	0.586373	4.62546	0.831052	-4.83405		0.166302	0.0236311	7.22626	2.48852	-9.52485		0.00908029	0.352383	2.61801	3.94392	-6.20047		67	m67	mice		sciatic nerve; day 4
	GSE1482	NF1 Heterozygotic knockout (NF1+/-)	0.783993	0.000894659	1.32643	0.256324	-0.797865		4.86219	0.449972	0.325135	0.0561231	4.9309		0.172999	0.000138868	4.50488	0.150126	-4.48187		68	m68	mice		hippocampus; d15
	GSE92718	sciatic nerve cuff	0.458324	0.0162517	8.02817	1.69827	-9.25186		2.58443	0.124203	4.06955	1.21805	-2.57896		0.0117362	0.0221077	17.8292	1.44706	-19.2424		69	m69	mice	male	anterior cingulate cortex
	GSE72262	stress	12.1354	0.00255388	0.0396112	0.00165221	12.0967		2.34573	0.000388022	0.18756	0.309464	1.84909		0.540357	0.0163368	0.856514	0.0299895	-0.32981		70	m70	mice	female	medial prefrontal cortex; age 17 wks
	GSE72262	stress	0.18756	0.0396112	0.0659703	0.0659703	0.0952307		0.00826693	0.155731	1.89684	0.359556	-2.0924		0.26422	0.155731	1.04798	0.0659703	-0.693995		71	m71	mice	female; ovx	medial prefrontal cortex; age 17 wks
	GSE8870	social defeat, susceptible	0.164667	0.00366226	10.8885	0.271975	-10.9921		0.316244	7.09042e-06	20.31	3.07197	-23.0657		0.0352482	0.0200961	9.9358	2.40986	-12.2903		72	m72	mice	male	nucleus accumbens
	GSE8870	social defeat, not susceptible	0.00246593	0.316461	15.8498	0.681501	-16.2124		0.073512	0.27217	12.914	3.43521	-16.0035		0.0583406	1.02601	8.15322	1.33975	-8.40861		73	m73	mice	male	nucleus accumbens
	GSE8870	social defeat, susceptible	0.232074	7.59341	0.000407334	0.476731	7.34835		0.112416	2.25745	0.365037	1.12477	0.880058		0.0582795	6.79121	0.00162143	0.0352482	6.81262		74	m74	mice	male	ventral tegmental area
	GSE8870	social defeat, not susceptible	2.73134	4.43037	0.0148331	1.12528	6.0216		0.196524	0.365277	1.96921	9.62896	-11.0364		0.073512	8.43925	0.0914816	1.96921	6.45206		75	m75	mice	male	ventral tegmental area
	GSE140595	low responders (v high)	0.590643	0.0762065	0.0925703	0.655398	-0.0811187		1.6537	0.0621287	0.0925703	0.0621287	1.56113		0.286659	0.00299285	1.32844	1.04323	-2.08203		76	m76	rats	male	hippocampus; generation 15; age 14 days
	GSE10784	Df(16)A/+	17.3604	7.45433	13.1683	0.0678354	11.5785		15.3918	1.71015	21.1607	3.10983	-7.16856		2.27798	0.187904	11.7724	16.9584	-26.2649		77	m77	mice	male	prefrontal cortex
	GSE20388	Flinders depression sensitive line	1.52361e-05	0.000371101	40.9748	14.9865	-55.9609		0.00621762	0.388596	22.1173	11.2488	-32.9713		0.560476	0.0160406	5.74843	7.74072	-12.9126		78	m78	rats	male	frontal cortex; cohort 1
	GSE20388	Flinders depression sensitive line	5.58339e-07	0.000579377	52.1573	12.2048	-64.3615		0.000579377	0.108165	37.1058	10.6082	-47.6052		0.0211411	0.0211411	8.27077	9.69997	-17.9285		79	m79	rats	male	frontal cortex; cohort 2
	GSE20388	Flinders depression sensitive line	2.28813e-06	0.627218	14.9893	1.79667	-16.1588		0.0894235	0.627218	6.96216	3.30805	-9.55357		1.32897	2.49162	0.854346	0.939575	2.02667		80	m80	rats	male	hippocampus; cohort 1
	GSE20388	Flinders depression sensitive line	0.0013734	0.000580704	44.3674	10.9216	-55.2871		0.294405	0.0888081	42.6442	7.73108	-49.9921		0.0458649	0.0013734	12.2073	8.27278	-20.4329		81	m81	rats	male	hippocampus; cohort 2
	GSE9797	cort. treatment 14 days	0.00309182	2.80082e-05	23.4519	10.6405	-34.0893		0.00445439	7.76563e-10	28.0403	10.0298	-38.0656		0.444097	0.257121	7.49132	1.67785	-8.46795		82	m82	rats		frontoparietal cortex; age 2 months
	GSE9789	bulbectomized	0.090145	0.000142259	1.80238	0.701352	-2.41345		2.20543	0.132518	0.109841	1.1288	1.09932		2.34957	0.0215942	3.8644	0.0732054	-1.56644		83	m83	rats		frontoparietal cortex; age 2 months
	GSE33618	BRAF conditional KO	4.20872	7.87155	0.0695778	0.917694	11.093		0.355319	17.0569	0.0549739	0.158285	17.199		0.0695778	4.85297	0.0695778	1.32415	3.52882		84	m84	mice	male	hippocampus; 4 months
	GSE33618	CAMKII-Cre	0.131039	0.00691828	0.465778	1.55958	-1.8874		2.55257	0.0869422	0.668547	0.131039	1.83993		0.107341	0.131039	2.88415	0.131039	-2.77681		85	m85	mice	male	hippocampus; 6 months
	GSE26025	prenatal stress	0.00438378	14.6336	0.129279	0.674004	13.8347		0.409367	28.6962	0.00438378	0.012768	29.0884		0.0315876	9.19437	0.467872	0.0851358	8.67294		86	m86	mice	female	left hippocampus; in wt mice
	GSE26025	prenatal stress	0.00294989	0.000171828	1.71015	5.88654	-7.59357		0.00125301	8.11479e-06	5.40328	10.4472	-15.8492		4.22806e-07	0.00294989	1.45912	4.07468	-5.53085		87	m87	mice	female	left hippocampus; in 5HTT+/- mice
	GSE26025	5HTT +/-	0.0315876	2.93272	1.86814e-07	2.76096	0.203352		0.012768	1.8439	8.11479e-06	0.674004	1.18265		0.105525	0.837728	0.000171828	0.223244	0.719837		88	m88	mice	female	left hippocampus
	GSE77971	prenatal infection	3.12516	0.74417	2.77187	0.00247249	1.09499		0.122879	0.00160395	7.52914	12.6062	-20.0109		0.829106	9.91946	0.66469	2.28302	7.80085		89	m89	mice		nucleus accumbens; 12 weeks
	GSE41608	SMARCA5 conditional KO	6.82706	0.312329	0.455153	0.000128952	6.68411		5.66981	0.103217	4.03963	0.00247334	1.73092		0.455153	0.570401	6.82706	0.00352872	-5.80504		90	m90	mice		eyeball
	GSE41608	BRG1 conditional KO	0.570401	5.02621	2.77758e-05	0.00077295	5.59581		2.12158	2.39648	0.00495692	0.356053	4.15705		0.272342	5.45101	0.0698219	1.10841	4.54512		91	m91	mice		eyeball
	GSE8555	PHGDH KO	0.0533387	0.531419	0.0678354	0.600102	-0.0831801		0.0678354	2.27798	0.0237514	0.355789	1.96627		0.00125301	0.753194	0.0315876	0.129279	0.59358		92	m92	mice		head; embryo 13.5
	GSE35396	NEUROD1 KO tissue specific	1.71015	1.12381	1.34186	0.00438378	1.48771		0.467872	1.98313	1.8439	0.0175661	0.589537		0.307011	1.45912	1.34186	0.156657	0.267619		93	m93	mice	both	pineal gland; zt6, 2 months
	GSE35396	NEUROD1 KO tissue specific	0.0678354	1.96821e-06	6.9123	0.262885	-7.10735		0.223244	0.000486566	9.5007	0.000292694	-9.27727		0.409367	9.83768e-05	8.0155	0.0851358	-7.69117		94	m94	mice	both	retina, zt6 2 months
	GSE3595	KLF7 KO	0.393201	1.19652	0.1223	0.00832779	1.4591		0.651307	2.22875	0.212752	0.00174546	2.66556		0.0995536	0.99317	1.30639	0.002661	-0.216329		95	m95	mice		olfactory epithelium; day 1
	GSE54418	TIA1 KO	0.123919	1.61161	1.61161	1.15878	-1.03486		0.290966	3.28757	0.963746	1.3747	1.24009		0.149705	2.29558	3.4708	3.65909	-4.68462		96	m96	mice		cerebellum; 3 months
	GSE54418	TIA1 KO	0.0658374	0.0312416	3.10941	2.0063	-5.01864		0.24954	0.0822356	1.61161	1.15878	-2.43861		0.336751	0.566112	1.26412	0.441954	-0.803212		97	m97	mice		midbrain; 3 months
	GSE54418	TIA1 KO	0.00664846	0.387037	10.562	1.26412	-11.4325		0.709955	0.566112	4.46232	0.635535	-3.82179		0.290966	3.28757	3.28757	0.0658374	0.225129		98	m98	mice		spinal cord; 3 month
	GSE54418	TIA1 KO	1.73793	1.26412	0.123919	1.15878	1.71936		0.0658374	0.441954	1.3747	0.501613	-1.36852		0.0129801	2.0063	0.566112	0.0129801	1.44019		99	m99	mice		cerebellum; 6 months
	GSE54418	TIA1 KO	3.4708	37.3357	1.17224e-08	7.2656e-07	40.8065		0.566112	12.5447	0.000348052	0.0406098	13.0698		0.101511	22.8442	0.0312416	0.00463099	22.9098		100	m100	mice		midbrain; 6 months
	GSE54418	TIA1 KO	0.387037	13.9514	3.9885e-05	0.179097	14.1593		0.123919	5.8146	0.00139363	1.61161	4.32552		0.0520518	18.1588	0.0176756	0.179097	18.0141		101	m101	mice		spinal cord; 6 months
	GSE55314	GRID2 KO	0.356053	21.6739	0.012572	1.10841	20.909		0.147144	13.7905	0.0218117	2.68941	11.2264		0.851607	6.35158	0.272342	1.9909	4.93994		102	m102	mice	female	cerebellum; 12 weeks
	GSE10784	Df(16)A/+	3.47999	1.34186	50.9148	2.12783	-48.2207		4.07468	0.0019436	58.0995	9.5007	-63.5235		1.023	1.45912	20.7224	8.30319	-26.5435		103	m103	mice	male	hippocampus
	GSE9038	HTT knockin	10.1271	8.89265	15.3918	0.355789	3.27223		7.18091	8.0155	15.0106	2.43356	-2.24774		0.927652	11.4344	3.10983	1.8439	7.40831		104	m104	mice	both	striatum
	GSE9038	HTT knockin	2.43356	9.81164	3.29227	1.12381	7.82913		0.262885	5.40328	1.98313	2.59456	1.08847		1.023	7.73254	0.223244	0.307011	8.22528		105	m105	mice	both	cerebellum
	GSE18326	FOX03 KO	1.12381	6.38963	1.12381	0.129279	6.26035		0.262885	8.89265	1.58189	0.262885	7.31076		0.00294989	4.49711	1.023	3.29227	0.184794		106	m106	mice	both	forebrain
	GSE6614	CHRNA7 KO	4.50488	36.9075	6.46099e-15	4.06735e-08	41.4123		1.61134	28.697	7.54495e-07	0.0381519	30.2702		0.449972	19.6071	0.00431212	0.00237681	20.0504		107	m107	mice	both	whole brain
	GSE6614	CHRNA4 KO	3.67336	0.225993	0.548443	0.129518	3.22139		1.15412	0.0561231	0.92176	0.851181	-0.5627		1.71341	0.256324	0.497641	0.995758	0.47633		108	m108	mice	both	whole brain
	GSE5320	CHRNB4 deficiency	6.0181	4.16166	0.0800676	0.00571531	10.094		3.83258	0.602432	0.405376	1.15412	2.87552		3.07206	0.92176	0.0250903	1.61134	2.35739		109	m109	mice	both	whole brain
	GSE8972	NRL KO	0.198252	1.41786	2.93065	0.325135	-1.63967		2.04101	6.22291	0.548443	0.172999	7.54248		4.86219	5.23354	0.172999	0.0125099	9.91022		110	m110	mice	both	whole retina; 2 months
	GSE10953	SOD1 mutation	0.00247334	0.000327105	37.6698	0.00685879	-37.6739		0.356053	0.00247334	21.6739	0.00115802	-21.3165		0.932777	0.173525	20.0499	0.147144	-19.0907		111	m111	mice	male	motor neurons; 60 days
	GSE10953	SOD1 mutation	0.173525	0.173525	7.82774	0.570401	-8.05109		0.634274	0.085301	4.42125	0.173525	-3.8752		1.62605	0.851607	3.50006	0.00935217	-1.03175		112	m112	mice	male	motor neurons; 90 days
	GSE10953	SOD1 mutation	0.312329	28.2566	0.0698219	0.000327105	28.4987		0.203082	17.7205	0.123769	0.173525	17.6263		0.103217	4.61858	0.312329	1.01837	3.3911		113	m113	mice	male	motor neurons; 120 days
	GSE39811	DHCR7 KO	0.000211715	0.158192	5.77976e-08	0.785289	-0.626886		0.00307297	0.297899	1.11809e-05	0.607253	-0.306292		1.11809e-05	0.0865494	0.028619	0.297899	-0.239958		114	m114	mice		brain; embryo 18
	GSE3075	IGHMBP2 mutation	1.10841	0.235972	2.25677	0.0453587	-0.957744		0.147144	7.87727e-05	7.82774	5.89285	-13.5734		0.356053	4.82024	2.25677	1.01837	1.90115		115	m115	mice	male	spinal cord
	GSE4866	POLG mutation	0.0175661	0.00911356	5.64242	0.927652	-6.54339		1.58189	0.927652	2.27798	0.156657	0.0749049		0.156657	0.105525	6.38963	0.262885	-6.39033		116	m116	mice		cochlea
	GSE26822	DICER1 KO	0.467872	7.18091	0.0237514	0.262885	7.36215		0.105525	1.98313	0.105525	0.0851358	1.89799		0.0851358	2.93272	0.262885	0.129279	2.62569		117	m117	mice		cochlea; P16
	GSE11276	RTN4 KO	9.81164	0.129279	0.00438378	1.57771e-05	9.93652		8.0155	0.600102	1.57771e-05	0.0019436	8.61364		2.59456	1.12381	0.156657	1.96821e-06	3.56171		118	m118	mice		spinal cord
	GSE102849	BPA maternal exposure	19.6861	3.05132	2.74026e-08	8.61087e-05	22.7373		15.6266	0.729123	0.0801572	0.0117303	16.2639		10.3284	1.09259	0.099641	0.00266513	11.3187		119	m119	mice	male	hippocampus
	GSE102965	learned helplessness	1.00097e-13	0	107.429	49.2578	-156.687		0.000414026	2.42046e-14	79.8493	14.0693	-93.9181		0.0157461	5.14536e-12	45.5602	3.39567	-48.9401		120	m120	mice		hippocampus
	GSE103435	chronic restrained stress	4.60944	1.65233	1.1831	0.504383	4.57429		3.02658	8.44437	4.1826	0.145409	7.14293		0.98125	0.642262	1.78332	0.98125	-1.14106		121	m121	mice	male
	GSE72343	susceptible; chronic social defeat stress	7.19252	1.34612	3.03465e-05	0.106254	8.43235		0.470012	0.157638	0.411319	4.08303	-3.8667		0.068352	0.106254	1.7151	7.74465	-9.28514		122	m122	mice	male	amygdala; 28d post CSDS both groups
	GSE72343	resistant; chronic social defeat stress	0.580535	0.000234947	0.814886	0.512994	-0.747111		0.000395683	0.0156732	5.60679	8.27081	-13.8615		0.00163792	0.00163792	1.55266	11.4084	-12.9578		123	m123	mice	male	amygdala; 28 d post CSDS both groups
	GSE81672	chronic stress; resilient	7.9614	21.9522	0.000743384	1.70247e-07	29.9129		0.823994	16.4784	0.00183787	3.26013	14.0405		2.90273	19.7668	0.0122092	0.00416446	22.6531		124	m124	mice		pfc; both saline treated
	GSE81672	chronic stress; resilient	3.97998e-06	9.64327e-17	36.5896	8.58271	-45.1723		1.57717	5.39894e-05	26.6968	0.1048	-25.2244		0.186786	7.96763e-06	22.4765	0.529091	-22.8188		125	m125	mice		nac; both saline treated
	GSE81672	chronic stress; resilient	0.123738	0.000442152	0.0017854	0.123738	-0.00134325		2.5524	0.00848738	0.016464	1.31377	1.23065		2.71718	1.55075	0.51609	0.0119293	3.73992		126	m126	mice		ventral hippo; both saline treated
	GSE81672	chronic stress; resilient	0.098805	2.56417	0.251014	0.0287374	2.38323		3.64137	12.798	0.00105098	0.000398527	16.438		0.178183	2.73025	7.42644	0.098805	-4.61681		127	m127	mice		basolateral amygdala; both saline treated
	GSE83636	miR17-92 KO	0.00296311	2.00233e-08	10.6183	9.33449	-19.9498		0.501546	3.16913e-06	17.2901	6.46146	-23.25		1.68472	0.0438368	6.72656	0.805889	-5.8039		128	m128	mice		hippocampus
	GSE85136	stress in WT	0.0598811	0.0004284	0.0111294	1.98723	-1.93805		0.277083	0.20041	0.000152891	0.371317	0.106023		0.853895	0.94332	0.00169582	0.00257011	1.79295		129	m129	mice	female	brain
	GSE85136	stress in WT	0.0165845	2.23131e-07	0.567219	0.879521	-1.43016		2.17518	0.00283512	0.0799223	0.879521	1.21857		6.40322	0.0388723	0.022382	0.000173037	6.41953		130	m130	mice	male	brain
	GSE85136	stress in WT	0.000962003	3.18654e-06	0.18934	3.57539	-3.76377		1.10151	0.0874566	0.000962003	1.2047	-0.0166983		4.58818	0.525496	0.00340192	0.000605128	5.10967		131	m131	mice	both	brain
	GSE90962	subchronic stress	0.000299303	2.06771e-12	29.238	10.7938	-40.0315		6.92933	0.225155	18.621	0.012964	-11.4795		1.71758	0.0240825	11.1232	5.6274e-05	-9.38161		132	m132	mice	female	nac
	GSE83336	Flinders sensitive line; compared to resistant	0.565236	40.1781	9.5953e-12	2.51622	38.2272		1.68851	27.2926	3.85731e-16	9.50986	19.4713		1.94465	26.3546	1.39355e-05	2.51622	25.783		133	m133	rats	male	ventral dentate gyrus
	GSE104424	APPdelta9	0.690658	9.88103e-08	0.0400006	0.0083709	0.642287		2.3527	0.00578348	0.0400006	0.0118746	2.30661		3.40289	0.00259072	0.0665564	0.0225723	3.31636		134	m134	mice	male	hippocampus; 6 months
	GSE100070	FMN2 KO	10.0961	19.5401	1.47106e-08	0.000222603	29.636		19.5401	42.2184	1.98245e-09	0.00250664	61.756		29.4641	23.5824	2.13294e-11	2.44311e-06	53.0465		135	m135	mice	male	hippocampus; 3 months
	GSE100070	FMN2 KO	1.01843e-05	1.4556e-08	20.8414	33.672	-54.5135		1.4556e-08	4.16782e-13	35.3146	36.9894	-72.304		0.00558216	5.04375e-06	9.45497	39.8512	-49.3006		136	m136	mice	male	hippocampus; 8 months
	GSE100070	FMN2KO/APP	6.06774	1.26017	0.539264	0.0038387	6.78481		11.0989	0.947842	0.473877	0.686159	10.8867		1.15039	1.04629	3.39071	1.4968	-2.69083		137	m137	mice	male	hippocampus; 3 months
	GSE77572	R521C knock-in	0.94297	0.0299807	0.346149	2.63176	-2.00496		3.46257	0.30165	0.00238073	5.47354	-1.7117		0.113174	0.000172836	2.78844	9.91206	-12.5872		138	m138	rats	male	cortex; various times of day
	GSE84175	CTCF cKO	1.14386	0.229971	4.7638	1.14386	-4.53383		8.92863e-06	0.00676621	19.1157	5.69544	-24.8044		0.000186285	1.73619	5.69544	4.11853	-8.07758		139	m139	mice	male	hippocampus
	GSE99112	UPF3B KO	9.81676	24.1191	4.02544e-08	0.614754	33.3211		2.51531	9.81676	0.000395962	17.4927	-5.16104		0.00106406	4.87763	0.0165608	18.3233	-13.4611		140	m140	mice		frontal cortex
	GSE139524	PWScrm+/-	0.00137407	2.51593e-13	2.67944e-09	0.0698442	-0.0684701		0.53489	2.67944e-09	1.05405e-07	0.00470641	0.530183		1.02479	9.43305e-13	0.0428711	0.310552	0.67137		141	m141	mice		hypothalamus
	GSE93918	HDAC2 KO in forebrain neurons	0.544802	1.14122	0.421284	16.5324	-15.2677		1.14122	14.6135	0.0900708	6.92165	8.74298		2.95178	6.65873	0.272452	0.00713491	9.33093		142	m142	mice	male	pfc; both vehicle chronic; 8-20 weeks
	GSE85162	APP/PS1	2.26727	69.074	0.00675579	0.000365368	71.3342		10.4453	68.3675	3.79092e-12	0.0131084	78.7997		8.07091	20.4484	0.383027	0.101004	28.0353		143	m143	mice	male	frontal cortex; 8 months
	GSE85162	APP/PS1	0.437227	27.2353	0.000221548	0.000365368	27.672		7.52205	47.9795	1.10206e-10	0.00949238	55.4921		5.98593	14.1614	0.00472252	0.0313244	20.1112		144	m144	mice	male	hippocampus; 8 months
	GSE85162	APP/PS1	2.12182	59.4568	0.00675579	0.148668	61.4232		12.7511	77.0414	3.13439e-10	0.000365368	89.7921		10.7619	27.2353	0.0819217	0.0237959	37.8915		145	m145	mice	female	frontal cortex; 8 months
	GSE85162	APP/PS1	0.780137	11.7374	0.00058945	1.59175	10.9252		5.05587	28.2027	3.44301e-06	0.0313244	33.2272		8.92804	9.52175	0.00675579	0.177715	18.2653		146	m146	mice	female	hippocampus; 8 months
	GSE80633	CRTC1 KO	0.355789	1.58189	0.837728	4.71603	-3.61609		1.8439	6.9123	0.600102	0.262885	7.89321		0.0175661	0.927652	4.07468	1.023	-4.15247		147	m147	mice	female	cortex; 2 months
	GSE40393	5-HTT KO	2.5093e-06	0	15.0752	0.0832598	-15.1585		1.49839	1.01254e-15	4.20149	0.0395724	-2.74268		1.75794	1.16791e-06	1.15174	0.0223054	0.583895		148	m148	mice	male	amygadala; 7 months
	GSE37056	FOSB KO	2.05526e-09	0.41465	4.40505e-13	2.34573	-1.93108		0.000130228	2.5066	2.34187e-10	6.07264	-3.56592		0.00570825	0.18756	2.51488e-06	5.57403	-5.38077		149	m149	mice	female	hippocampus; saline both groups
	GSE29014	high anxiety HAB v NAB	0.00199676	3.88844	0.934815	1.72067	1.23495		0.00653608	0.844434	1.99466	0.413522	-1.55721		0.0130464	1.35091	2.13986	0.131089	-0.906988		150	m150	mice	male	basolateral amygdala
	GSE29014	low anxiety LAB v NAB	0.107077	9.84116	0.0542486	0.190293	9.7037		0.536382	4.51591	0.536382	1.72067	2.79523		1.35091	5.66387	0.158747	0.00653608	6.8495		151	m151	mice	male	basolateral amygdala
	GSE29014	high anxiety HAB v NAB	2.94732	3.12495	11.4666	4.09242	-9.48677		4.09242	3.3079	10.4778	0.310412	-3.3879		7.75828	3.3079	3.3079	0.934815	6.82346		152	m152	mice	male	central amygdala
	GSE29014	low anxiety LAB v NAB	1.46866	1.23866	1.03063	0.225953	1.45074		3.68968	1.72067	0.0864506	0.000302095	5.3236		5.42419	0.844434	0.536382	0.0179311	5.71432		153	m153	mice	male	central amygdala
	GSE29014	high anxiety HAB v NAB	0.310412	2.44661	2.44661	1.23866	-0.928251		1.03063	2.60813	2.44661	0.0864506	1.10569		1.99466	0.605487	1.59192	0.131089	0.877134		154	m154	mice	male	cingulate cortex
	GSE29014	low anxiety LAB v NAB	1.03063	0.844434	2.94732	0.0242215	-1.09648		1.72067	1.85492	1.85492	0.0321828	1.68849		3.3079	0.844434	0.35956	0.107077	3.6857		155	m155	mice	male	cingulate cortex
	GSE29014	high anxiety HAB v NAB	0.0321828	0.844434	0.225953	0.35956	0.291103		0.35956	0.934815	0.759451	0.00932194	0.525602		0.605487	0.131089	2.44661	0.0864506	-1.79649		156	m156	mice	male	dentate gyrus
	GSE29014	low anxiety LAB v NAB	0.000177556	0.413522	1.03063	0.107077	-0.724007		0.00653608	0.000813346	3.88844	0.190293	-4.07138		0.107077	0.536382	1.35091	0.000813346	-0.708268		157	m157	mice	male	dentate gyrus
	GSE29014	high anxiety HAB v NAB	0.158747	1.46866	0.413522	0.605487	0.608402		1.46866	2.44661	0.759451	0.131089	3.02474		3.49615	0.413522	0.472426	0.107077	3.33017		158	m158	mice	male	paraventricular nucleus
	GSE29014	low anxiety LAB v NAB	2.29052	1.59192	0.0179311	0.000501605	3.864		1.03063	2.94732	0.0242215	0.00653608	3.94719		0.934815	2.77504	0.265931	0.0130464	3.43087		159	m159	mice	male	paraventricular nucleus
	GSE24775	SD v long day 2 wks	3.29781e-08	7.98473e-08	52.1922	32.8215	-85.0137		0.0237514	1.86814e-07	43.5251	13.8924	-57.3937		0.000171828	1.96821e-06	28.197	6.9123	-35.1091		160	m160	mice	male	pars tuberalis
	GSE8641	C10 congenic v AJ	0.702399	0.000327105	2.68941	0.0698219	-2.05651		0.356053	0.000207244	2.25677	0.085301	-1.98581		0.0359609	0.00115802	1.86476	1.20293	-3.03057		161	m161	mice	male	hippocampus
	GSE8641	C10 congenic v AJ	1.22974	0.0300504	3.03854	1.02894	-2.80769		0.0227824	0.0124973	4.79241	0.325541	-5.08267		0.000340968	0.17273	3.57851	0.0500747	-3.45551		162	m162	mice	male	whole brain
	GSE9134	HDAC5 KO	0.000661179	0.000408128	1.02601	0.196524	-1.22147		0.00534942	0.00534942	3.43521	0.0583406	-3.48286		0.00024624	0.000661179	3.25149	0.0914816	-3.34206		163	m163	mice		nucleus accumbens
	GSE150939	PINK1 KO	3.45404	0.959057	0.000927894	5.41455e-05	4.41211		9.52022	1.24024	0.000605885	0.520545	10.2393		2.06087	1.56364	0.520545	1.24024	1.86373		164	m164	rats	male	periaqueductal gray
	GSE150939	PINK1 KO	15.3911	17.6265	7.24075e-12	2.9716e-07	33.0176		13.9772	4.99588	0.000339317	0.0038999	18.9688		5.88101	9.23689	7.77485e-05	0.024748	15.0931		165	m165	rats	female	periaqueductal gray
	GSE87202	MEF2C conditional KO	5.85546	2.52767	4.66906	3.41945	0.294614		6.36597	15.1373	3.23008	0.00401591	18.2692		4.44745	2.36597	6.62881	0.0308951	0.153718		166	m166	mice	male	cortex
	GSE56028	unpredictable chronic mild stress	0.47637	3.11478e-14	1.60014	5.47151e-05	-1.12383		2.24479	8.8236e-15	1.97264	9.96027e-06	0.272139		2.10634	1.72775e-08	4.47167	0.00062134	-2.36595		167	m167	rats	male	dentate gyrus
	GSE9788	reserpine single dose	3.14312	0.0365738	0.777263	1.80238	0.600043		1.44351	0.187658	5.99514	3.67695	-8.04092		0.444097	2.49859	1.80238	0.342236	0.798063		168	m168	rats		cortex
	GSE87675	Kmt2a/Mll1 KO	9.79737	0.00165221	1.89684	1.17059e-06	7.90218		12.4876	0.0299895	2.84506	2.06516e-05	9.6725		20.0048	0.359556	1.15219	0.00826693	19.2039		169	m169	mice	male	prefrontal cortex
	GSE61499	USP18 KO	0.570401	0.123769	0.774828	0.0218117	-0.102469		5.45101	0.173525	0.272342	5.0206e-06	5.35219		2.12158	2.12158	0.403628	0.00495692	3.83457		170	m170	mice		total brain lysate
	GSE61499	IFNAR KO	0.235972	1.77126e-11	3.32903	0.123769	-3.21683		0.0359609	2.05332e-08	13.4555	0.0281784	-13.4477		0.0698219	0.000507216	7.31916	0.012572	-7.2614		171	m171	mice		total brain lysate
	GSE36237	Tg2576	0.467872	0.262885	9.5007	0.105525	-8.87547		0.000789879	0.0237514	9.19437	1.12381	-10.2936		0.000171828	0.223244	2.93272	0.105525	-2.81483		172	m172	mice		prefrontal cortex; both with vehicle
	GSE109445	chronic stress	0.0994732	9.2046e-12	14.0498	58.7017	-72.6521		16.9806	4.37321e-08	4.74118	21.8336	-9.59416		18.5384	0.000113258	2.41053	6.56544	9.56252		173	m173	rats		hippocampus
	GSE17735	Disc1-L100P	0.355862	1.82865e-05	0.0153721	0.22743	0.113078		0.736029	0.011241	0.162152	0.0733481	0.51177		0.40743	0.0153721	0.111388	0.0357734	0.275641		174	m174	mice	both	frontal cortex
	GSE29417	MSN strain	0.949428	0.103884	6.07264	0.0223296	-5.04166		7.13049	0.103884	2.5066	0.08333	4.64445		1.75852	0.127926	5.09597	0.26422	-3.47374		175	m175	mice	male	hippocampus
	GSE143650	PER3 KO	0.000116819	0.725779	0.00511807	6.90705	-6.18627		0.0105595	0.993002	0.00511807	2.40153	-1.40309		1.427	0.647626	0.17354	2.40153	-0.500445		176	m176	mice	male	hypothalamus
	GSE113368	SHANK3 overexpress	0.754664	4.94473	1.40117e-13	2.29991e-10	5.69939		1.12571	0.00440943	5.535e-05	3.87528	-2.74521		0.532585	18.1866	3.33479e-08	0.00126134	18.7179		177	m177	mice	male	mPFC
	GSE53061	Sp4neo KO	0.347246	1.69827	2.26707	0.216394	-0.437949		0.916021	0.663219	2.92357	0.181644	-1.52597		0.255452	0.521419	0.521419	0.299012	-0.0435601		178	m178	mice	male	cerebellum
	GSE33372	WFS1 KO	0.00825659	2.21249e-11	6.59026	0.000129991	-6.58213		0.309278	7.36275e-11	7.68784	0.00104271	-7.3796		1.15174	2.06099e-05	1.62532	3.9169e-05	-0.4736		179	m179	mice		hypothalamus
	GSE109315	chronic social defeat stress (CSDS); susceptible	0.00815565	37.7073	3.02201e-10	0.00382999	37.7116		0.00564663	37.1434	0.000232511	0.151824	36.997		0.151824	17.616	0.00815565	0.0160471	17.7436		180	m180	mice	male	mPFC; C57 strain
	GSE109315	CSDS; susceptible	13.7207	31.6242	1.09135e-08	0.000165894	45.3447		6.75549	6.75549	3.73603e-07	11.2646	2.24643		0.268324	33.7502	5.19951e-10	0.854858	33.1636		181	m181	mice	male	mPFC; DBA strain
	GSE109315	CSDS; susceptible	0.0356369	0.00155171	1.88967	14.7023	-16.5548		10.197	0.115073	0.0933862	1.88967	8.32899		4.55856	0.000618798	7.80082	2.64655	-5.88819		182	m182	mice	male	bnst; c57 strain
	GSE109315	CSDS; susceptible	1.71572	7.46767	5.54874e-13	5.59259e-05	9.18333		0.0177586	1.02704	0.000100164	5.65377	-4.60908		0.0177586	9.20942	1.91309e-07	1.84973	7.37745		183	m183	mice	male	bnst; DBA strain
	GSE109315	CSDS; susceptible	58.1624	9.68992	2.99735e-08	0.000174521	67.8522		34.9291	3.37549	3.99732e-07	10.6507	27.6539		4.17303	0.778493	0.00949024	18.0713	-13.1293		184	m184	mice	male	ventral hippo; c57
	GSE109315	CSDS; susceptible	11.3059	5.53883	1.79521e-08	2.85239	13.9923		10.3217	2.35948	1.79521e-08	6.80134	5.87983		23.2631	3.39375	2.00716e-05	0.712041	25.9448		185	m185	mice	male	ventral hippo; DBA
	GSE109315	CSDS; resilient	0.0130001	7.64961e-06	1.88432	0.690632	-2.56194		0.0423296	0.314975	0.771584	1.25854	-1.67282		1.74803	0.0695315	0.479748	0.314975	1.02284		186	m186	mice	male	mPFC; C57 strain
	GSE109315	CSDS; resilient	1.85906	0.0895803	3.12325	5.2721e-06	-1.17461		0.13501	2.60407e-07	8.29812	0.365558	-8.52867		0.365558	1.13829	1.85906	0.13501	-0.49023		187	m187	mice	male	bnst; c57 strain
	GSE109315	CSDS; resilient	28.6189	18.5051	9.96814e-10	0.0364636	47.0875		6.83334	14.9238	8.54008e-13	1.29777	20.4594		9.7275	5.32895	0.000615347	2.53619	12.5196		188	m188	mice	male	ventral hippo; c57
	GSE109315	DBA/2 v C57	7.81373	4.32854	0.0124484	0.0528158	12.077		10.232	0.156539	0.188002	10.5552	-0.354615		0.678869	11.2151	0.0408461	1.86201	9.99112		189	m189	mice	male	mPFC
	GSE109315	DBA/2 v C57	4.31787e-12	2.90174e-06	12.1826	6.20011	-18.3827		0.0933023	0.00154915	2.98604	1.38141	-4.27259		0.114974	6.49697e-07	8.96026	2.02953	-10.8748		190	m190	mice	male	bnst
	GSE109315	DBA/2 v C57	27.4212	14.0365	2.29059e-09	0.000195761	41.4575		7.00887	5.97455	1.59507e-08	2.64894	10.3345		5.25076	7.27962	3.44751e-05	2.02936	10.501		191	m191	mice	male	ventral hippo
	GSE76567	DBA/1J v C57	48.974	40.5261	2.21602e-13	9.96814e-10	89.5001		39.3733	17.2741	5.43881e-14	0.442452	56.2049		29.1224	27.623	7.42865e-09	0.0767731	56.6687		192	m192	mice	male	hippocampus
	GSE76567	DBA/1J v C57	82.2735	98.3103	0	1.73e-13	180.584		24.9926	44.3813	2.12152e-15	0.695672	68.6783		5.96807	34.6522	6.70208e-13	0.695672	39.9246		193	m193	mice	female	hippocampus
	GSE76567	DBA/2J v C57	0.000493594	1.46361	12.829	6.65963	-18.0245		0.0239718	0.0128984	23.4333	23.8952	-47.2916		0.000297086	2.4397	7.19252	12.829	-17.5815		194	m194	mice	male	hippocampus
	GSE76567	DBA/2J v C57	2.3686	3.78542	2.4819e-05	16.7563	-10.6023		0.0114441	1.18757	1.29692	63.1325	-63.2305		1.59823e-06	1.53206	0.892187	50.5345	-49.8946		195	m195	mice	female	hippocampus
	GSE76567	129S1/Sv v C57	26.0489	19.6804	3.07544e-10	5.086e-06	45.7294		45.7321	36.9768	9.64327e-17	5.086e-06	82.7088		53.2773	21.8672	4.77824e-14	1.95143e-05	75.1446		196	m196	mice	male	hippocampus
	GSE76567	129S1/Sv v C57	52.432	25.4379	9.35398e-15	3.82029e-08	77.8699		15.5109	15.5109	4.07428e-14	0.195413	30.8263		19.1436	15.5109	0	0.272448	34.382		197	m197	mice	female	hippocampus
	GSE76567	AJ v C57	27.6541	8.52895	5.65336e-06	0.00242986	36.1806		20.2292	4.65562	2.77151e-06	2.87997	22.0048		12.395	10.7047	0.000130397	2.08074	21.0187		198	m198	mice	male	hippocampus
	GSE76567	AJ v C57	12.2245	1.15057	0.482955	0.0187904	12.8734		15.1346	1.04821	0.0563766	1.04821	15.0782		18.7311	4.13316	0.0715077	0.859905	21.9328		199	m199	mice	female	hippocampus
	GSE76567	PWD v C57	2.6988e-10	0.00137176	36.2672	12.9241	-49.1899		9.26413e-08	3.84144e-08	43.7492	28.3717	-72.1208		1.53748e-08	0.77352	21.7528	14.009	-34.9883		200	m200	mice	male	hippocampus
	GSE76567	PWD v C57	0.00613765	0.0306249	0.103002	6.09855	-6.16479		0.000277766	3.79604e-06	3.84292	24.2556	-28.0983		1.83846e-06	0.664475	1.44346	20.6478	-21.4268		201	m201	mice	female	hippocampus
	GSE76567	female v male; 129 strain	1.00385e-05	1.93877e-05	20.5354	1.76863	-22.304		2.3626e-15	1.08969e-14	53.2637	29.5035	-82.7672		8.86133e-10	0.788078	19.2474	15.6029	-34.0623		202	m202	mice	both	hippocampus
	GSE76567	female v male; AJ strain	0.00357378	0	71.3631	36.5336	-107.893		4.20859	1.2709e-06	42.8526	0.502697	-39.1467		4.86185	3.91001e-05	19.7599	1.2709e-06	-14.898		203	m203	mice	both	hippocampus
	GSE76567	female v male; C57 strain	1.3616	7.88396e-12	37.8747	15.8615	-52.3746		12.1873	0.01338	16.6472	0.766841	-5.21337		11.5045	0.0880146	4.32309	0.00133189	7.26813		204	m204	mice	both	hippocampus
	GSE76567	female v male; DBA1 strain	6.83473	0.984734	1.13958e-10	2.22323	5.59623		3.60782	0.720466	0.000128139	9.72921	-5.40105		1.41384	5.09689	7.21727e-05	4.21489	2.29577		205	m205	mice	both	hippocampus
	GSE76567	female v male; DBA/2 strain	0.019701	2.1624	0.000125885	14.6601	-12.4781		0.0453857	4.32314	2.11338e-05	14.6601	-10.2916		0.0264339	0.862199	0.0581709	8.3415	-7.51103		206	m206	mice	both	hippocampus
	GSE76567	female v male; PWD strain	15.2028	6.27584	1.01929e-13	0.000417837	21.4783		12.2942	18.796	5.12447e-10	4.60436e-05	31.0901		4.84215	4.84215	1.60218e-06	0.0378262	9.64647		207	m207	mice	both	hippocampus
	GSE90696	Tau Tg (PS19)	1.11068	2.27732	1.11068	0.450137	1.82718		0.2667	2.41942	0.2667	0.142106	2.27732		0.000405819	2.13983	1.87872	0.168244	0.0932672		208	m208	mice	male	hippocampus; 3 months
	GSE90696	Tau Tg (PS19)	0.0151109	2.71744	0.850483	0.168244	1.71382		4.88642	5.31019	0.000955639	0.042427	10.1532		0.0987943	2.71744	3.36836	0.197614	-0.749742		209	m209	mice	male	hippocampus; 6 months
	GSE43051	CBP+/-	0.00104434	2.05526e-09	0.000130228	0.00385983	-0.00294572		9.63759e-08	1.71858e-12	0.011734	0.00104434	-0.0127782		0.18756	0.00165221	0.103884	0.00570825	0.0796199		210	m210	mice	female	hippo; both with vehicle
	GSE8720	MECP2 KO	0.0533387	1.8439	4.71603	2.59456	-5.41336		0.0533387	1.71015	4.07468	1.34186	-3.65305		1.57771e-05	1.45912	4.49711	0.927652	-3.96563		211	m211	mice	male	fast spiking interneurons
	GSE8720	MECP2 KO	0.753194	7.45433	4.07468	4.49711	-0.364271		0.307011	11.1008	4.07468	2.27798	5.0552		0.0413537	1.12381	5.40328	4.28332	-8.52143		212	m212	mice	male	tufted pyramidal
	GSE8720	MECP2 KO	0.0315876	1.8439	10.7718	2.76096	-11.6572		0.0851358	3.47999	6.13562	0.674004	-3.2445		0.00125301	1.8439	2.59456	0.927652	-1.67706		213	m213	mice	male	purkinje neurons
	GSE26024	DBA/2 v C57	0.587375	3.75185	3.37303	0.0185849	0.947607		0.00698615	2.51614	5.94649	1.09397	-4.51733		0.0690617	3.55989	5.23633	0.904296	-2.51167		214	m214	mice	male	striatum
	GSE26024	DBA/2 v C57	1.09397	8.62268	0.459271	0.0185849	9.23879		0.042654	6.96065	0.30313	1.09397	5.60621		0.520854	5.00936	0.658917	0.587375	4.28393		215	m215	mice	female	striatum
	GSE26024	female v male; C57 strain	2.0647	0.30313	14.9441	0.0328304	-12.6091		0.904296	0.402532	17.6571	0.0185849	-16.3689		0.054639	0.156517	13.13	0.350527	-13.2694		216	m216	mice	both	striatum
	GSE26024	female v male: DBA	2.51614	0.187081	0.00145763	0.00698615	2.69478		0.30313	3.01473	0.042654	0.00985218	3.26535		0.587375	1.41814	0.0185849	0.2602	1.72673		217	m217	mice	both	striatum
	GSE9444	sleep deprivation; C57 strain	0.0237514	0.0315876	1.98313	1.45912	-3.38691		0.00125301	0.0851358	10.1271	2.93272	-12.9735		0.0237514	1.8439	4.28332	0.355789	-2.77146		218	m218	mice	male	whole brain
	GSE9444	sleep deprivation; DBA strain	0.409367	0.00294989	7.73254	0.753194	-8.07341		0.000789879	0.0678354	15.7772	0.753194	-16.4618		0.0175661	0.0678354	12.1148	0.105525	-12.1349		219	m219	mice	male	whole brain
	GSE9444	sleep deprivation; AKR strain	0.105525	1.45912	6.38963	4.49711	-9.32209		0.00911356	2.12783	13.8924	3.29227	-15.0477		0.000789879	2.93272	12.4616	0.409367	-9.93746		220	m220	mice	male	whole brain
	GSE2502	DBA v C57	0.102009	0.697331	0.139256	0.760553	-0.100469		0.0414008	0.387089	0.580953	0.346379	-0.498842		0.0607519	0.637479	0.273759	0.273759	0.150713		221	m221	mice	male	whole brain
	GSE97198	BALB v C57	1.34186	21.1607	7.45433	0.187904	14.8603		0.223244	11.1008	8.0155	8.59558	-5.28699		0.531419	18.1767	3.47999	2.12783	13.1003		222	m222	mice	male	hippocampus; mix of PPI tested
	GSE97198	BALB v C57	2.43356	20.2881	10.1271	0.674004	11.9206		1.98313	11.1008	4.71603	2.59456	5.77338		3.10983	7.45433	3.29227	1.98313	5.28877		223	m223	mice	male	striatum; mix of PPI tested
	GSE97198	BALB v C57	3.67299	15.7772	5.88654	0.0237514	13.5399		2.43356	6.13562	2.76096	8.30319	-2.49496		3.47999	12.8128	1.34186	4.49711	10.4538		224	m224	mice	male	brainstem; mix of PPI tested
	GSE42777	SHN-2 mutant	4.49711	4.49711	2.76096	1.8439	4.38937		6.38963	7.45433	7.45433	0.129279	6.26035		1.34186	5.16915	1.98313	0.927652	3.60022		225	m225	mice		dentate gyrus; 36 weeks
	GSE33457	MECP2 overexpress	0.630295	0.494213	7.55286e-05	0.00361389	1.12082		0.115961	1.06266	0.000628818	7.55286e-05	1.17791		0.00361389	3.17327	0.115961	0.00763881	3.05329		226	m226	mice	male	amygdala
	GSE33457	MECP2 KO	1.89969	0.00159051	0.00038818	0.204058	1.69683		0.00535274	0.00101681	0.328926	0.968076	-1.29063		0.0036468	0.00243405	0.328926	0.282827	-0.605673		227	m227	mice	male	amygdala
	GSE67294	MECP2 KO	0.137142	0.00148388	14.6423	2.62448	-17.1282		7.20858	0.548732	5.67243	0.693326	1.39156		0.484146	0.274885	20.7121	1.14759	-21.1006		228	m228	mice	male	visual cortex
	GSE71233	MECP2 overexpress	0.540254	0.270943	0.00097291	0.934832	-0.124608		1.02953	0.845452	0.000609695	0.00231992	1.87205		0.608815	2.74925	0.00508947	0.00231992	3.35066		229	m229	mice		hippocampus; 4 weeks
	GSE71233	MECP2 overexpress	1.45551	1.57675	0.00227855	0.678546	2.35143		0.229049	7.36356	0.0192241	0.00341168	7.56997		0.313062	5.34315	0.000597447	0.361836	5.29378		230	m230	mice		hippocampus; 8 weeks
	GSE38359	BALB v C57	0.283319	0.0940452	0.026977	0.203978	0.146409		9.38179	1.91693	5.26504e-06	0.437141	10.8616		13.7619	0.170735	0.000955747	0.329793	13.6019		231	m231	mice		whole eye
	GSE38359	AJ v C57	2.03962e-10	4.57127e-09	9.44275	5.12841	-14.5712		0.0656695	3.74239e-06	6.60137	3.44773	-9.98342		0.0168529	9.18761e-05	10.386	0.74075	-11.1098		232	m232	mice		whole eye
	GSE11322	XBP1 KO	0.356053	1.30194	0.702399	2.5407	-1.5851		1.86476	1.5135	0.123769	0.455153	2.79933		2.25677	1.86476	0.851607	0.510717	2.7592		233	m233	mice		primary culture; telencephalon E12.5
	GSE126996	STAU2 KO	1.06197e-07	8.29133e-11	7.18295	0.131765	-7.31471		0.782741	2.74192e-06	3.62328	0.00867826	-2.84922		1.06451	0.000686462	4.67954	0.0312119	-3.64556		234	m234	mice		purkinje neurons
	GSE84208	high run v control; both blocked	0.00325442	1.15489	0.136284	6.73879	-5.71692		1.3766	11.8977	0.0902353	0.425372	12.7587		0.425372	1.3766	2.48357	0.485401	-1.167		235	m235	mice	male	cerebellum
	GSE84208	high run v control; both running	0.76573	2.13701e-06	10.1873	7.23025	-16.6518		6.18068	0.018302	6.96057	0.477001	-1.23859		7.23025	0.0133295	6.69573	0.00953405	0.538321		236	m236	mice	male	cerebellum
	GSE58261	DNMT1 cKO	1.46295	19.5761	2.463e-08	0.0518946	20.9871		0.304606	1.34485	2.56069e-05	6.17705	-4.52762		1.12532	35.2232	0.000439469	0.0086431	36.3394		237	m237	mice		cortex
	GSE58261	DNMT3a cKO	9.84179	0.918067	1.26962e-05	0.0118105	10.748		29.3364	11.4736	2.4339e-05	1.51275e-06	40.81		25.8753	5.40973	0.0058241	1.26962e-05	31.2792		238	m238	mice		cortex
	GSE74630	SMCX KO	14.5868	25.6529	1.91723e-08	2.85636e-09	40.2397		9.48007	18.9399	1.11671e-07	0.000203357	28.4198		10.7447	15.7245	0.000203357	1.96358e-05	26.469		239	m239	mice	male	pfc
	GSE74630	SMCX KO	4.42429	11.3092	2.74026e-08	0.000151098	15.7334		0.900063	8.78436	0.0117303	1.19702	8.47567		1.93857	4.42429	0.00112209	0.178797	6.18294		240	m240	mice	male	amygdala
	GSE52584	LRRK2 KO	0.0395047	4.79053	0.290247	1.59323	2.94656		0.77875	7.40973	1.02508e-06	0.325707	7.86277		0.131343	0.112887	2.75526	1.90495	-4.41598		241	m241	mice		striatum; 4 months
	GSE52584	LRRK2 human mutation	0.000763793	9.64327e-17	13.7424	1.5526	-15.2943		0.000545776	1.92865e-16	15.8883	0.264451	-16.1522		0.0302518	6.11521e-08	10.1591	0.546441	-10.6753		242	m242	mice		striatum; 4 months; control has human LRRK2 normal
	GSE52584	LRRK2 human mutation	0.000377102	1.28194e-11	22.7534	5.71417	-28.4672		1.03572	8.8752e-09	14.0764	0.345517	-13.3862		2.59333	2.99213e-06	6.53234	0.186414	-4.12543		243	m243	mice		striatum; 4 months; control has no human version
	GSE60414	PINK KO & SNCA overexpress	0.00553198	0.00730586	3.98296	1.20163	-5.17176		0.133181	0.0157972	7.33774	0.0200199	-7.20878		0.265327	0.0685768	5.63053	0.113985	-5.41062		244	m244	mice	both	cerebellum; 6 weeks
	GSE60414	PINK KO & SNCA overexpress	0.0435605	6.8946	0.000571199	0.00260464	6.93498		0.0435605	4.14822	7.16475e-06	0.220806	3.97097		0.531235	4.52552	0.00366554	0.0664565	4.98663		245	m245	mice	both	midbrain; 6 weeks
	GSE60414	PINK KO & SNCA overexpress	0.0935092	0.0366279	9.30212	0.4141	-9.58608		0.29378	0.199697	10.6282	0.0147955	-10.1495		0.00886162	0.0545877	11.1825	0.619036	-11.7381		246	m246	mice	both	striatum; 6 weeks
	GSE60414	PINK KO & SNCA overexpress	0.310845	6.43119	0.023581	0.114654	6.6038		0.157235	5.38184	0.723512	0.157235	4.65833		0.240704	3.89919	0.862347	0.723512	2.55403		247	m247	mice	both	cerebellum; 6 months
	GSE60414	PINK KO & SNCA overexpress	1.7625	2.33842	0.0263788	0.0990353	3.9755		0.951958	2.33842	0.0487635	0.180534	3.06108		1.7625	1.98202	0.0990353	0.301046	3.34443		248	m248	mice	both	midbrain; 6 months
	GSE60414	PINK KO & SNCA overexpress	5.15492	2.55404	0.000169669	0.00112394	7.70766		0.766716	3.4182	0.0695406	0.0158063	4.09957		0.157571	2.55404	0.0252651	0.157571	2.52877		249	m249	mice	both	striatum; 6 months
	GSE20547	SNCA overexpress TgA	7.38831	0.200795	0.00720273	9.32976e-05	7.58181		3.9391	0.0458252	0.00185396	1.94977e-06	3.98306		0.687477	0.0852999	9.32976e-05	0.000569324	0.772115		250	m250	mice	both	striatum/brainstem/cerebellum; 6 months
	GSE20547	SNCA overexpress TgB	7.41456	0.208838	0.109931	5.78281e-05	7.51341		2.15766	0.0624494	0.0325672	0.0117156	2.17583		0.562801	0.208838	0.153749	0.00171976	0.61617		251	m251	mice	both	striatum/brainstem/cerebellum; 6 months
	GSE20547	SNCA overexpress TgA	0.274264	1.75992	1.31488e-06	0.0217088	2.01248		0.358808	2.86993	1.31488e-06	0.000489799	3.22825		0.0124667	1.0279	0.00925433	0.00925433	1.02186		252	m252	mice	both	striatum/brainstem/cerebellum; 20-28 months
	GSE20547	SNCA overexpress TgB	0.28276	17.0358	1.53054e-09	0.00194936	17.3166		0.0957065	7.37513	0.00275707	0.0127256	7.45535		0.0274196	6.89841	0.000420815	0.570339	6.35507		253	m253	mice	both	striatum/brainstem/cerebellum; 20-28 months
	GSE74382	6-OHDA lesion	7.2705e-12	0	44.2529	5.45855	-49.7115		6.23284e-05	3.28778e-12	31.7378	1.48711	-33.2249		0.00299785	3.39031e-11	13.5143	1.22111	-14.7324		254	m254	rats	male	dorsal striatum; both saline; both saline conditioned
	GSE74382	6-OHDA lesion	0.989503	0.186843	5.33728	0.00330564	-4.16424		5.93704	0.162112	2.69105	0.00330564	3.4048		2.97036	0.590667	3.73331	0.0102241	-0.182506		255	m255	rats	male	dorsal striatum; both saline; both ppx conditioned
	GSE54795	MPTP treatment	5.54081	39.9359	2.74364e-06	6.83621e-05	45.4766		5.07649	29.7116	3.78958e-05	0.00141811	34.7866		1.55896	8.15242	0.00325922	0.069509	9.63861		256	m256	mice	male	midbrain; 5 day treatment; 4 days later
	GSE31458	MPTP treatment	37.261	8.24699	5.71817e-12	3.37233e-05	45.508		5.88491	0.678341	0.00101226	0.678341	5.8839		0.517291	0.14365	0.0201678	4.94435	-4.30358		257	m257	mice		prefrontal cortex; three strains/transgenics
	GSE31458	MPTP treatment	9.22103	34.9506	3.30764e-14	3.4215e-07	44.1716		4.71223	21.0644	1.34645e-10	0.136937	25.6397		1.26221	8.01158	0.00273916	0.136937	9.13411		258	m258	mice		caudate putamen; three strains/transgenics
	GSE17542	MPTP treatment	0.45481	0.0656753	1.65343	0.826841	-1.95979		0.00984625	0.00398454	5.07405	2.0029	-7.06312		0.000987368	0.11387	2.52674	0.318757	-2.73064		259	m259	mice		SN; dopamine neurons; 10 day treat
	GSE17542	MPTP treatment	2.20951	4.05009	0.000942183	4.66497e-05	6.25861		0.0265296	0.957136	0.177628	0.0265296	0.779508		0.00704061	2.47554	0.205785	0.0161611	2.26063		260	m260	mice		VTA; dopamine neurons; 10 day treat
	GSE7707	MPTP treatment	0.0995998	0.0275183	6.14691	0.81806	-6.83785		0.30001	0.05485	10.0082	0.195297	-9.84866		0.261675	0.195297	7.08824	0.05485	-6.68612		261	m261	mice		frontal cortex
	GSE7707	MPTP treatment	0.000285085	0.0138983	29.9414	11.05	-40.9772		3.35424	0.902383	12.5874	1.35378	-9.68454		1.07016	0.616937	27.6392	0.616937	-26.569		262	m262	mice		striatum
	GSE7707	MPTP treatment	0.000107416	0.084697	33.1896	3.16158	-36.2663		1.23838	0.169325	26.2003	1.43872	-26.2313		3.16158	4.38859	15.5147	0.0568508	-8.02143		263	m263	mice		midbrain
	GSE4550	MPTP treatment	1.5864e-06	1.03573	5.24257e-12	4.44532	-3.40958		3.46907e-05	0.378962	0.000160609	7.67925	-7.30041		9.85894e-06	0.378962	0.0101384	3.66735	-3.29851		264	m264	macaque		prefrontal cortex; 25 days
	GSE4788	MPTP treatment	0.0105568	1.66986	8.44508e-05	9.46316	-7.78282		8.44508e-05	0.220515	0.0385525	10.8628	-10.6808		0.603494	1.26632	0.0824513	0.867528	0.919838		265	m265	mice	male	pooled SN
	GSE977	GFAP overexpression	0.0672454	0.376052	0.0487309	0.413433	-0.0188663		1.80426	0.249259	0.00836324	0.453196	1.59196		0.341002	0.137054	0.341002	1.28225	-1.14519		266	m266	mice	both	olfactory bulb day 23
	GSE977	GFAP overexpression	1.3748	18.344	3.77895e-08	0.436006	19.2827		5.70777	22.7206	9.77828e-13	0.0138666	28.4145		5.19313	8.4481	0.000722239	0.563043	13.0775		267	m267	mice	both	olfactory bulb 4 months
	GSE40852	CYFIP1 overexpression	2.61578	1.81116	0.000913497	6.21048	-1.78446		7.91295	1.61133	5.25105e-06	2.49078	7.03349		3.73646	2.61578	0.000656133	0.746359	5.60522		268	m268	mice	male	frontal cortex; e15
	GSE5786	PPARGC1A KO	3.32602	0.00183181	0.132816	0.0265325	3.1685		1.16626	6.40966e-05	1.45905	0.27954	-0.57227		0.244004	0.0122132	1.35727	0.406659	-1.50771		269	m269	mice	female	striatum; 6 months
	GSE47516	CSTB KO	0.156016	0.672947	0.672947	0.882725	-0.726709		7.11245	0.739026	1.04205	0.0350904	6.77434		6.42662	2.60683	0.960417	0.00760219	8.06544		270	m270	mice	male	cerebellum; day 30
	GSE10535	prCAD mutant	0.483909	28.6987	6.24784e-06	1.10286e-05	29.1826		2.28137	25.5461	0.000539788	0.000539788	27.8264		0.884566	14.6076	0.0984433	3.24755e-05	15.3937		271	m271	mice		retina; 4 weeks
	GSE114062	high v control runner	0.397955	2.91517	1.10723	0.518603	1.6873		10.4544	7.1753	0.00169069	1.00683	16.6211		1.00683	0.738517	14.6585	0.738517	-13.6517		272	m272	mice	male	striatum
	GSE114062	high v control runner	0.933971	1.63092e-05	9.83769	3.30606	-12.2098		7.20267	0.0241658	7.20267	0.190011	-0.165845		7.20267	0.00929723	7.20267	0.00651794	0.00277929		273	m273	mice	male	cerebellum
	GSE77817	PUS1 KO	0.483909	28.6987	6.24784e-06	1.10286e-05	29.1826		2.28137	25.5461	0.000539788	0.000539788	27.8264		0.884566	14.6076	0.0984433	3.24755e-05	15.3937		274	m274	mice		brain
	GSE86350	rotenone	2.59686e-08	2.86002	1.02885e-08	0.388916	2.4711		0.000145554	0.0377856	3.39147e-07	6.02317	-5.98524		0.0158247	5.29886	0.000145554	0.645271	4.66927		275	m275	rats	male	brainstem; 14 days treatment
	GSE89562	maneb & paraquat	1.24736	5.09078	0.0113835	0.0520267	6.27474		0.136954	7.38339	0.095625	0.0416039	7.38312		0.540741	4.10267	0.0520267	0.0520267	4.53936		276	m276	mice	male	nigrostriatal tissue
	GSE28643	paraquat	0.000489801	0.697684	0.381351	1.61043	-1.29361		0.0805937	3.42825	0.132432	1.22683	2.14958		0.578696	5.17684	0.340111	0.00508185	5.41035		277	m277	mice	male	cerebellum
	GSE28643	paraquat in ApoD KO	0.00405888	12.296	0	1.3932	10.9069		0.0483286	10.418	1.48989e-14	2.09094	8.37542		0.0946419	12.5767	8.64433e-11	2.14682e-06	12.6713		278	m278	mice	male	cerebellum
	GSE28643	APOD KO	0.42917	0.34705	10.3862	0.686972	-10.297		0.244735	0.629195	16.2821	3.67762	-19.0858		0.00177909	0.276162	10.6507	3.22738	-13.6001		279	m279	mice	male	cerebellum
	GSE5581	RS1H KO	1.77827	1.67283	0.000134231	0.00584416	3.44512		2.11644	0.571838	3.2961e-06	0.0164511	2.67183		0.571838	0.959316	0.0396597	0.207044	1.28445		280	m280	mice		retina; p7
	GSE3583	HDH knockin HD	0.180227	3.47527	5.98427	1.15826	-3.48703		0.451872	1.44986	5.76705	0.315047	-4.18036		0.75507	1.89744	2.01988	0.904069	-0.271431		281	m281			striatal cells
	GSE3583	HDH knockin HD: 111/111	0.088049	4.702	1.94961	0.402626	2.43781		0.76555	2.07672	0.628328	2.62903	-0.415088		1.27919	3.08912	1.82689	1.37997	1.16146		282	m282			striatal cells
		PINK1 KO portrait	30.1961	36.0441	1.83872e-07	6.52837e-10	66.2401		28.1779	18.5759	7.29118e-11	0.00632993	46.7474		4.70922	13.5157	0.0090409	0.0012406	18.2146		283	m283			11 datasets used
		stress portrait	1.44569	0.10336	7.1461	7.41876	-13.0158		6.10385	0.665833	7.41876	12.4138	-13.0629		11.3889	2.41517	2.91215	0.258618	10.6333		284	m284			29 datasets used
		maternal portrait (ICR related)	2.64743	0.757481	1.48095	1.3606	0.563361		3.55761	0.84394	2.64743	1.24594	0.508175		0.935985	0.531098	5.53443	0.676562	-4.74391		285	m285	mice		4 datasets; four regions; GSE62258; GSE54426; GSE43627
	GSE70732	maternal portrait (C57)	2.61812	0.344627	6.76262	2.14179	-5.94167		10.6472	2.96346	5.01534	0.664178	7.93116		3.71988	3.33079	2.96346	0.0480811	4.03913		286	m286	mice		4 regions; 8 datasets; 2 timepoints
		C57 portrait	11.4135	15.3671	0.0842922	0.0173329	26.679		4.70354	3.66221	0.040879	7.16495	1.15991		2.75186	11.4135	0.104529	4.06321	9.99764		287	m287	mice		21 datasets; compared with various other strains
	GSE116752	high activity selection	0.0153524	0.647737	0.0110562	9.44206	-8.79003		0.389324	4.02157	0.00022762	6.33201	-1.92135		0.0970336	0.808432	1.19506	6.0783	-6.36789		288	m288	mice		striatum
		female (v male) portrait	1.04279	0.0185228	19.9722	4.54578	-23.4567		1.14481	0.00134728	17.0629	8.96487	-24.8816		0.614085	0.194125	4.12062	3.33277	-6.64518		289	m289			8 datasets

## Sheet: y4-6
			y4; GSE102556; male; BA25 cortex						y5; GSE102556; male; nucleus accumbens						y6; GSE102556; male; subiculum; hippocampus
	GEO #	genotype or treatment	A	D	B	C	score		A	D	B	C	score		A	D	B	C	score			file name	species	sex	source; notes
	GSE25926	APP knockout	3.67299	16.9584	0.0019436	7.98473e-08	20.6294		0.0237514	9.5007	1.34186	0.467872	7.71473		1.58189	8.89265	0.00911356	1.45912	9.0063		1	m1	mice	male	pfc; 24-28 weeks
	GSE25926	APPsa knock-in	1.8439	22.4989	0.0533387	0.0851358	24.2043		1.12381	20.2881	0.156657	0.0063832	21.2489		1.45912	9.81164	0.0851358	3.67299	7.51264		2	m2	mice	male	pfc; 24-28 weeks
	GSE25926	APLP2 knock-out	11.4344	6.13562	1.45912	0.0175661	16.0933		0.105525	9.19437	6.9123	1.34186	1.04573		16.5605	17.7665	0.467872	0.0237514	33.8354		3	m3	mice	male	pfc; 24-28 weeks
	GSE25926	APLP2 knock-out mixed genetic background	14.6336	5.88654	1.23009	1.96821e-06	19.2901		5.48931e-05	0.307011	9.81164	5.40328	-14.9079		11.7724	5.64242	0.753194	0.223244	16.4384		4	m4	mice	male	pfc; 24-28 weeks
	GSE31458	ACHE-R	5.0206e-06	0.0359609	8.89378	28.7225	-37.5803		6.58723	22.0887	0.0166696	9.29853e-08	28.6592		5.66981	14.8179	0.0218117	0.403628	20.0622		5	m5	mice	both	pfc; 4 months
	GSE31458	ACHE-S	1.01837	0.00685879	8.08816	3.00029	-10.0632		0.123769	0.00495692	13.7905	0.00935217	-13.6711		6.35158	0.000327105	4.82024	0.0166696	1.51499		6	m6	mice	both	pfc; 4 months
	GSE3621	R6/1 HD	4.22806e-07	1.34186	4.28332	40.5878	-43.5292		0.600102	36.6191	2.98309e-05	0.0851358	37.1341		0.927652	28.197	4.0558e-06	5.88654	23.2381		7	m7	mice	both	brain hemisphere; 18 weeks
	GSE3621	R6/1 HD	1.31466e-08	8.30319	1.023	35.5164	-28.2363		0.674004	41.1684	0.000789879	0.0413537	41.8003		0.927652	28.6962	0.0019436	16.1668	13.4551		8	m8	mice	both	brain hemisphere; 27 weeks
	GSE13033	HTRA2 KO	0.129279	14.2609	0.0063832	8.59558	5.78818		4.71603	32.8215	1.31466e-08	0.00911356	37.5284		1.8439	9.5007	4.22806e-07	10.4472	0.897399		9	m9	mice		cortex; day 10-17
	GSE19780	HDH knockin HD	28.6962	2.76096	0.467872	2.93272	28.0566		8.11479e-06	2.76096	18.1767	0.187904	-15.6036		2.12783	0.0851358	7.73254	6.9123	-12.4319		10	m10	mice		striatum
	GSE19780	HDH knockin HD	4.94005	8.59558	1.45912	0.467872	11.6086		1.023	6.13562	3.29227	0.307011	3.55935		1.23009	0.105525	2.76096	6.9123	-8.33764		11	m11	mice		cerebellum
	GSE2867	ATXN1 knockin	0.000207244	1.62605	0.510717	1.74314	-0.627597		1.62605	1.86476	0.000507216	0.403628	3.08668		0.173525	0.510717	0.147144	1.9909	-1.45381		12	m12	mice		cerebellum
	GSE18308	FOXO KO	0.467872	0.262885	2.59456	0.129279	-1.99308		0.105525	0.927652	5.40328	0.156657	-4.52676		6.9123	2.76096	0.223244	0.0851358	9.36488		13	m13	mice		neural stem cells
	GSE33057	STAT1 KO	1.48352e-08	1.19883	10.1489	30.4241	-39.3742		5.87347	35.2223	0.000347017	3.53978e-05	41.0954		2.24564	13.5807	0.00511807	1.427	14.3942		14	m14	mice		primary hippocampal neurons; e15-16
	GSE44331	SARM1 KO	0.00294989	1.34186	0.223244	0.000789879	1.12077		0.355789	3.67299	0.0237514	0.355789	3.64924		0.156657	1.023	0.000171828	0.0315876	1.1479		15	m15	mice		whole brain
	GSE3248	HTT nuclear exclusion	8.45977	0.92176	0.150126	0.111056	9.12035		2.65857	2.79282	0.289341	0.325135	4.83691		0.720164	0.783993	2.4008	2.52789	-3.42454		16	m16	mice	both	cerebellum; 4 months
	GSE3248	HTT nuclear localization	0.00431212	0.325135	1.41786	0.405376	-1.49379		2.04101	2.93065	0.0381519	0.0561231	4.87739		0.602432	1.41786	0.325135	0.0561231	1.63903		17	m17	mice	both	cerebellum; 3 months
	GSE3248	HTT nuclear exclusion	1.23852	0.0200807	3.36558	0.602432	-2.70941		0.00749632	0.405376	4.16166	0.995758	-4.74454		0.659657	0.659657	1.23852	0.289341	-0.208547		18	m18	mice	both	cerebellum; 8 months
	GSE3248	HTT nuclear localization	0.0561231	0.0672815	0.548443	1.32643	-1.75147		0.111056	0.172999	1.92824	2.04101	-3.68519		0.0125099	2.27729	0.289341	0.405376	1.59508		19	m19	mice	male	cerebellum; 16 months
	GSE857	HD R6/2	1.36624e-07	0.198252	3.07206	36.4266	-39.3004		3.83258	24.15	0.00237681	2.19675e-06	27.9802		1.23852	12.445	0.548443	3.21704	9.91803		20	m20	mice		whole brain hemispheres
	GSE30880	cbp+/-	4.37612e-13	15.8522	3.90925e-05	1.75735	14.0948		1.49786	7.40466	2.32828e-10	0.414194	8.48832		2.05682e-05	3.7857	0.0162996	7.9731	-4.20368		21	m21	mice	female	hippocampus; no enrichment
	GSE30880	cbp+/-	3.20398	2.8435	5.20992e-06	0.000386712	6.04708		0.0056933	0.539811	0.000226952	0.855772	-0.310496		0.00254656	0.263888	0.0395336	1.15129	-0.924387		22	m22	mice	female	hippocampus; enrichment 2 weeks
	GSE40630	FMR1 KO	5.70873e-09	5.82079	5.23244e-06	7.97597	-2.15518		5.33242	21.7791	1.05532e-05	0.00255388	27.1089		0.0299895	1.75852	0.359556	7.13049	-5.70154		23	m23	mice	female	cerebellum
	GSE40630	TSC2 +/-	0.08333	0.0659703	2.29411e-07	0.00255388	0.146746		7.97597	0.155731	1.05532e-05	0.08333	8.04836		0.474879	0.0396112	0.103884	0.00255388	0.408052		24	m24	mice	female	cerebellum
	GSE60413	PINK1 KO	0.012768	16.1668	0.156657	0.156657	15.8662		0.262885	10.4472	0.0019436	0.012768	10.6954		0.0413537	4.94005	0.467872	3.47999	1.03354		25	m25	mice	both	cerebellum; 6 weeks
	GSE60413	PINK1 KO	0.0019436	1.45912	5.16915	0.223244	-3.93132		0.262885	4.49711	3.67299	0.0678354	1.01917		1.023	0.837728	1.34186	1.12381	-0.604936		26	m26	mice	both	cerebellum; 12 weeks
	GSE60413	PINK1 KO	16.9584	11.4344	0.000486566	1.96821e-06	28.3923		0.0533387	5.16915	2.76096	0.355789	2.10574		0.307011	6.38963	0.129279	1.45912	5.10824		27	m27	mice	both	cerebellum; 24 weeks
	GSE60413	PINK1 KO	0.00438378	6.9123	0.0315876	0.187904	6.69719		2.93272	1.8439	0.223244	0.0413537	4.51202		0.674004	2.93272	0.262885	2.12783	1.21602		28	m28	mice	both	midbrain; 6 weeks
	GSE60413	PINK1 KO	23.4105	5.16915	2.27798	0.000292694	26.3013		7.43374e-11	1.34186	21.6028	1.8439	-22.1049		5.16915	1.71015	1.12381	0.467872	5.28761		29	m29	mice	both	midbrain 24 weeks
	GSE60413	PINK1 KO	0.531419	6.64853	2.59456	4.22806e-07	4.58539		0.00125301	0.674004	6.64853	1.023	-6.99628		3.29227	1.45912	0.409367	1.8439	2.49813		30	m30	mice	both	striatum; 6 weeks
	GSE60413	PINK1 KO	5.37613e-13	3.29227	1.34186	8.59558	-6.64517		0.409367	30.7298	0.105525	1.57771e-05	31.0336		0.355789	2.93272	0.129279	7.18091	-4.02168		31	m31	mice	both	striatum; 12 weeks
	GSE60413	PINK1 KO	0.00294989	11.1008	0.307011	0.927652	9.86913		0.105525	8.0155	0.105525	0.409367	7.60613		0.409367	2.76096	0.0063832	3.10983	0.054107		32	m32	mice	both	striatum; 24 weeks
	GSE7191	S1P2 KO	12.445	1.61134	0.00571531	0.129518	13.9211		0.150126	0.0561231	5.23354	4.68178	-9.70906		1.51283	0.325135	3.07206	1.0732	-2.3073		33	m33	mice	male	neocortex
	GSE7191	S1P2 KO	1.41786	0.497641	0.0800676	0.00173568	1.8337		1.92824	0.0250903	0.0381519	0.256324	1.65885		0.256324	0.198252	0.602432	0.405376	-0.553232		34	m34	mice	female	neocortex
	GSE7191	S1P2 KO	5.81674	0.995758	0.0125099	0.00749632	6.7925		0.00571531	0.225993	3.07206	4.16166	-7.00201		0.325135	0.289341	1.81904	1.71341	-2.91797		35	m35	mice	male	hippocampus
	GSE7191	S1P2 KO	0.00125328	0.720164	0.256324	0.256324	0.208769		1.71341	2.27729	0.000206501	0.289341	3.70115		0.0381519	0.0310724	0.172999	0.851181	-0.954956		36	m36	mice	female	hippocampus
	GSE19534	SNCA KO	0.0413537	0.156657	16.5605	0.409367	-16.7719		0.0019436	0.531419	7.45433	0.0413537	-6.96232		3.87123	0.531419	0.600102	1.34186	2.46069		37	m37	mice		cerebellum; 6 months
	GSE19534	SNCA KO	0.0533387	5.16915	1.45912	0.223244	3.54012		1.98313	6.13562	1.12381	0.0533387	6.9416		1.34186	3.29227	0.753194	2.76096	1.11997		38	m38	mice		cerebellum; 21 months
	GSE19534	SNCA KO	0.0315876	0.0019436	13.8924	8.30319	-22.1621		0.0533387	2.93272	11.1008	0.0315876	-8.14637		5.16915	0.156657	0.753194	0.600102	3.97251		39	m39	mice		striatum; 6 months
	GSE19534	SNCA KO	11.1008	17.7665	1.34186	0.156657	27.3688		0.355789	8.0155	12.1148	0.187904	-3.93141		1.023	2.12783	11.4344	5.64242	-13.926		40	m40	mice		striatum; 21 months
	GSE16974	EGR1 KO	0.0851358	8.89265	2.59456	2.93272	3.4505		0.223244	13.1683	0.129279	0.00438378	13.2579		0.927652	2.43356	0.467872	5.88654	-2.9932		41	m41	mice	male	retina; 30 days
	GSE16974	EGR1 KO	0.0413537	6.13562	1.23009	1.71015	3.23674		1.12381	5.40328	0.355789	0.0413537	6.12994		0.674004	4.28332	0.0315876	0.600102	4.32563		42	m42	mice	male	retina; 42 days
	GSE41821	PDE6B mutation	7.87727e-05	3.32903	1.5135	7.07104	-5.25543		2.12158	14.8179	0.00685879	0.00935217	16.9232		0.147144	2.5407	0.123769	2.12158	0.442497		43	m43	mice		retina; 8 days
	GSE13984	L1CAM KO	1.81904	0.92176	2.27729	0.0672815	0.396225		8.94788	4.50488	0.0159246	2.19675e-06	13.4368		2.04101	0.172999	4.16166	0.497641	-2.44529		44	m44	mice	male	cerebellum; 11 days
	GSE5458	TOP2B KO	8.34278e-10	0.0230455	0.709153	10.3028	-10.9889		0.327509	8.80539	0.034794	0.405474	8.69263		0.203285	2.95587	0.0230455	1.97236	1.16375		45	m45	mice	both	whole brain; embryo 14-18 days
	GSE40377	PDE10A KO	0.00294989	2.76096	1.8439	3.87123	-2.95122		0.307011	6.9123	1.98313	0.0678354	5.16835		0.0413537	1.8439	1.8439	3.29227	-3.25091		46	m46	mice	male	hippocampus; both with vehicle
	GSE40377	PDE10A KO	0.0175661	6.38963	2.93272	0.600102	2.87437		1.023	1.98313	3.29227	2.12783	-2.41396		0.467872	1.34186	10.1271	3.47999	-11.7974		47	m47	mice	male	striatum; both with vehicle
	GSE40296	ESET KO	0.105525	2.27798	2.93272	9.81164	-10.3609		0.600102	17.7665	1.71015	0.0175661	16.6389		1.23009	5.88654	1.58189	3.47999	2.05475		48	m48	mice	male	dorsal telencephalon; embryo 14
	GSE4040	PPP1R1A KO	4.0558e-06	0.0315876	1.58189	0.0413537	-1.59165		0.837728	0.00294989	0.0063832	0.837728	-0.00343331		0.262885	0.156657	0.0533387	0.262885	0.103318		49	m49	mice		hippocampus
	GSE41307	SHN2 KO	9.5007	14.2609	2.12783	0.409367	21.2244		4.28332	14.2609	3.29227	0.837728	14.4142		2.27798	7.18091	10.7718	7.45433	-8.76722		50	m50	mice	male	hippocampus
	GSE84185	chronic variable stress	5.1444	7.45632	1.72804e-06	0.000291518	12.6004		0.0134683	1.79602	0.00200294	1.18408	0.62341		1.72804e-06	1.28888e-09	0.495887	5.38105	-5.87694		51	m51	mice	male	cingulate gyrus
	GSE84185	chronic variable stress	2.73361	0.00471586	0.16955	8.94888	-6.3801		2.09543	1.19477	0.988261	0.0258052	2.27614		3.65522	2.24662	0.000176463	3.82699e-06	5.90167		52	m52	mice	male	dentate gyrus
	GSE151807	chronic mild stress	19.0092	42.9308	2.76096	4.28332	54.8958		0.262885	20.7224	16.5605	1.23009	3.19471		12.1148	14.6336	8.0155	16.5605	2.17239		53	m53	mice	male	amygdala
	GSE151807	chronic mild stress	8.59558	4.71603	8.0155	0.531419	4.7647		2.98309e-05	2.93272	20.7224	2.76096	-20.5506		4.28332	0.409367	10.7718	8.0155	-14.0946		54	m54	mice	male	hippocampus
	GSE151807	chronic mild stress	0.927652	13.5282	5.64242	23.4105	-14.597		5.40328	20.7224	7.18091	0.0315876	18.9132		6.64853	15.0106	2.76096	8.89265	10.0055		55	m55	mice	male	prefrontal cortex
	GSE151807	chronic mild stress	5.88654	1.71015	23.8721	44.7236	-60.9989		4.07468	41.7525	22.9527	0.00125301	22.8732		27.2096	16.9584	7.18091	0.837728	36.1494		56	m56	mice	male	cerebral cortex
	GSE46139	INSM1 KO	0.000610169	1.71702	2.87042	21.5767	-22.7295		0.798059	24.205	0.515928	0.000237572	24.4869		6.34407	13.1023	1.15715	2.55252	15.7367		57	m57	mice		pituitary; embryo 17
	GSE2866	ALDH5A1 KO	7.54495e-07	5.23354	0.00571531	1.61134	3.61648		0.325135	0.720164	0.0200807	1.0732	-0.0479848		0.0800676	1.0732	0.000440213	4.16166	-3.00882		58	m58	mice		hippocampus; day 19
	GSE2866	ALDH5A1 KO	0.0800676	2.93065	0.0310724	3.91821e-05	2.97961		2.04101	0.046458	0.0200807	1.0732	0.994183		0.0946152	0.449972	0.0250903	4.68178	-4.16228		59	m59	mice		cortex; day 19
	GSE2866	ALDH5A1 KO	0.000206501	0.000894659	3.67336	11.0339	-14.7062		2.4008	2.27729	0.449972	0.000138868	4.22798		0.497641	1.32643	0.548443	0.129518	1.14611		60	m60	mice		cerebellum; day 19
	GSE3343	SOD1 mutation	1.01837	2.68941	1.5135	6.58723	-4.39295		1.74314	7.07104	4.22826	0.0698219	4.5161		4.03963	5.23647	0.235972	1.40546	7.63467		61	m61	mice		oculomotor nucleus; 10 weeks
	GSE3343	SOD1 mutation	0.570401	0.356053	1.62605	0.00170623	-0.701306		0.0359609	0.0453587	1.86476	0.774828	-2.55827		1.62605	1.01837	0.085301	0.00935217	2.54977		62	m62	mice		spinal cord; 10 weeks
	GSE22137	RSK2 KO	7.87727e-05	0.012572	5.89285	0.085301	-5.9655		1.5135	0.00352872	1.86476	0.272342	-0.620076		5.23647	0.0565766	0.702399	0.00352872	4.58712		63	m63	mice	male	hippocampus; 2 months
	GSE4623	NFIA deficient	7.29866	0.00237681	4.50488	9.22362e-05	2.79607		0.0946152	0.00125328	5.61886	3.83258	-9.35557		1.81904	0.000303333	7.52409	0.0310724	-5.73582		64	m64	mice		brain; embryo 18
	GSE1947	PMP22 KO	0.00534999	0.0767469	1.68568	7.68634	-9.28993		0.0443024	0.00703295	5.37001	7.91747	-13.2361		1.05245	0.43823	0.248393	2.7557	-1.51341		65	m65	mice		sciatic nerve; day 60
	GSE1947	PMP22 point mutation	0.248885	6.58567	0.0238696	0.000584259	6.8101		2.49507	1.48873	0.0238696	0.768071	3.19186		0.0769515	2.49507	0.0364275	4.63483	-2.09924		66	m66	mice		sciatic nerve; day 4
	GSE1947	Trembler	0.0903701	2.61801	3.31901	0.483511	-1.09415		0.31459	0.0640288	2.8877	2.36262	-4.8717		0.217853	0.831052	3.62437	5.75303	-8.32849		67	m67	mice		sciatic nerve; day 4
	GSE1482	NF1 Heterozygotic knockout (NF1+/-)	2.93065	0.325135	1.51283	0.0200807	1.72288		0.00973234	1.81904	0.995758	0.783993	0.0490168		1.23852	0.548443	2.4008	0.0381519	-0.65199		68	m68	mice		hippocampus; d15
	GSE92718	sciatic nerve cuff	0.00578396	0.00041745	25.8604	5.16854	-31.0228		0.0811969	0.74208	9.21288	0.458324	-8.84793		12.8498	0.521419	0.299012	0.150991	12.9212		69	m69	mice	male	anterior cingulate cortex
	GSE72262	stress	6.07264	0.26422	0.00570825	0.000388022	6.33077		3.90354e-08	0.000130228	1.75852	0.26422	-2.02261		0.359556	0.0163368	0.359556	0.474879	-0.458542		70	m70	mice	female	medial prefrontal cortex; age 17 wks
	GSE72262	stress	8.26755	3.99234	0.000644483	1.05532e-05	12.2592		0.0163368	1.26207	5.57403	0.26422	-4.55985		1.26207	2.67305	1.49891	0.103884	2.33232		71	m71	mice	female; ovx	medial prefrontal cortex; age 17 wks
	GSE8870	social defeat, susceptible	0.759424	0.196369	8.43755	0.00366226	-7.48542		0.164667	0.112416	4.86242	0.842893	-5.42823		2.73047	0.00246184	2.73047	1.83198	-1.82951		72	m72	mice	male	nucleus accumbens
	GSE8870	social defeat, not susceptible	0.0107498	0.164803	8.72986	1.83266	-10.387		0.759818	3.07291	0.681501	0.27217	2.87906		1.57554	0.365277	1.22985	1.12528	-0.414317		73	m73	mice	male	nucleus accumbens
	GSE8870	social defeat, susceptible	0.0352482	3.07197	0.0352482	0.196369	2.8756		0.539859	0.607967	0.0148134	0.0200961	1.11292		0.045642	1.57491	0.0913947	5.08647	-3.55731		74	m74	mice	male	ventral tegmental area
	GSE8870	social defeat, not susceptible	8.15322	13.2663	0.365277	0.418757	20.6354		0.0352888	0.608308	8.15322	1.22985	-8.73947		0.365277	0.608308	3.25149	12.914	-15.1919		75	m75	mice	male	ventral tegmental area
	GSE140595	low responders (v high)	1.13388	1.04323	0.421016	0.02465	1.73145		0.655398	0.000171292	3.70183	0.724363	-3.77062		2.42488	0.473523	0.215308	0.286659	2.39644		76	m76	rats	male	hippocampus; generation 15; age 14 days
	GSE10784	Df(16)A/+	34.4278	0.012768	8.89265	6.38963	19.1583		5.48931e-05	0.0063832	45.9354	2.43356	-48.3625		9.5007	0.262885	19.4315	1.45912	-11.1271		77	m77	mice	male	prefrontal cortex
	GSE20388	Flinders depression sensitive line	0.441458	1.32829	10.6221	24.3116	-33.1639		0.697765	15.7178	4.04598	0.0725046	12.297		0.498721	0.560476	13.5712	11.8921	-24.4041		78	m78	rats	male	frontal cortex; cohort 1
	GSE20388	Flinders depression sensitive line	5.73868	9.40562	0.439484	1.32423	13.3806		0.0158886	4.03803	9.11551	0.695081	-5.75667		1.21981	0.00300812	3.29982	8.27077	-10.3478		79	m79	rats	male	frontal cortex; cohort 2
	GSE20388	Flinders depression sensitive line	3.30805	12.5542	0.560863	0.627218	14.6741		0.560863	1.02963	1.2243	0.939575	-0.573388		0.255545	0.0119009	6.4639	17.2298	-23.4263		80	m80	rats	male	hippocampus; cohort 1
	GSE20388	Flinders depression sensitive line	7.20682	1.92077	4.23575	4.43682	0.455026		0.108284	1.79178	14.9725	0.496933	-13.5694		3.30099	0.0117831	10.0008	2.9604	-9.64839		81	m81	rats	male	hippocampus; cohort 2
	GSE9797	cort. treatment 14 days	0.132518	0.090145	12.9081	7.75614	-20.4416		0.158389	0.444097	5.53224	0.000927826	-4.93068		1.22881	0.109841	7.49132	0.342236	-6.49491		82	m82	rats		frontoparietal cortex; age 2 months
	GSE9789	bulbectomized	1.09886e-10	8.45658e-05	34.5253	4.66122	-39.1864		17.2511	2.81119	0.22051	0.00309182	19.8387		14.6489	0.22051	0.94338	1.03366	12.8924		83	m83	rats		frontoparietal cortex; age 2 months
	GSE33618	BRAF conditional KO	2.71573	6.27542	0.307175	4.20872	4.47525		0.158285	15.4996	0.528329	0.189314	14.9403		0.355319	9.94558	1.43917	4.85297	4.00876		84	m84	mice	male	hippocampus; 4 months
	GSE33618	CAMKII-Cre	0.0869422	0.0549739	5.54211	1.2145	-6.6147		0.158285	0.131039	1.2145	0.0329239	-0.958103		1.01129	0.0869422	0.355319	0.0695778	0.673338		85	m85	mice	male	hippocampus; 6 months
	GSE26025	prenatal stress	1.96821e-06	6.13562	4.28332	2.12783	-0.275519		0.753194	10.4472	0.00911356	0.0237514	11.1675		1.45912	3.29227	0.156657	2.27798	2.31676		86	m86	mice	female	left hippocampus; in wt mice
	GSE26025	prenatal stress	0.00438378	0.012768	3.47999	8.30319	-11.766		0.105525	0.837728	2.93272	0.0175661	-2.00703		0.531419	1.71015	0.355789	0.187904	1.69787		87	m87	mice	female	left hippocampus; in 5HTT+/- mice
	GSE26025	5HTT +/-	0.000292694	2.12783	0.0175661	0.674004	1.43655		0.0851358	2.12783	0.00125301	0.00438378	2.20732		0.0413537	0.355789	0.0533387	0.223244	0.12056		88	m88	mice	female	left hippocampus
	GSE77971	prenatal infection	17.5718	12.2546	5.38563e-06	0.000224649	29.8262		2.61397e-06	5.38563e-06	10.5639	34.312	-44.8759		3.94178e-05	1.45531	3.50013	13.6875	-15.7323		89	m89	mice		nucleus accumbens; 12 weeks
	GSE41608	SMARCA5 conditional KO	11.2177	2.12158	2.12158	0.000128952	11.2175		0.000207244	0.0453587	11.8378	1.40546	-13.1977		4.61858	0.455153	0.774828	0.312329	3.98658		90	m90	mice		eyeball
	GSE41608	BRG1 conditional KO	0.00115802	7.5714	0.0281784	0.0281784	7.5162		3.00029	0.702399	0.510717	1.74314	1.44884		3.00029	0.403628	0.00247334	5.23647	-1.83503		91	m91	mice		eyeball
	GSE8555	PHGDH KO	0.000171828	0.409367	0.531419	5.64242	-5.7643		0.0678354	9.81164	0.0533387	1.34186	8.48428		1.023	3.47999	0.223244	3.67299	0.606761		92	m92	mice		head; embryo 13.5
	GSE35396	NEUROD1 KO tissue specific	3.10983	1.98313	5.40328	0.00911356	-0.319429		0.927652	0.837728	9.5007	0.262885	-7.99821		0.355789	0.262885	18.1767	2.27798	-19.836		93	m93	mice	both	pineal gland; zt6, 2 months
	GSE35396	NEUROD1 KO tissue specific	0.0063832	2.98309e-05	17.3604	4.0558e-06	-17.354		4.07468	5.48931e-05	10.4472	1.71015	-8.08261		17.7665	0.00438378	4.49711	0.000292694	13.2735		94	m94	mice	both	retina, zt6 2 months
	GSE3595	KLF7 KO	0.450144	0.0498561	1.09212	2.54129	-3.13341		0.178661	4.42319	2.54129	6.95495e-06	2.06055		0.579103	0.579103	1.19652	0.899648	-0.937964		95	m95	mice		olfactory epithelium; day 1
	GSE54418	TIA1 KO	0.0520518	3.85242	4.46232	1.26412	-1.82198		0.0658374	6.55558	0.501613	3.10941	3.01039		1.73793	3.65909	0.387037	2.93636	2.07363		96	m96	mice		cerebellum; 3 months
	GSE54418	TIA1 KO	0.0658374	0.963746	1.73793	1.49053	-2.19888		0.789432	2.14833	2.44802	1.15878	-0.669031		2.60564	0.290966	1.73793	3.4708	-2.31213		97	m97	mice		midbrain; 3 months
	GSE54418	TIA1 KO	0.0129801	0.963746	9.02965	1.8695	-9.92242		3.10941	0.874015	1.3747	0.0129801	2.59575		6.55558	1.61161	0.21231	0.709955	7.24492		98	m98	mice		spinal cord; 3 month
	GSE54418	TIA1 KO	0.123919	4.46232	3.65909	0.336751	0.590398		0.709955	1.3747	1.8695	1.61161	-1.39645		1.15878	1.3747	0.21231	2.76843	-0.44726		99	m99	mice		cerebellum; 6 months
	GSE54418	TIA1 KO	0.149705	21.5202	0.566112	0.0176756	21.0862		0.709955	5.11662	0.963746	0.336751	4.52607		0.290966	0.336751	1.15878	11.8666	-12.3977		100	m100	mice		midbrain; 6 months
	GSE54418	TIA1 KO	0.0176756	16.1857	1.26412	0.179097	14.7602		0.789432	5.57713	1.05866	0.336751	4.97115		0.290966	0.123919	0.709955	14.6798	-14.9748		101	m101	mice		spinal cord; 6 months
	GSE55314	GRID2 KO	0.000207244	0.634274	9.17037	21.6739	-30.2098		5.02621	9.45097	0.634274	2.72548e-06	13.8429		1.30194	5.23647	3.00029	2.84262	0.695508		102	m102	mice	female	cerebellum; 12 weeks
	GSE10784	Df(16)A/+	38.8662	4.28332	4.07468	0.531419	38.5434		8.11479e-06	0.000292694	58.0995	9.81164	-67.9108		4.71603	0.00438378	31.2473	4.71603	-31.2429		103	m103	mice	male	hippocampus
	GSE9038	HTT knockin	31.7684	8.59558	0.531419	0.262885	39.5697		0.000486566	1.23009	26.2372	1.12381	-26.1304		5.88654	0.129279	5.16915	7.18091	-6.33423		104	m104	mice	both	striatum
	GSE9038	HTT knockin	2.27798	11.1008	0.467872	1.023	11.8879		0.105525	4.71603	2.93272	0.927652	0.961186		1.98313	0.0851358	0.753194	4.71603	-3.40097		105	m105	mice	both	cerebellum
	GSE18326	FOX03 KO	0.0175661	5.64242	1.71015	4.94005	-0.990216		0.0175661	10.7718	0.0851358	1.12381	9.5804		0.129279	1.98313	0.307011	9.5007	-7.69531		106	m106	mice	both	forebrain
	GSE6614	CHRNA7 KO	0.851181	18.893	0.00321889	0.0561231	19.6848		0.0946152	3.36558	0.0250903	0.851181	2.58392		0.0672815	2.65857	0.0250903	6.64291	-3.94215		107	m107	mice	both	whole brain
	GSE6614	CHRNA4 KO	1.71341	0.92176	0.256324	0.129518	2.24932		0.0125099	0.150126	2.93065	2.65857	-5.42658		0.172999	0.289341	1.71341	1.0732	-2.32427		108	m108	mice	both	whole brain
	GSE5320	CHRNB4 deficiency	6.0181	1.92824	0.0561231	0.289341	7.60087		0.995758	0.720164	1.32643	1.0732	-0.68371		0.0946152	0.548443	1.51283	2.27729	-3.14706		109	m109	mice	both	whole brain
	GSE8972	NRL KO	1.61134	0.92176	3.36558	0.325135	-1.15762		2.4008	2.79282	0.720164	0.225993	4.24747		1.51283	1.51283	1.61134	1.0732	0.341111		110	m110	mice	both	whole retina; 2 months
	GSE10953	SOD1 mutation	0.012572	0.0698219	17.3449	0.147144	-17.4096		2.68941	0.085301	3.16244	0.312329	-0.700053		7.82774	0.403628	2.5407	0.0698219	5.62085		111	m111	mice	male	motor neurons; 60 days
	GSE10953	SOD1 mutation	0.0453587	0.203082	2.84262	0.403628	-2.9978		6.12011	0.570401	0.774828	0.0565766	5.85911		3.85538	0.774828	2.12158	0.702399	1.80623		112	m112	mice	male	motor neurons; 90 days
	GSE10953	SOD1 mutation	0.0565766	2.5407	0.173525	1.40546	1.01829		0.702399	3.67552	0.147144	1.5135	2.71728		1.86476	6.82706	0.403628	0.932777	7.35541		113	m113	mice	male	motor neurons; 120 days
	GSE39811	DHCR7 KO	1.11809e-05	0.297899	0.00409194	0.785289	-0.491471		0.785289	0.785289	0.00910028	0.0426451	1.51883		0.0514531	0.234613	0.00168009	0.504145	-0.219759		114	m114	mice		brain; embryo 18
	GSE3075	IGHMBP2 mutation	2.5407	1.86476	1.01837	0.00935217	3.37773		1.30194	0.173525	5.66981	2.84262	-7.03696		0.570401	0.085301	6.12011	8.89378	-14.3582		115	m115	mice	male	spinal cord
	GSE4866	POLG mutation	0.00294989	0.156657	10.7718	0.837728	-11.4499		0.262885	2.12783	3.29227	5.88654	-6.7881		5.88654	4.07468	0.223244	0.0175661	9.72042		116	m116	mice		cochlea
	GSE26822	DICER1 KO	0.223244	1.71015	0.307011	0.0413537	1.58503		0.0533387	0.0413537	0.927652	1.12381	-1.95677		0.262885	0.0315876	0.0851358	2.76096	-2.55162		117	m117	mice		cochlea; P16
	GSE11276	RTN4 KO	6.13562	1.12381	0.000292694	1.57771e-05	7.25912		0.156657	0.187904	1.34186	0.129279	-1.12658		0.600102	0.187904	0.409367	0.0175661	0.361073		118	m118	mice		spinal cord
	GSE102849	BPA maternal exposure	13.7524	5.55924	0.0117303	0.00043181	19.2995		0.993612	0.729123	1.19702	7.08521	-6.5595		0.993612	6.55702	0.450406	2.08131	5.01892		119	m119	mice	male	hippocampus
	GSE102965	learned helplessness	0.803	3.92144e-13	27.9136	20.0536	-47.1642		0.0622665	0.145994	21.8029	1.5825e-06	-21.5946		17.1459	1.65539	2.68756	1.29301e-05	16.1137		120	m120	mice		hippocampus
	GSE103435	chronic restrained stress	12.6225	1.65233	5.52401	13.693	-4.94222		6.26231	21.789	10.9256	0.0972106	17.0285		2.43354e-05	0.000410244	80.5835	44.3333	-124.916		121	m121	mice	male
	GSE72343	susceptible; chronic social defeat stress	0.00126972	0.0128984	0.676738	8.02786	-8.69043		0.357561	0.840881	2.60094	7.74465	-9.14715		0.00645478	1.46361	1.23412	5.41312	-5.17717		122	m122	mice	male	amygdala; 28d post CSDS both groups
	GSE72343	resistant; chronic social defeat stress	2.72702	0.098466	0.731414	1.31425	0.779819		0.903782	0.00799442	14.9936	9.78209	-23.8639		0.512994	0.147514	13.5073	4.24745	-17.0943		123	m123	mice	male	amygdala; 28 d post CSDS both groups
	GSE81672	chronic stress; resilient	5.84131	28.0856	0.000160543	0.589088	33.3377		0.152409	12.7419	0.348092	0.823994	11.7223		0.00183787	2.73203	8.24798	21.9522	-27.4663		124	m124	mice		pfc; both saline treated
	GSE81672	chronic stress; resilient	48.3641	2.12217	2.27208	7.96763e-06	48.2142		0.0845217	0.000479625	68.4671	0.529091	-68.9112		31.2203	1.97771	11.757	0.000479625	21.4406		125	m125	mice		nac; both saline treated
	GSE81672	chronic stress; resilient	0.0119293	3.81768	1.42952	0.123738	2.27635		16.4362	1.80966	1.40204e-05	0.0040552	18.2418		0.583462	0.0017854	2.393	9.10571	-10.9135		126	m126	mice		ventral hippo; both saline treated
	GSE81672	chronic stress; resilient	2.2785e-05	0.341727	33.9432	16.557	-50.1585		1.68259	25.3048	0.00379509	6.88344	20.1001		12.0981	58.2362	0.0491494	0.0214561	70.2637		127	m127	mice		basolateral amygdala; both saline treated
	GSE83636	miR17-92 KO	0.0183773	0.239451	13.7755	6.20141	-19.7191		3.10818	0.438975	8.12668	0.0438368	-4.62336		8.42141	0.895842	6.20141	0.28201	2.83383		128	m128	mice		hippocampus
	GSE85136	stress in WT	0.000152891	0.94332	0.371317	1.59125	-1.01909		3.09646	2.75329	0.0153327	0.0111294	5.82328		0.0598811	0.853895	0.168218	0.20041	0.545147		129	m129	mice	female	brain
	GSE85136	stress in WT	0.567219	1.38827	0.121393	0.00283512	1.83126		6.40322	0.637571	0.0388723	0.335249	6.66667		3.52089	4.52981	0.247355	0.0120831	7.79127		130	m130	mice	male	brain
	GSE85136	stress in WT	0.0701211	1.67062	1.54616	0.592407	-0.397825		7.24945	1.54616	0.0100637	0.0555191	8.73003		1.8004	7.52002	1.42702	0.0253594	7.86804		131	m131	mice	both	brain
	GSE90962	subchronic stress	6.66518	0.15813	16.1945	0.001981	-9.37317		8.61489	0.842459	6.66518	0.000100767	2.79207		34.4706	1.71758	3.4914	0.000100767	32.6967		132	m132	mice	female	nac
	GSE83336	Flinders sensitive line; compared to resistant	2.83295e-11	0.444932	4.28591	71.9541	-75.7951		17.3828	51.3447	4.94208e-08	0.0158589	68.7116		1.94465	15.1247	2.99643	16.9967	-2.92386		133	m133	rats	male	ventral dentate gyrus
	GSE104424	APPdelta9	0.311329	0.18886	0.477387	1.07758e-05	0.0227908		3.59716	0.000231781	0.18886	6.60439	-3.19586		2.19716	2.04724	0.860228	0.772663	2.61151		134	m134	mice	male	hippocampus; 6 months
	GSE100070	FMN2 KO	6.57485	6.57485	0.000379575	3.97989	9.16943		8.84536	28.4458	0.000127175	0.0508799	37.2402		0.471627	1.14636	0.126661	15.8287	-14.3374		135	m135	mice	male	hippocampus; 3 months
	GSE100070	FMN2 KO	0.221151	1.4556e-08	13.5379	34.7635	-48.0803		0.0114978	0.00022104	14.6595	2.49427	-17.1421		4.40066	0.410778	2.1791	0.35605	2.27628		136	m136	mice	male	hippocampus; 8 months
	GSE100070	FMN2KO/APP	1.62365	4.41387	7.12512	0.0394562	-1.12705		0.223061	0.0657368	7.97023	14.6861	-22.3675		7.12512	5.32787	2.03827	4.41387	6.00085		137	m137	mice	male	hippocampus; 3 months
	GSE77572	R521C knock-in	0.858331	4.6141	0.94297	6.64875	-2.11929		0.00692622	3.46257	0.703131	7.66804	-4.90168		3.28696	1.92022	1.12649	8.2036	-4.12292		138	m138	rats	male	cortex; various times of day
	GSE84175	CTCF cKO	2.01165	9.88458	0.945391	1.60671	9.34413		0.00052445	0.109384	9.26464	7.24187	-16.3966		0.109384	8.36946	7.79615	3.51995	-2.83725		139	m139	mice	male	hippocampus
	GSE99112	UPF3B KO	0.362043	4.87763	0.0119029	7.4239	-2.19613		2.11582e-05	1.63256	1.63256	18.7448	-18.7448		0.066674	1.63256	0.266221	16.2783	-14.8453		140	m140	mice		frontal cortex
	GSE139524	PWScrm+/-	1.14948e-10	5.39149e-07	2.92287	0.412968	-3.33584		10.7056	0.000112885	0.000195175	0.00966817	10.6958		0.929862	0.0873947	0.756074	0.0550984	0.206084		141	m141	mice		hypothalamus
	GSE93918	HDAC2 KO in forebrain neurons	1.03996	2.61388	0.768541	18.9709	-16.0856		3.49834	38.7443	0.111178	2.01691e-05	42.1314		2.0024	8.89509	6.40066	7.73911	-3.24228		142	m142	mice	male	pfc; both vehicle chronic; 8-20 weeks
	GSE85162	APP/PS1	1.79454e-07	0.0406395	15.6374	36.4501	-52.0468		16.0165	43.2096	0.00218115	1.28105e-05	59.224		23.9641	26.2824	1.79454e-07	0.863613	49.3828		143	m143	mice	male	frontal cortex; 8 months
	GSE85162	APP/PS1	8.88146e-14	0.559754	3.8058	19.6075	-22.8535		28.2027	51.0653	3.73018e-11	3.44301e-06	79.268		9.22268	11.7374	0.177715	6.23031	14.552		144	m144	mice	male	hippocampus; 8 months
	GSE85162	APP/PS1	1.7154e-06	0.0406395	13.8026	35.3706	-49.1326		15.2623	48.5903	0.000221548	0.000131348	63.8522		24.4204	31.1905	8.31552e-07	2.41786	53.193		145	m145	mice	female	frontal cortex; 8 months
	GSE85162	APP/PS1	3.91918e-07	0.148668	7.52205	27.2353	-34.6087		21.3046	20.026	7.60955e-05	6.72836e-06	41.3306		14.1614	7.79421	0.00058945	0.780137	21.1748		146	m146	mice	female	hippocampus; 8 months
	GSE80633	CRTC1 KO	0.409367	0.674004	8.0155	16.1668	-23.0989		2.43356	10.7718	1.34186	0.00294989	11.8605		4.49711	16.5605	0.600102	0.409367	20.0482		147	m147	mice	female	cortex; 2 months
	GSE40393	5-HTT KO	9.16962	7.36275e-11	0.949032	5.259e-07	8.22059		0.103801	1.51836e-08	1.37714	0.309278	-1.58262		4.41692	0.00104271	0.127828	7.235e-05	4.29007		148	m148	mice	male	amygadala; 7 months
	GSE37056	FOSB KO	7.38471e-11	0.540357	0.000388022	5.09597	-4.556		4.86472	1.62587	7.24868e-05	1.26207	5.22845		0.000644483	0.309464	0.359556	2.19046	-2.23991		149	m149	mice	female	hippocampus; saline both groups
	GSE29014	high anxiety HAB v NAB	0.0542486	1.59192	2.94732	0.413522	-1.71467		0.472426	0.35956	0.67982	1.13191	-0.97974		1.03063	0.35956	1.46866	2.44661	-2.52509		150	m150	mice	male	basolateral amygdala
	GSE29014	low anxiety LAB v NAB	0.0689364	1.46866	2.77504	1.35091	-2.58835		1.35091	2.94732	0.00199676	0.844434	3.4518		1.03063	0.472426	0.844434	5.42419	-4.76557		151	m151	mice	male	basolateral amygdala
	GSE29014	high anxiety HAB v NAB	55.5219	27.2625	0.00932194	5.68584e-05	82.775		0.310412	2.29052	22.0958	2.44661	-21.9415		9.84116	7.47954	8.33001	1.35091	7.63978		152	m152	mice	male	central amygdala
	GSE29014	low anxiety LAB v NAB	0.413522	1.85492	1.23866	0.310412	0.71937		2.94732	3.88844	0.0542486	0.131089	6.65042		3.68968	1.35091	0.225953	0.158747	4.65589		153	m153	mice	male	central amygdala
	GSE29014	high anxiety HAB v NAB	0.605487	1.59192	0.413522	0.35956	1.42432		0.265931	0.225953	2.77504	1.35091	-3.63406		1.59192	1.46866	1.13191	0.759451	1.16923		154	m154	mice	male	cingulate cortex
	GSE29014	low anxiety LAB v NAB	1.03063	2.77504	0.131089	0.158747	3.51583		1.85492	0.67982	1.03063	1.46866	0.0354485		3.12495	0.605487	1.23866	2.13986	0.351914		155	m155	mice	male	cingulate cortex
	GSE29014	high anxiety HAB v NAB	0.0321828	2.44661	2.13986	0.0242215	0.314716		0.844434	1.85492	1.35091	0.310412	1.03803		1.59192	1.72067	0.844434	0.131089	2.33707		156	m156	mice	male	dentate gyrus
	GSE29014	low anxiety LAB v NAB	0.0321828	2.44661	1.03063	0.0179311	1.43024		0.67982	0.472426	0.605487	0.225953	0.320806		0.00199676	0.472426	1.46866	1.85492	-2.84916		157	m157	mice	male	dentate gyrus
	GSE29014	high anxiety HAB v NAB	1.23866	0.844434	1.35091	0.310412	0.421771		0.35956	1.72067	1.85492	0.759451	-0.534139		1.46866	0.35956	1.13191	0.759451	-0.0631319		158	m158	mice	male	paraventricular nucleus
	GSE29014	low anxiety LAB v NAB	0.605487	1.85492	0.536382	0.0242215	1.89981		0.0864506	0.35956	0.265931	1.35091	-1.17083		1.59192	0.605487	0.0864506	1.99466	0.1163		159	m159	mice	male	paraventricular nucleus
	GSE24775	SD v long day 2 wks	0.000171828	7.98473e-08	41.7525	19.4315	-61.1839		0.105525	2.27798	6.13562	0.105525	-3.85765		8.0155	2.76096	2.27798	0.0533387	8.44514		160	m160	mice	male	pars tuberalis
	GSE8641	C10 congenic v AJ	0.634274	0.00247334	2.39648	0.0453587	-1.80509		0.173525	0.0281784	1.5135	1.62605	-2.93785		0.570401	0.0453587	0.634274	0.085301	-0.103816		161	m161	mice	male	hippocampus
	GSE8641	C10 congenic v AJ	1.45121	0.325541	0.325541	0.616141	0.835065		0.000340968	0.688659	1.82227	0.0300504	-1.16332		0.766149	0.144304	1.45121	0.281113	-0.821866		162	m162	mice	male	whole brain
	GSE9134	HDAC5 KO	0.232249	0.0107498	2.56839	0.00024624	-2.32563		0.0201217	8.35034e-05	4.22122	0.232249	-4.43327		1.22985	0.00534942	1.57554	0.232249	-0.572586		163	m163	mice		nucleus accumbens
	GSE150939	PINK1 KO	5.6605	8.12793	0.0543297	0.000150814	13.7339		0.0152383	0.36045	1.80282	18.3661	-19.7933		3.11189	4.19332	0.274104	1.92949	5.10162		164	m164	rats	male	periaqueductal gray
	GSE150939	PINK1 KO	14.6764	2.46967	0.0971233	0.140699	16.9083		0.230013	0.862771	6.83647	0.862771	-6.60646		1.43776	0.352159	4.37895	5.65308	-8.24211		165	m165	rats	female	periaqueductal gray
	GSE87202	MEF2C conditional KO	17.531	0.227953	9.21628	18.3626	-9.81992		3.41945	17.531	14.7533	0.0676796	6.1294		4.44745	6.36597	36.0261	19.2108	-44.4234		166	m166	mice	male	cortex
	GSE56028	unpredictable chronic mild stress	1.97264	3.72075e-07	9.09298	1.72775e-08	-7.12033		4.88334	3.72075e-07	9.66918	0.126112	-4.91196		9.66918	1.79467e-07	2.38799	1.7956e-05	7.28117		167	m167	rats	male	dentate gyrus
	GSE9788	reserpine single dose	6.97485	3.8644	0.563577	0.0365738	10.2391		0.00141177	0.187658	8.85876	3.14312	-11.8128		0.857925	0.22051	3.31629	2.06618	-4.30404		168	m168	rats		cortex
	GSE87675	Kmt2a/Mll1 KO	11.7876	0.0223296	1.89684	0.540357	9.37277		12.1354	2.19046	6.07264	0.474879	7.77831		4.41794	0.41465	18.7167	1.89684	-15.7809		169	m169	mice	male	prefrontal cortex
	GSE61499	USP18 KO	0.000327105	0.123769	3.16244	0.00352872	-3.04187		10.0241	0.103217	0.085301	0.455153	9.58687		10.0241	0.570401	0.272342	0.0453587	10.2768		170	m170	mice		total brain lysate
	GSE61499	IFNAR KO	7.87727e-05	0.000507216	12.1537	1.20293	-13.3561		1.20293	0.312329	4.42125	0.00495692	-2.91094		1.30194	0.147144	5.89285	0.00077295	-4.44453		171	m171	mice		total brain lysate
	GSE36237	Tg2576	0.0063832	2.12783	0.0413537	9.83768e-05	2.09276		0.156657	0.307011	3.10983	0.927652	-3.57382		0.307011	0.00125301	2.76096	3.67299	-6.12568		172	m172	mice		prefrontal cortex; both with vehicle
	GSE109445	chronic stress	3.3866	7.55545e-11	5.39129	31.579	-33.5836		16.2247	3.04205	0.470161	9.72187e-13	18.7965		7.58479	2.71665	1.98773	0.0248306	8.28887		173	m173	rats		hippocampus
	GSE17735	Disc1-L100P	0.00396278	1.4058	0.22743	0.000176011	1.18216		0.590086	0.266004	0.0733481	0.590086	0.192656		0.111388	0.162152	0.0274036	0.135063	0.111074		174	m174	mice	both	frontal cortex
	GSE29417	MSN strain	1.37765	0.26422	3.99234	0.0299895	-2.38046		2.84506	0.0299895	1.75852	0.474879	0.641653		1.75852	0.0163368	4.6387	2.5066	-5.37044		175	m175	mice	male	hippocampus
	GSE143650	PER3 KO	1.08433e-06	0.647626	2.56294	8.01918	-9.93449		6.1244	7.73388	0.0105595	6.518e-05	13.8477		0.387875	0.387875	0.335667	1.67756	-1.23747		176	m176	mice	male	hypothalamus
	GSE113368	SHANK3 overexpress	0.356675	13.1766	0.2636	5.11196e-09	13.2696		0.839304	0.000490069	0.356675	9.50752	-9.0244		1.59174e-05	0.839304	4.07885	16.5699	-19.8094		177	m177	mice	male	mPFC
	GSE53061	Sp4neo KO	3.10124	1.56989	0.255452	0.74208	3.67359		0.0117362	0.0295678	1.32978	0.101027	-1.3895		0.74208	0.74208	0.458324	0.663219	0.362617		178	m178	mice	male	cerebellum
	GSE33372	WFS1 KO	0.414422	3.89354e-08	8.56247	2.5093e-06	-8.14805		5.09486	2.5093e-06	1.62532	0.051453	3.41809		0.610887	0.0395724	6.32832	3.9169e-05	-5.6779		179	m179	mice		hypothalamus
	GSE109315	chronic social defeat stress (CSDS); susceptible	1.80452e-08	0.463134	2.14402	16.8041	-18.485		2.61797	35.4729	0.00254306	0.081317	38.007		0.00815565	8.71588	1.85582	10.9266	-4.05837		180	m180	mice	male	mPFC; C57 strain
	GSE109315	CSDS; susceptible	3.7376	38.1729	2.81452e-05	0.0177482	41.8927		0.0128724	0.00123754	0.946504	16.3893	-17.3216		0.0542189	3.7376	0.946504	16.3893	-13.5439		181	m181	mice	male	mPFC; DBA strain
	GSE109315	CSDS; susceptible	0.000377539	1.15428e-05	6.97951	15.845	-22.8242		13.5975	2.98692	0.00356498	0.0075442	16.5733		6.97951	2.64655	0.201805	0.00523777	9.41902		182	m182	mice	male	bnst; c57 strain
	GSE109315	CSDS; susceptible	0.534044	3.48855	0.00922342	0.411564	3.6018		2.60174	2.76841	0.157761	4.29299	0.919402		1.60944e-05	0.60295	9.82727	22.524	-31.7483		183	m183	mice	male	bnst; DBA strain
	GSE109315	CSDS; susceptible	45.3324	13.7761	3.95407e-06	0.369133	58.7393		1.88537e-10	0.0183195	4.82624	19.7577	-24.5656		0.369133	8.18157	0.0133074	6.27078	2.26662		184	m184	mice	male	ventral hippo; c57
	GSE109315	CSDS; susceptible	16.0278	6.02899	2.59368e-09	14.4974	7.55935		4.61896	29.5553	0.00230952	5.59365e-07	34.1719		0.0751739	9.68827	0.00513496	0.497725	9.26059		185	m185	mice	male	ventral hippo; DBA
	GSE109315	CSDS; resilient	2.99265	3.94679	0.108247	0.0130001	6.81819		1.88432	1.49215	0.857967	4.805	-2.2865		0.857967	1.88432	4.58266	3.74532	-5.58569		186	m186	mice	male	mPFC; C57 strain
	GSE109315	CSDS; resilient	38.1566	14.9754	5.78393e-07	1.25228e-11	53.132		6.65025	0.00489759	29.6021	1.72532	-24.6723		1.13829	0.00489759	26.1496	3.88269	-28.8891		187	m187	mice	male	bnst; c57 strain
	GSE109315	CSDS; resilient	13.8057	4.21384	1.14074e-07	17.2741	0.745494		0.642832	49.6023	0.000373556	1.09512e-05	50.2448		0.0364636	5.09572	0.000989939	3.80394	1.32725		188	m188	mice	male	ventral hippo; c57
	GSE109315	DBA/2 v C57	20.9236	15.1613	0.000741761	0.0528158	36.0313		0.000453636	0.0673216	6.20047	10.8829	-17.0156		2.14916	1.13371	1.13371	13.3021	-11.1529		189	m189	mice	male	mPFC
	GSE109315	DBA/2 v C57	0.000989295	0.00753374	9.56858	5.00174	-14.5618		1.889	0.702554	2.32684	1.75392	-1.48921		16.232	6.7139	0.626989	0.0933023	22.2256		190	m190	mice	male	bnst
	GSE109315	DBA/2 v C57	20.0346	20.0346	1.09705e-06	0.111818	39.9573		0.000112612	1.88813	0.111818	7.27962	-5.5032		0.000549155	2.48589	0.86469	11.9035	-10.2817		191	m191	mice	male	ventral hippo
	GSE76567	DBA/1J v C57	47.1087	35.998	4.75672e-08	0.0607464	83.0459		0.890804	6.31208	0.334163	2.07387	4.79485		0.0474086	2.22251	0.442452	19.7727	-17.9452		192	m192	mice	male	hippocampus
	GSE76567	DBA/1J v C57	36.8515	36.2964	1.73e-13	0.0338341	73.1141		2.20453e-07	6.21913	1.49459	4.35107	0.373465		0.0013898	6.21913	0.136065	13.2978	-7.21336		193	m193	mice	female	hippocampus
	GSE76567	DBA/2J v C57	0.411319	7.46619	4.9494	8.02786	-5.09975		0.0537655	0.93102	7.46619	5.89689	-12.3783		0.756135	1.84908	5.89689	20.7437	-24.0354		194	m194	mice	male	hippocampus
	GSE76567	DBA/2J v C57	1.30473e-05	0.804547	1.29692	63.1325	-63.6249		0.0489483	8.16915	0.44544	5.0674	2.70526		0.176226	7.05769	2.06797	18.3779	-13.2119		195	m195	mice	female	hippocampus
	GSE76567	129S1/Sv v C57	48.8186	26.5326	3.19733e-11	0.000577887	75.3507		3.96963	9.98012	0.00341357	0.32669	13.6196		1.39383	2.67222	0.20178	9.98012	-6.11585		196	m196	mice	male	hippocampus
	GSE76567	129S1/Sv v C57	31.9487	38.4999	8.81265e-11	3.33983e-05	70.4486		0.0252399	2.63692	0.195413	6.98755	-4.52081		0.00319633	4.13003	0.692212	12.5672	-9.12615		197	m197	mice	female	hippocampus
	GSE76567	AJ v C57	26.1873	14.5683	0.00158147	0.0208191	40.7332		0.174762	2.08074	0.806537	4.01647	-2.5675		0.00537955	1.19263	2.54396	18.5297	-19.8757		198	m198	mice	male	hippocampus
	GSE76567	AJ v C57	36.8257	9.9089	0.482955	0.00137401	46.2503		0.482955	0.0715077	4.34354	5.47223	-9.2613		2.47663	2.16754	3.34384	7.26219	-5.96186		199	m199	mice	female	hippocampus
	GSE76567	PWD v C57	0.00320595	0.0563213	8.68412	4.13212	-12.7567		0.232077	0.00137176	13.2814	7.26074	-20.3087		2.0205	0.135191	9.59448	6.46426	-13.903		200	m200	mice	male	hippocampus
	GSE76567	PWD v C57	0.0229919	0.664475	5.1356	4.0455	-8.49363		0.591283	0.00877837	5.60711	14.5724	-19.5795		2.57226	2.73781	3.84292	5.60711	-4.13996		201	m201	mice	female	hippocampus
	GSE76567	female v male; 129 strain	0.139484	3.76544	6.26027	0.493325	-2.84867		0.00726562	1.93877e-05	9.97491	15.9914	-25.959		0.376904	0.559143	12.299	6.26027	-17.6232		202	m202	mice	both	hippocampus
	GSE76567	female v male; AJ strain	2.53231	0.000219257	22.8559	0.384699	-20.708		10.3535	0.0764235	11.0063	9.8193e-10	-0.57633		12.3656	0.00760772	5.08985	3.91001e-05	7.28329		203	m203	mice	both	hippocampus
	GSE76567	female v male; C57 strain	5.68912	0.00957187	2.96451	0.364023	2.37016		6.69989	0.477811	0.611851	1.71188e-05	6.56583		4.98328	0.229165	6.96483	0.852353	-2.60473		204	m204	mice	both	hippocampus
	GSE76567	female v male; DBA1 strain	4.21489	2.53697	0.0076694	0.442706	6.30148		0.442706	0.287433	0.207227	8.51473	-7.99182		0.0150921	1.29828	1.41384	1.53493	-1.6354		205	m205	mice	both	hippocampus
	GSE76567	female v male; DBA/2 strain	1.92865e-16	0.0581709	8.3415	42.8784	-51.1617		14.2882	27.6934	6.20256e-07	1.1052e-05	41.9816		0.0735474	8.93018	10.1628	3.51873	-4.67778		206	m206	mice	both	hippocampus
	GSE76567	female v male; PWD strain	9.97861	3.03541	0.248123	0.337468	12.4284		0.8926	6.02449	0.573832	0.645605	5.69765		0.645605	11.2751	0.17636	0.4457	11.2986		207	m207	mice	both	hippocampus
	GSE90696	Tau Tg (PS19)	0.0199453	3.03379	4.48021	0.306712	-1.73319		0.306712	5.52861	0.230381	0.39832	5.20662		3.54245	3.90414	0.142106	0.197614	7.10686		208	m208	mice	male	hippocampus; 3 months
	GSE90696	Tau Tg (PS19)	2.27046e-12	0.197614	11.0884	0.506092	-11.3969		2.27732	2.41942	0.0532632	0.119019	4.52446		5.75137	2.00696	0.000257376	0.2667	7.49137		209	m209	mice	male	hippocampus; 6 months
	GSE43051	CBP+/-	1.06462e-13	0.00826693	0.223651	7.09245e-10	-0.215384		2.84506	2.06516e-05	1.52236e-08	0.127926	2.71716		0.0396112	0.00104434	0.18756	0.00826693	-0.155172		210	m210	mice	female	hippo; both with vehicle
	GSE8720	MECP2 KO	0.187904	0.674004	9.19437	5.16915	-13.5016		0.105525	2.59456	3.10983	0.012768	-0.422513		7.18091	0.837728	0.531419	0.262885	7.22433		211	m211	mice	male	fast spiking interneurons
	GSE8720	MECP2 KO	1.45912	0.409367	5.88654	19.8578	-23.8759		0.467872	22.0489	3.47999	0.0851358	18.9516		4.49711	12.4616	1.71015	0.674004	14.5746		212	m212	mice	male	tufted pyramidal
	GSE8720	MECP2 KO	1.34186	0.600102	1.45912	1.71015	-1.22731		0.0678354	3.29227	3.87123	0.0413537	-0.552482		2.59456	1.12381	2.12783	0.409367	1.18118		213	m213	mice	male	purkinje neurons
	GSE26024	DBA/2 v C57	0.0248954	8.33414	3.1913	0.0690617	5.09867		0.042654	3.37303	6.19287	0.459271	-3.23646		1.09397	0.00985218	1.66082	5.94649	-6.50349		214	m214	mice	male	striatum
	GSE26024	DBA/2 v C57	0.350527	9.82218	1.30477	0.658917	8.20902		0.2602	5.70492	1.41814	0.817324	3.72966		0.459271	0.350527	0.587375	3.94889	-3.72647		215	m215	mice	female	striatum
	GSE26024	female v male; C57 strain	5.23633	2.3604	2.51614	6.09533e-06	5.08058		1.49975e-06	0.402532	14.9441	0.2602	-14.8018		6.44405	0.0185849	1.41814	0.0861971	4.9583		216	m216	mice	both	striatum
	GSE26024	female v male: DBA	0.156517	2.20991	0.658917	1.49975e-06	1.70751		0.587375	1.09397	0.221576	0.054639	1.40513		2.20991	1.79014	0.0248954	0.221576	3.75358		217	m217	mice	both	striatum
	GSE9444	sleep deprivation; C57 strain	0.00438378	0.600102	10.4472	0.531419	-10.3741		0.0237514	0.0533387	10.7718	1.023	-11.7177		0.355789	0.0175661	4.49711	2.12783	-6.25158		218	m218	mice	male	whole brain
	GSE9444	sleep deprivation; DBA strain	0.600102	0.223244	9.81164	0.00911356	-8.99741		9.83768e-05	0.000789879	16.5605	0.837728	-17.3973		1.23009	0.0175661	10.7718	1.71015	-11.2343		219	m219	mice	male	whole brain
	GSE9444	sleep deprivation; AKR strain	0.0851358	0.600102	6.38963	3.29227	-8.99666		0.00438378	1.023	12.4616	0.262885	-11.6971		0.307011	0.262885	5.16915	3.29227	-7.89152		220	m220	mice	male	whole brain
	GSE2502	DBA v C57	0.11957	0.212292	0.273759	0.11957	-0.0614666		0.346379	0.11957	0.11957	1.68685	-1.34047		0.0727354	0.0414008	0.0864421	1.58478	-1.55709		221	m221	mice	male	whole brain
	GSE97198	BALB v C57	1.23009	8.59558	10.1271	4.49711	-4.79859		0.012768	4.94005	12.8128	2.27798	-10.1379		2.59456	0.355789	4.94005	16.9584	-18.9481		222	m222	mice	male	hippocampus; mix of PPI tested
	GSE97198	BALB v C57	2.93272	11.4344	6.13562	0.307011	7.92447		0.00911356	3.47999	5.16915	2.12783	-3.80786		3.67299	0.837728	1.34186	7.45433	-4.28547		223	m223	mice	male	striatum; mix of PPI tested
	GSE97198	BALB v C57	11.1008	16.1668	1.023	0.355789	25.8888		0.00911356	1.34186	6.64853	4.71603	-10.0136		3.67299	0.129279	1.34186	26.7215	-24.2611		224	m224	mice	male	brainstem; mix of PPI tested
	GSE42777	SHN-2 mutant	9.5007	4.49711	4.07468	4.07468	5.84845		0.531419	8.30319	3.87123	1.71015	3.25323		2.93272	13.1683	4.28332	7.18091	4.63683		225	m225	mice		dentate gyrus; 36 weeks
	GSE33457	MECP2 overexpress	6.00394e-06	5.01367	1.27337	0.281685	3.45862		3.54596	2.82172	0.00763881	1.27337	5.08667		0.00530651	1.50591	0.873649	4.14415	-3.50659		226	m226	mice	male	amygdala
	GSE33457	MECP2 KO	0.78952	0.379716	0.78952	0.00038818	0.379328		0.0759457	0.00159051	2.18712	1.89969	-4.00927		0.876111	0.171018	3.17874	0.56152	-2.69313		227	m227	mice	male	amygdala
	GSE67294	MECP2 KO	1.60851	1.25464	25.7295	1.04596	-23.9123		0.0102845	0.369938	18.1745	3.90232	-21.6966		28.6593	8.32864	4.10577	0.369938	32.5122		228	m228	mice	male	visual cortex
	GSE71233	MECP2 overexpress	1.58351	7.11075	0.0572348	0.00508947	8.63194		0.230913	0.934832	0.0723005	0.195123	0.898322		0.0447022	2.4258	2.4258	2.9189	-2.8742		229	m229	mice		hippocampus; 4 weeks
	GSE71233	MECP2 overexpress	0.313062	1.45551	1.45551	0.415317	-0.102256		0.361836	2.90909	0.313062	0.0339929	2.92387		0.0339929	0.929985	0.268852	6.56979	-5.87466		230	m230	mice		hippocampus; 8 weeks
	GSE38359	BALB v C57	2.85406	2.05946	0.170735	0.794837	3.94795		11.3096	4.1918	0.00744517	3.20975	12.2842		4.62118	1.40193	0.283319	0.794837	4.94495		231	m231	mice		whole eye
	GSE38359	AJ v C57	8.50834e-07	0.0122249	8.83686	3.07965	-11.9043		3.07965	1.10768	0.0304214	0.183179	3.97374		5.36147	0.74075	2.40752	0.0656695	3.62904		232	m232	mice		whole eye
	GSE11322	XBP1 KO	2.77758e-05	0.634274	15.8788	6.58723	-21.8317		6.82706	7.07104	0.147144	0.103217	13.6477		4.22826	6.58723	0.932777	1.9909	7.89181		233	m233	mice		primary culture; telencephalon E12.5
	GSE126996	STAU2 KO	0.000139777	4.23422e-05	6.12043	0.00600616	-6.12626		4.02974	0.0533957	0.01229	1.51962	2.55123		2.53495	0.107163	0.0411453	0.01229	2.58868		234	m234	mice		purkinje neurons
	GSE84208	high run v control; both blocked	6.27505e-05	4.14258	7.0046	32.5163	-35.3783		0.620813	28.4034	0.696365	0.320125	28.0077		1.62036	31.9895	0.550517	2.98863	30.0707		235	m235	mice	male	cerebellum
	GSE84208	high run v control; both running	5.44512	0.132914	9.87069	1.24726	-5.53991		3.70638	0.00205112	9.25125	0.132914	-5.67574		7.50475	0.610894	9.55867	0.018302	-1.46133		236	m236	mice	male	cerebellum
	GSE58261	DNMT1 cKO	1.338e-05	43.2354	0.0086431	0.000152346	43.2266		3.69423	1.02386	0.0060199	1.71581	2.99626		0.220833	0.0662039	0.40716	21.3178	-21.438		237	m237	mice		cortex
	GSE58261	DNMT3a cKO	10.8073	1.97494	0.459616	0.000250683	12.3223		9.84179	3.10559	1.70129	0.0815608	11.1645		14.6907	2.58834	0.459616	0.401483	16.418		238	m238	mice		cortex
	GSE74630	SMCX KO	21.5202	26.131	3.97337e-11	2.85636e-09	47.6513		0.0890915	1.2417	3.4867	1.72152	-3.87742		0.00090577	3.4867	2.28832	8.28848	-7.08919		239	m239	mice	male	pfc
	GSE74630	SMCX KO	0.0385632	1.80129	1.80129	13.7524	-13.7139		3.05132	19.6861	0.178797	0.0219903	22.5366		0.00833911	0.729123	6.3002	16.8015	-22.3642		240	m240	mice	male	amygdala
	GSE52584	LRRK2 KO	6.9576e-11	1.06363	2.36973	9.05652	-10.3626		10.3322	10.8655	4.82105e-09	0.00024102	21.1975		5.34366	14.9595	0.0210561	0.000350605	20.2817		241	m241	mice		striatum; 4 months
	GSE52584	LRRK2 human mutation	0.000269931	9.29052e-07	12.8688	0.0368414	-12.9054		0.65263	0.00351463	0.710245	0.159584	-0.213685		2.41446	0.0753487	1.45981	6.56126e-06	1.02999		242	m242	mice		striatum; 4 months; control has human LRRK2 normal
	GSE52584	LRRK2 human mutation	1.37324	2.99213e-06	11.4377	0.385682	-10.4501		3.75179	0.0878414	0.69118	0.345517	2.80293		6.7455	0.0426058	2.59333	0.00380759	4.19097		243	m243	mice		striatum; 4 months; control has no human version
	GSE60414	PINK KO & SNCA overexpress	1.03665	0.337124	2.49804	0.0312517	-1.15552		0.233691	0.233691	6.24423	0.299774	-6.07662		2.76564	0.749327	0.749327	0.570177	2.19546		244	m244	mice	both	cerebellum; 6 weeks
	GSE60414	PINK KO & SNCA overexpress	0.0975749	6.8946	0.291623	0.254536	6.44601		0.332186	2.5148	0.0808939	0.162881	2.60321		1.03246	1.6262	0.00695559	4.72041	-2.0687		245	m245	mice	both	midbrain; 6 weeks
	GSE60414	PINK KO & SNCA overexpress	0.0115101	0.0658196	9.56048	0.0787456	-9.5619		0.29378	0.2283	3.04699	0.330852	-2.85576		4.32919	0.29378	0.619036	0.4141	3.58984		246	m246	mice	both	striatum; 6 weeks
	GSE60414	PINK KO & SNCA overexpress	0.114654	0.93737	0.542692	0.310845	0.198487		0.240704	1.89869	2.80352	0.350584	-1.01471		0.029664	0.439853	2.01621	3.73106	-5.27776		247	m247	mice	both	cerebellum; 6 months
	GSE60414	PINK KO & SNCA overexpress	1.19019	4.08913	0.0990353	0.00338591	5.17689		0.20673	1.65815	0.6239	0.23548	1.0055		0.0705264	0.466886	0.0838695	1.36666	-0.913113		248	m248	mice	both	midbrain; 6 months
	GSE60414	PINK KO & SNCA overexpress	0.834859	3.11522	0.00949654	6.84366e-06	3.94058		0.115967	0.834859	0.528974	0.583273	-0.16142		0.0158063	0.00546636	0.702098	3.90053	-4.58135		249	m249	mice	both	striatum; 6 months
	GSE20547	SNCA overexpress TgA	0.995039	0.446708	0.00266217	6.62493e-13	1.43908		0.00185396	0.00524526	0.00524526	1.37184	-1.36999		0.0852999	0.500835	1.14764e-05	0.000569324	0.585554		250	m250	mice	both	striatum/brainstem/cerebellum; 6 months
	GSE20547	SNCA overexpress TgB	4.01614	0.688577	0.0760774	4.69479e-09	4.62864		2.89832e-11	0.000809207	1.90697	1.67326	-3.57942		0.0117156	0.109931	0.000542541	0.00652598	0.114578		251	m251	mice	both	striatum/brainstem/cerebellum; 6 months
	GSE20547	SNCA overexpress TgA	0.000489799	2.56517	0.0280903	6.78888e-07	2.53757		0.941438	0.00166565	0.103592	1.4189	-0.579388		0.00488162	0.000122889	0.0699506	0.708698	-0.773644		252	m252	mice	both	striatum/brainstem/cerebellum; 20-28 months
	GSE20547	SNCA overexpress TgB	0.0214765	2.4249	0.00275707	0.000631434	2.44299		0.0535085	0.00135864	0.135153	1.56748	-1.64777		0.214593	0.0346239	0.079552	1.16956	-0.999899		253	m253	mice	both	striatum/brainstem/cerebellum; 20-28 months
	GSE74382	6-OHDA lesion	0.452963	5.51994e-08	11.7876	1.48711	-12.8218		0.156229	0.0182255	9.16537	0.041934	-9.03285		0.844761	0.000139548	5.45855	0.00890533	-4.62256		254	m254	rats	male	dorsal striatum; both saline; both saline conditioned
	GSE74382	6-OHDA lesion	3.41707	0.709703	1.32658	0.000621434	2.79958		0.842551	0.119831	1.8303	0.0408649	-0.90878		6.35476	0.0603242	0.437194	0.0131991	5.9647		255	m255	rats	male	dorsal striatum; both saline; both ppx conditioned
	GSE54795	MPTP treatment	2.55175	1.43859	1.95234	1.43859	0.599406		0.130926	10.9004	1.81584	0.355087	8.86034		1.01083	9.63383	0.40789	1.68472	8.55205		256	m256	mice	male	midbrain; 5 day treatment; 4 days later
	GSE31458	MPTP treatment	6.08307	0.867556	0.00101226	0.0913007	6.85831		2.4077e-08	1.23302e-06	2.26058	14.1478	-16.4084		0.106831	1.71174	0.0775313	0.424977	1.31606		257	m257	mice		prefrontal cortex; three strains/transgenics
	GSE31458	MPTP treatment	0.419781	11.8886	0.0108744	0.0220827	12.2755		1.95546	2.68781	0.0274578	1.73974	2.87607		0.419781	3.24711	0.00273916	3.54802	0.116128		258	m258	mice		caudate putamen; three strains/transgenics
	GSE17542	MPTP treatment	0.00737709	0.0955794	2.12766	1.54521	-3.56991		1.65343	0.507336	1.24525	0.280289	0.635227		0.982099	0.184056	2.25655	0.00737709	-1.09778		259	m259	mice		SN; dopamine neurons; 10 day treat
	GSE17542	MPTP treatment	0.177628	6.69362	0.205785	0.000185459	6.66528		0.177628	0.0417199	0.492501	0.236914	-0.510068		0.0334409	0.00273786	0.805006	4.22975	-4.99857		260	m260	mice		VTA; dopamine neurons; 10 day treat
	GSE7707	MPTP treatment	1.7951	0.744194	6.84679	8.63701e-05	-4.30758		0.044067	0.0092727	15.0887	0.978597	-16.0139		10.0082	0.195297	0.896183	0.0350215	9.27232		261	m261	mice		frontal cortex
	GSE7707	MPTP treatment	7.90465e-07	0.00415065	41.0174	21.6321	-62.6453		8.78702	5.64384	2.1665	4.31522e-05	12.2643		24.1263	2.87665	0.445263	0.010483	26.5472		262	m262	mice		striatum
	GSE7707	MPTP treatment	0.545989	4.58068	12.5233	3.66211	-11.0588		4.77692	3.32417	4.20068	0.0697209	3.8307		10.4036	0.670927	2.01508	0.969942	8.08949		263	m263	mice		midbrain
	GSE4550	MPTP treatment	1.08179e-11	0.378962	0.378962	7.25195	-7.25195		0.460556	3.10213	7.61829e-05	0.96506	2.59755		0.0241918	0.89739	1.51541e-05	2.83861	-1.91705		264	m264	macaque		prefrontal cortex; 25 days
	GSE4788	MPTP treatment	8.14124e-09	0.220515	0.514441	16.8409	-17.1348		0.927667	10.1506	6.0253e-05	5.7193e-07	11.0782		0.0105568	3.1571	0.00125953	1.12319	2.04321		265	m265	mice	male	pooled SN
	GSE977	GFAP overexpression	8.71323e-07	0.000309823	3.29614	3.03415	-6.32999		5.46196	2.31916	3.32879e-06	0.104642	7.67648		4.30649	1.44475	0.0344902	0.0238055	5.69294		266	m266	mice	both	olfactory bulb day 23
	GSE977	GFAP overexpression	3.68909e-06	2.88229	1.90226	13.5962	-12.6162		10.0265	21.6696	8.95087e-10	0.000109171	31.6959		9.56141	4.54691	0.0248171	0.329539	13.754		267	m267	mice	both	olfactory bulb 4 months
	GSE40852	CYFIP1 overexpression	0.00537246	0.00309692	2.02432	10.5898	-12.6056		10.3306	10.8522	4.27767e-07	3.25837e-06	21.1827		4.2119	2.13591	0.0494525	0.434208	5.86415		268	m268	mice	male	frontal cortex; e15
	GSE5786	PPARGC1A KO	1.16626	0.692327	0.692327	6.40966e-05	1.16619		0.692327	0.00183181	2.85667	1.16626	-3.32877		0.27954	0.0160069	2.03113	0.406659	-2.14224		269	m269	mice	female	striatum; 6 months
	GSE47516	CSTB KO	0.0100954	0.209923	15.789	0.0220332	-15.591		11.6321	1.40838	1.31079	0.0654687	11.6642		18.6371	0.313186	0.672947	0.313186	17.9642		270	m270	mice	male	cerebellum; day 30
	GSE10535	prCAD mutant	0.0162947	13.2726	1.23597	1.14165	10.9113		3.17491	5.85868	0.0984433	0.139963	8.79518		0.601058	0.965971	0.382483	5.42496	-4.24041		271	m271	mice		retina; 4 weeks
	GSE114062	high v control runner	6.22103e-06	0.0025905	19.9058	25.3518	-45.255		4.92701	19.9058	0.0292464	0.149827	24.6537		19.0534	9.8162	0.297097	1.3246	27.2479		272	m272	mice	male	striatum
	GSE114062	high v control runner	6.1555	0.0688062	8.32685	0.933971	-3.03652		3.12317	0.00448061	10.1537	0.0862953	-7.11232		8.32685	0.679135	12.4915	0.0241658	-3.50966		273	m273	mice	male	cerebellum
	GSE77817	PUS1 KO	0.0162947	13.2726	1.23597	1.14165	10.9113		3.17491	5.85868	0.0984433	0.139963	8.79518		0.601058	0.965971	0.382483	5.42496	-4.24041		274	m274	mice		brain
	GSE86350	rotenone	0.000681038	9.0522	6.3265e-08	0.0158247	9.03706		0.506941	0.0489483	0.000681038	0.722259	-0.16705		0.000145554	0.146464	0.146464	7.05769	-7.05754		275	m275	rats	male	brainstem; 14 days treatment
	GSE89562	maneb & paraquat	0.0416039	2.45277	0.114935	0.0520267	2.32741		1.79413	6.41646	0.000451214	0.667716	7.54242		0.00844722	2.90146	0.0257118	9.23191	-6.34771		276	m276	mice	male	nigrostriatal tissue
	GSE28643	paraquat	0.000223959	6.1892	0.830749	0.0190728	5.3396		3.42825	7.99661	3.3399e-06	0.0190728	11.4058		1.31712	0.762436	0.0373082	6.40257	-4.36032		277	m277	mice	male	cerebellum
	GSE28643	paraquat in ApoD KO	3.26786e-05	13.7302	1.38076e-05	0.245581	13.4847		0.513666	11.7439	0.00171134	0.00531005	12.2506		0.0112522	3.81654	0.0807829	4.80145	-1.05443		278	m278	mice	male	cerebellum
	GSE28643	APOD KO	0.189474	0.31024	6.81324	2.42078	-8.7343		0.0369761	0.244735	11.1892	2.17977	-13.0873		1.26702	0.950414	2.67571	1.73952	-2.19779		279	m279	mice	male	cerebellum
	GSE5581	RS1H KO	0.115918	1.2	0.135223	0.000626195	1.18007		0.627948	0.750213	0.048345	0.26766	1.06216		2.61848	0.750213	0.0396597	0.207044	3.12198		280	m280	mice		retina; p7
	GSE3583	HDH knockin HD	0.357079	1.55544	2.99472	0.827544	-1.90975		0.402658	0.504805	2.14652	0.0512664	-1.29033		0.357079	0.131028	0.062967	0.75507	-0.32993		281	m281			striatal cells
	GSE3583	HDH knockin HD: 111/111	0.0476664	4.702	6.65566	1.27919	-3.1852		1.09073	2.34412	0.05907	0.453125	2.92265		1.09073	2.34412	0.088049	1.70857	1.63822		282	m282			striatal cells
		PINK1 KO portrait	11.0897	22.4821	0.000781736	0.000289438	33.5707		0.0174386	6.90379	1.97906	0.750991	4.19117		0.407905	2.92757	0.00292301	5.3959	-2.06334		283	m283			11 datasets used
		stress portrait	5.37376	3.84696	1.82837	2.91215	4.48021		11.3889	7.41876	1.01227	0.00120398	17.7942		6.10385	3.84696	3.27022	4.91205	1.76854		284	m284			29 datasets used
		maternal portrait (ICR related)	2.01908	7.9272	1.60697	0.0015699	8.33774		0.0112653	0.531098	13.8738	2.99502	-16.3265		1.73868	2.48195	3.36463	2.99502	-2.13902		285	m285	mice		4 datasets; four regions; GSE62258; GSE54426; GSE43627
	GSE70732	maternal portrait (C57)	16.8948	7.0324	3.33079	0.0480811	20.5483		1.34115	1.58538	16.4925	0.252233	-13.8182		10.32	0.744137	10.32	1.99423	-1.25009		286	m286	mice		4 regions; 8 datasets; 2 timepoints
		C57 portrait	11.0803	19.8292	0.128116	0.670253	30.1112		0.040879	1.01808	1.83677	8.57788	-9.35569		0.464938	0.670253	1.45296	22.4681	-22.7859		287	m287	mice		21 datasets; compared with various other strains
	GSE116752	high activity selection	1.04275e-09	1.33425e-06	9.44206	58.8102	-68.2523		16.5086	11.0429	0.0778282	0.175417	27.2982		1.19506	5.34702	13.4724	6.59066	-13.521		288	m288	mice		striatum
		female (v male) portrait	1.73744	0.00315333	6.44932	0.855132	-5.56386		3.33277	0.855132	2.31048	2.01301	-0.135579		4.12062	0.27081	5.22193	0.544311	-1.37482		289	m289			8 datasets

## Sheet: y7-9
			y7; GSE54567; male; dorsolateral prefrontal cortex						y8; GSE54572; male; cingulate cortex						y9; GSE54562; male; cingulate cortex
	GEO #	genotype or treatment	A	D	B	C	score		A	D	B	C	score		A	D	B	C	score			file name	species	sex	source; notes
	GSE25926	APP knockout	0.477001	2.0062	0.942001	0.417699	1.12351		0.192559	0.417453	1.7306	2.62091	-3.7415		0.075243	2.36022	0.881929	1.40139	0.15215		1	m1	mice	male	pfc; 24-28 weeks
	GSE25926	APPsa knock-in	1.35999	1.03828	0.477001	4.53471	-2.61344		0.0551147	0.541074	0.76536	7.2288	-7.39797		0.203831	2.85323	0.56423	1.28648	1.20635		2	m2	mice	male	pfc; 24-28 weeks
	GSE25926	APLP2 knock-out	4.53471	1.60197	2.96193	2.0062	1.16855		2.30234	0.192559	1.13955	3.32264	-1.96729		1.17709	0.635669	0.794461	0.881929	0.13637		3	m3	mice	male	pfc; 24-28 weeks
	GSE25926	APLP2 knock-out mixed genetic background	1.14003	0.00132534	9.87069	1.03828	-9.76762		0.363128	0.0327504	1.60138	1.13955	-2.34505		0.075243	0.115919	3.20885	0.436889	-3.45458		4	m4	mice	male	pfc; 24-28 weeks
	GSE31458	ACHE-R	0.97485	9.9039	0.000605514	1.80514	9.07301		0.666571	3.7705	0.00408044	0.252427	4.18056		2.05974	5.5912	4.14944e-07	0.00036021	7.65058		5	m5	mice	both	pfc; 4 months
	GSE31458	ACHE-S	3.95459	3.95459	0.112341	9.63741e-05	7.79674		3.7705	1.80416	0.0930671	0.076478	5.40512		0.110271	2.62259	0.24983	0.24983	2.2332		6	m6	mice	both	pfc; 4 months
	GSE3621	R6/1 HD	0.313833	1.35999	0.417699	0.0246985	1.23143		1.60138	1.86532	0.0877003	0.0246703	3.35433		2.20676	3.20885	0.0200547	0.0594749	5.33608		7	m7	mice	both	brain hemisphere; 18 weeks
	GSE3621	R6/1 HD	0.610894	3.90566	1.35999	0.0428461	3.11372		0.476731	4.75356	0.417453	0.00668263	4.80615		1.91627	3.58581	0.436889	0.115919	4.94927		8	m8	mice	both	brain hemisphere; 27 weeks
	GSE13033	HTRA2 KO	0.942001	4.11017	0.160853	1.03828	3.85304		0.0428017	0.417453	0.363128	0.363128	-0.266002		1.07322	2.68348	0.0269468	0.498	3.23174		9	m9	mice		cortex; day 10-17
	GSE19780	HDH knockin HD	0.76573	0.0327861	9.25125	6.69573	-15.1485		1.03783	0.132806	3.70539	0.541074	-3.07583		0.115919	0.093963	10.3235	1.28648	-11.4001		10	m10	mice		striatum
	GSE19780	HDH knockin HD	0.541368	0.610894	0.541368	3.32356	-2.71266		0.313631	0.417453	1.35946	2.96107	-3.58945		0.881929	1.28648	0.115919	1.40139	0.6511		11	m11	mice		cerebellum
	GSE2867	ATXN1 knockin	0.000605514	0.812196	0.062318	0.539158	0.211325		0.890684	0.736916	0.18672	0.134056	1.30682		0.0488513	0.24983	0.0608077	0.972489	-0.734615		12	m12	mice		cerebellum
	GSE18308	FOXO KO	0.108642	0.851163	0.477001	0.417699	0.0651053		0.363128	1.24675	0.160729	0.541074	0.908078		1.17709	0.794461	0.170606	0.0200547	1.78089		13	m13	mice		neural stem cells
	GSE33057	STAT1 KO	1.16609	5.54392	0.00010233	0.197572	6.51234		0.554332	4.40038	0.0334522	0.0251679	4.89609		3.10926	11.2413	0.0461874	0.000533268	14.3038		14	m14	mice		primary hippocampal neurons; e15-16
	GSE44331	SARM1 KO	0.0551692	1.35999	0.477001	0.363352	0.574807		1.35946	0.76536	1.60138	0.76536	-0.241925		0.56423	0.881929	0.380791	0.329585	0.735782		15	m15	mice		whole brain
	GSE3248	HTT nuclear exclusion	5.1379	3.288	0.239023	0.0274959	8.15938		0.0605462	0.519251	1.10865	0.953976	-1.48283		1.51467	1.15403	0.0241891	0.40262	2.24189		16	m16	mice	both	cerebellum; 4 months
	GSE3248	HTT nuclear localization	0.882957	1.36834	0.0175753	0.0861173	2.1476		0.470176	1.36683	0.0338309	0.685663	1.11752		0.782237	0.718172	0.108979	0.322351	1.06908		17	m17	mice	both	cerebellum; 3 months
	GSE3248	HTT nuclear exclusion	3.59241	0.000727962	1.86979	0.0108212	1.71253		0.470176	0.118527	0.304282	0.118527	0.165894		0.600064	0.127303	1.61375	0.195689	-1.08207		18	m18	mice	both	cerebellum; 8 months
	GSE3248	HTT nuclear localization	0.101487	0.0339364	1.19258	0.748718	-1.80588		0.304282	1.02958	0.341333	0.424208	0.56832		0.0193034	0.000274592	0.994903	0.994903	-1.97023		19	m19	mice	male	cerebellum; 16 months
	GSE857	HD R6/2	4.41567	2.46064	0.0504132	0.00640402	6.81949		1.02958	2.71981	0.0138073	0.209687	3.5259		4.52638	5.07138	0.0656554	0.000577775	9.53153		20	m20	mice		whole brain hemispheres
	GSE30880	cbp+/-	0.0146093	0.144999	0.0960119	0.392809	-0.329212		0.2482	0.0959329	0.513878	0.910897	-1.08064		0.0634299	0.259225	0.183189	0.354076	-0.214609		21	m21	mice	female	hippocampus; no enrichment
	GSE30880	cbp+/-	0.514145	0.0271011	0.0767048	0.0604665	0.404075		0.000894616	0.209462	0.144891	1.0069	-0.941434		1.25764	0.0210735	0.1006	0.0153303	1.16278		22	m22	mice	female	hippocampus; enrichment 2 weeks
	GSE40630	FMR1 KO	0.00338283	1.33022	0.00503204	4.99108	-3.66251		0.514412	0.209746	0.248521	2.27906	-1.80342		0.0109565	1.49596	0.00525807	0.681892	0.819763		23	m23	mice	female	cerebellum
	GSE40630	TSC2 +/-	0.0470825	0.514679	6.04718e-05	0.118869	0.442832		0.45113	2.77012	0.393031	0.0605216	2.7677		0.0804878	2.34723	0.00352869	0.00525807	2.41893		24	m24	mice	female	cerebellum
	GSE60413	PINK1 KO	0.0551692	0.610894	0.228681	9.25125	-8.81387		0.685315	0.685315	0.541074	6.43439	-5.60484		0.635669	0.141381	0.635669	2.20676	-2.06538		25	m25	mice	both	cerebellum; 6 weeks
	GSE60413	PINK1 KO	1.03828	0.0877788	1.86597	0.477001	-1.21691		2.45892	1.47767	0.541074	0.192559	3.20295		0.794461	1.52182	0.881929	0.170606	1.26375		26	m26	mice	both	cerebellum; 12 weeks
	GSE60413	PINK1 KO	0.417699	0.477001	1.35999	2.0062	-2.47149		0.417453	0.00310142	4.10912	0.476731	-4.1653		0.075243	0.0594749	6.28285	4.62007	-10.7682		27	m27	mice	both	cerebellum; 24 weeks
	GSE60413	PINK1 KO	1.24726	1.24726	0.108642	0.0877788	2.2981		1.7306	0.313631	0.132806	1.7306	0.180825		0.974836	0.203831	0.075243	4.40283	-3.29941		28	m28	mice	both	midbrain; 6 weeks
	GSE60413	PINK1 KO	1.14003	0.610894	4.97977	0.417699	-3.64655		2.30234	0.541074	3.90465	0.10855	-1.16979		0.0074351	0.436889	5.54007	0.0594749	-5.15522		29	m29	mice	both	midbrain 24 weeks
	GSE60413	PINK1 KO	1.24726	0.018302	4.53471	0.363352	-3.6325		3.70539	0.10855	1.03783	2.45892	0.317197		0.380791	0.000212362	2.05877	4.84244	-6.52021		30	m30	mice	both	striatum; 6 weeks
	GSE60413	PINK1 KO	0.228681	2.15191	1.14003	4.53471	-3.29414		2.30234	0.0551147	0.0246703	2.00552	0.327259		1.07322	3.02836	0.170606	0.075243	3.85573		31	m31	mice	both	striatum; 12 weeks
	GSE60413	PINK1 KO	0.76573	0.76573	2.78913	1.14003	-2.3977		2.45892	1.47767	0.476731	2.30234	1.15751		0.712391	0.498	0.241274	0.115919	0.853199		32	m32	mice	both	striatum; 24 weeks
	GSE7191	S1P2 KO	0.00485092	0.38194	1.46152	0.0415318	-1.11626		0.0502679	0.0274071	2.09342	1.27726	-3.293		0.00018585	0.0926849	5.26011	0.994903	-6.16214		33	m33	mice	male	neocortex
	GSE7191	S1P2 KO	0.0220829	0.0274959	1.19258	0.627862	-1.77087		0.0220088	0.304282	0.00833452	0.183363	0.134593		0.0656554	0.44727	0.286581	0.170538	0.0558065		34	m34	mice	female	neocortex
	GSE7191	S1P2 KO	0.138215	0.00102734	0.95518	1.46152	-2.27745		0.519251	0.81306	1.45995	0.159471	-0.287105		0.00301712	0.000823085	5.07138	0.920571	-5.98811		35	m35	mice	male	hippocampus
	GSE7191	S1P2 KO	0.0504132	0.470934	0.520061	0.814147	-0.81286		0.137898	0.0338309	0.0138073	1.1912	-1.03328		0.600064	0.495022	0.361005	0.0656554	0.668426		36	m36	mice	female	hippocampus
	GSE19534	SNCA KO	1.73122	0.851163	2.45968	1.24726	-1.12456		8.06652	0.0877003	0.22852	0.610575	7.31513		0.141381	0.170606	2.68348	0.093963	-2.46545		37	m37	mice		cerebellum; 6 months
	GSE19534	SNCA KO	0.108642	1.73122	0.363352	4.11017	-2.63366		0.417453	2.45892	0.363128	3.90465	-1.39141		0.203831	0.141381	0.380791	1.17709	-1.21267		38	m38	mice		cerebellum; 21 months
	GSE19534	SNCA KO	1.60197	0.0700494	5.68533	0.0246985	-4.03801		4.75356	4.31879	0.10855	0.0428017	8.92099		0.712391	1.64779	2.05877	0.241274	0.0601309		39	m39	mice		striatum; 6 months
	GSE19534	SNCA KO	0.0551692	1.73122	0.851163	3.90566	-2.97043		0.0877003	0.313631	1.47767	7.2288	-8.30513		0.0594749	0.170606	1.91627	3.58581	-5.272		40	m40	mice		striatum; 21 months
	GSE16974	EGR1 KO	0.228681	1.35999	0.0700494	8.94845	-7.42983		0.541074	0.00459909	0.417453	5.20873	-5.08051		2.20676	0.712391	0.075243	0.329585	2.51433		41	m41	mice	male	retina; 30 days
	GSE16974	EGR1 KO	8.35684	2.45968	0.192701	1.35999	9.26383		1.24675	1.24675	0.160729	0.685315	1.64746		1.07322	1.77927	0.380791	0.170606	2.30109		42	m42	mice	male	retina; 42 days
	GSE41821	PDE6B mutation	0.0106589	0.812196	0.378338	9.33314	-8.88862		0.600521	1.56948	0.600521	4.52696	-2.95748		2.62259	1.35263	0.0038651	0.375213	3.59615		43	m43	mice		retina; 8 days
	GSE13984	L1CAM KO	9.83745	4.07572	0.00010867	0.0861173	13.8269		1.45995	1.65682	0.0220088	1.02958	2.06518		4.88618	1.93254	3.10272e-06	0.00540087	6.81331		44	m44	mice	male	cerebellum; 11 days
	GSE5458	TOP2B KO	0.43425	3.18609	0.0326987	0.0397932	3.54785		2.27237	1.25966	0.14849	0.00378069	3.37976		1.15274	0.998413	1.23488	0.012334	0.903942		45	m45	mice	both	whole brain; embryo 14-18 days
	GSE40377	PDE10A KO	1.14003	0.942001	0.477001	2.30308	-0.698053		0.941578	0.10855	0.10855	1.03783	-0.0962516		0.241274	0.0269468	0.56423	2.05877	-2.35478		46	m46	mice	male	hippocampus; both with vehicle
	GSE40377	PDE10A KO	0.268997	0.541368	2.45968	1.73122	-3.38054		0.610575	0.476731	1.35946	0.363128	-0.635278		0.436889	0.241274	1.40139	0.170606	-0.893831		47	m47	mice	male	striatum; both with vehicle
	GSE40296	ESET KO	0.160853	1.73122	0.541368	0.160853	1.18986		2.78831	0.76536	0.417453	1.24675	1.88946		0.0594749	1.40139	0.283132	0.974836	0.202893		48	m48	mice	male	dorsal telencephalon; embryo 14
	GSE4040	PPP1R1A KO	1.03828	0.313833	0.76573	1.24726	-0.660876		3.13919	1.60138	0.192559	1.03783	3.51019		0.498	0.0463665	0.075243	0.141381	0.327742		49	m49	mice		hippocampus
	GSE41307	SHN2 KO	0.132914	1.47823	0.132914	0.685659	0.792569		0.000835974	0.0327504	2.45892	1.03783	-3.46316		1.28648	1.28648	0.712391	0.283132	1.57743		50	m50	mice	male	hippocampus
	GSE84185	chronic variable stress	0.0084439	0.0516453	1.03524	2.47439	-3.44954		0.00397295	0.154811	4.80204	0.60415	-5.24741		0.00194373	0.0912889	1.82322	3.68739	-5.41739		51	m51	mice	male	cingulate gyrus
	GSE84185	chronic variable stress	1.36144	0.938854	0.0833905	2.01602	0.200878		1.60586	0.760651	0.410818	0.0833184	1.87237		3.89187	1.43433	0.0029922	0.0335967	5.28961		52	m52	mice	male	dentate gyrus
	GSE151807	chronic mild stress	0.417699	0.0246985	1.73122	9.25125	-10.5401		0.0877003	5.87652e-05	0.363128	12.1795	-12.4548		0.115919	0.203831	1.28648	10.0044	-10.9712		53	m53	mice	male	amygdala
	GSE151807	chronic mild stress	1.73122	0.0327861	5.68533	1.86597	-5.78729		2.1512	0.0428017	0.22852	0.941578	1.02391		0.093963	0.170606	3.98387	1.77927	-5.49858		54	m54	mice	male	hippocampus
	GSE151807	chronic mild stress	6.18068	2.30308	0.00460574	0.685659	7.79349		1.13955	2.45892	0.00952147	2.00552	1.58342		6.54034	4.19076	1.04275e-05	0.498	10.2331		55	m55	mice	male	prefrontal cortex
	GSE151807	chronic mild stress	6.43575	4.75469	0.132914	2.15191	8.90562		7.50326	2.00552	0.0246703	0.313631	9.17049		7.90073	6.80273	0.075243	0.000954144	14.6273		56	m56	mice	male	cerebral cortex
	GSE46139	INSM1 KO	0.00181469	1.2036	0.328793	0.149975	0.726644		1.00965	2.6188	0.103121	0.00779474	3.51754		0.489553	2.66469	0.379258	0.0834945	2.69149		57	m57	mice		pituitary; embryo 17
	GSE2866	ALDH5A1 KO	1.18603e-05	0.0339364	0.210118	0.138215	-0.314385		0.81306	0.304282	0.23855	0.519251	0.359542		0.495022	0.0926849	0.253609	0.657462	-0.323365		58	m58	mice		hippocampus; day 19
	GSE2866	ALDH5A1 KO	0.138215	0.239023	0.424915	0.0607147	-0.108392		0.424208	0.183363	0.137898	2.45849	-1.98882		0.657462	0.00926509	0.170538	1.93254	-1.43635		59	m59	mice		cortex; day 19
	GSE2866	ALDH5A1 KO	0.95518	2.46064	0.00836697	0.183754	3.2237		0.519251	1.1912	0.0107807	0.381283	1.31839		0.994903	3.37926	0.0369771	0.0241891	4.313		60	m60	mice		cerebellum; day 19
	GSE3343	SOD1 mutation	0.812196	0.427905	0.812196	1.35379	-0.925888		0.217865	0.252427	0.18672	2.05702	-1.77345		0.536007	1.06073	0.184348	0.0608077	1.35158		61	m61	mice		oculomotor nucleus; 10 weeks
	GSE3343	SOD1 mutation	1.2523	0.134224	0.112341	0.186934	1.08725		0.481066	0.811606	0.0622252	0.0106375	1.21981		0.424742	0.287871	0.131972	0.110271	0.47037		62	m62	mice		spinal cord; 10 weeks
	GSE22137	RSK2 KO	3.42012	0.134224	0.481483	0.0142522	3.05861		4.93135	1.06214	0.076478	0.134056	5.78295		1.45904	0.215371	0.131972	0.0136773	1.52876		63	m63	mice	male	hippocampus; 2 months
	GSE4623	NFIA deficient	6.53638	0.183754	0.0504132	0.0026955	6.66703		2.99548	0.209687	0.0502679	0.0138073	3.14109		1.15403	0.0451364	0.195689	0.00711077	0.996365		64	m64	mice		brain; embryo 18
	GSE1947	PMP22 KO	1.83891	0.00132147	0.934822	0.0972756	0.808133		1.52898	0.113785	1.16779	9.78291e-05	0.474878		0.0111908	0.0625437	1.04996	0.899924	-1.87615		65	m65	mice		sciatic nerve; day 60
	GSE1947	PMP22 point mutation	0.00183563	0.796848	0.203285	2.9594	-2.36401		0.00597821	0.00451752	0.506386	4.53864	-5.03453		0.10487	0.216339	0.189325	0.975608	-0.843724		66	m66	mice		sciatic nerve; day 4
	GSE1947	Trembler	0.410906	0.329887	0.0390959	0.555219	0.146477		0.293172	0.0317707	0.025676	0.791479	-0.492212		0.00373189	0.0516685	0.0425799	2.49325	-2.48043		67	m67	mice		sciatic nerve; day 4
	GSE1482	NF1 Heterozygotic knockout (NF1+/-)	0.470934	0.424915	0.748718	0.239023	-0.0918919		0.571489	0.23855	0.470176	0.137898	0.201965		0.849692	1.15403	0.657462	0.0300383	1.31622		68	m68	mice		hippocampus; d15
	GSE92718	sciatic nerve cuff	0.96926	0.326897	0.433618	0.96926	-0.106721		3.57242	0.63113	0.0265272	0.0350936	4.14193		5.28491	0.609608	0.129124	0.359818	5.40558		69	m69	mice	male	anterior cingulate cortex
	GSE72262	stress	0.00480637	0.333403	6.68914	0.0455679	-6.3965		0.115638	0.093425	2.91747	1.43063	-4.13904		6.2492e-05	0.00534022	17.5979	0.537945	-18.1304		70	m70	mice	female	medial prefrontal cortex; age 17 wks
	GSE72262	stress	0.0193706	0.0348277	2.41345	0.898847	-3.25809		0.442866	0.0745336	0.573143	0.243091	-0.298834		0.0213676	0.537945	0.184814	0.537945	-0.163446		71	m71	mice	female; ovx	medial prefrontal cortex; age 17 wks
	GSE8870	social defeat, susceptible	5.42968	0.182759	0.724317	0.451086	4.43704		1.90338	0.152602	0.51163	0.216517	1.32784		0.384177	0.333271	0.712613	1.06878	-1.06395		72	m72	mice	male	nucleus accumbens
	GSE8870	social defeat, not susceptible	4.53674	0.451367	0.0671134	0.805704	4.11529		3.72097	0.395058	0.451086	0.395058	3.26988		2.99411	0.500753	0.0974209	1.39278	2.00467		73	m73	mice	male	nucleus accumbens
	GSE8870	social defeat, susceptible	0.0131374	0.297214	1.07994	1.40161	-2.1712		0.395058	0.297004	0.0529651	0.805291	-0.166194		0.0115692	0.972197	0.500753	3.73561	-3.2526		74	m74	mice	male	ventral tegmental area
	GSE8870	social defeat, not susceptible	0.0317997	0.255083	0.649193	1.08044	-1.44275		0.343972	0.126499	1.64259	7.18234	-8.35446		0.00824248	0.0623216	3.93395	5.23084	-9.09423		75	m75	mice	male	ventral tegmental area
	GSE140595	low responders (v high)	0.0453599	0.350598	1.82968	0.0219941	-1.45572		0.268224	0.999002	0.350246	0.232574	0.684406		0.0792356	0.0520787	0.550026	0.297963	-0.716674		76	m76	rats	male	hippocampus; generation 15; age 14 days
	GSE10784	Df(16)A/+	6.96057	0.000183452	4.75469	2.45968	-0.253627		4.53361	0.850766	1.7306	0.00310142	3.65067		0.0074351	0.00150229	8.4784	5.54007	-14.0095		77	m77	mice	male	prefrontal cortex
	GSE20388	Flinders depression sensitive line	8.60318	5.78255	0.00317126	0.0288311	14.3537		1.34185	2.07684	0.0913908	0.0596812	3.26761		1.38009	3.57704	0.00505354	0.0639671	4.8881		78	m78	rats	male	frontal cortex; cohort 1
	GSE20388	Flinders depression sensitive line	7.2457	2.81973	0.0164513	0.00214292	10.0468		0.566298	0.393137	0.0593085	0.633073	0.267053		0.729895	0.729895	0.0968134	0.977931	0.385045		79	m79	rats	male	frontal cortex; cohort 2
	GSE20388	Flinders depression sensitive line	4.07647	0.784479	0.0220878	0.0289141	4.80994		0.00216915	0.783997	0.0744429	1.34321	-0.631481		0.981803	2.27033	0.00507211	0.811199	2.43586		80	m80	rats	male	hippocampus; cohort 1
	GSE20388	Flinders depression sensitive line	9.45736	2.66278	0.0287071	0.00893777	12.0825		1.9395	4.26572	0.000239549	0.0910783	6.1139		0.588297	2.87866	0.359868	0.0179252	3.08916		81	m81	rats	male	hippocampus; cohort 2
	GSE9797	cort. treatment 14 days	9.48108	3.70324	0.0291639	2.96884e-05	13.1551		0.347781	1.45777	0.000396423	0.86819	0.936966		0.814629	1.86561	0.0024612	0.143469	2.53431		82	m82	rats		frontoparietal cortex; age 2 months
	GSE9789	bulbectomized	0.075067	2.36973	0.0291639	0.00655016	2.40908		4.90158	0.224571	0.00024605	0.19127	4.93464		7.9047	1.38627	0.0024612	7.51949e-07	9.28851		83	m83	rats		frontoparietal cortex; age 2 months
	GSE33618	BRAF conditional KO	0.0995257	2.32894	2.64476	0.503387	-0.719681		0.0802329	0.714533	1.069	0.336148	-0.61038		0.00357039	0.961954	5.4687	1.05894	-5.56211		84	m84	mice	male	hippocampus; 4 months
	GSE33618	CAMKII-Cre	0.387266	0.336372	0.881672	0.147773	-0.305806		1.89428	1.17085	0.00869923	0.248079	2.80835		1.2692	0.703266	0.376442	0.169171	1.42685		85	m85	mice	male	hippocampus; 6 months
	GSE26025	prenatal stress	0.00669188	2.15191	0.685659	4.11017	-2.63722		0.541074	1.60138	0.476731	1.86532	-0.199595		3.39468	1.64779	0.241274	0.075243	4.72595		86	m86	mice	female	left hippocampus; in wt mice
	GSE26025	prenatal stress	0.942001	0.160853	4.11017	0.018302	-3.02562		1.7306	0.941578	0.0428017	0.0551147	2.57426		0.974836	0.203831	1.64779	0.56423	-1.03335		87	m87	mice	female	left hippocampus; in 5HTT+/- mice
	GSE26025	5HTT +/-	0.108642	1.14003	0.132914	0.363352	0.752402		0.160729	1.47767	1.13955	0.850766	-0.35192		0.075243	0.712391	0.0269468	0.00348518	0.757202		88	m88	mice	female	left hippocampus
	GSE77971	prenatal infection	0.169128	0.11448	2.70216	1.657	-4.07555		3.28807e-05	0.00032552	4.65559	5.34417	-9.9994		0.0023147	2.15969e-06	5.02085	14.1788	-19.1973		89	m89	mice		nucleus accumbens; 12 weeks
	GSE41608	SMARCA5 conditional KO	2.76977	0.66709	0.427905	0.332686	2.67627		1.68455	0.0106375	2.19027	2.19027	-2.68535		0.0101933	0.0608077	1.35263	0.478312	-1.75994		90	m90	mice		eyeball
	GSE41608	BRG1 conditional KO	0.000605514	1.06284	1.45982	0.89131	-1.28768		0.0930671	0.0314105	0.0930671	4.72699	-4.69558		1.80572	0.131972	0.536007	4.15325	-2.75156		91	m91	mice		eyeball
	GSE8555	PHGDH KO	0.0327861	0.192701	0.942001	0.228681	-0.945195		0.685315	0.0327504	0.10855	0.313631	0.295884		0.075243	1.17709	0.712391	0.498	0.0419419		92	m92	mice		head; embryo 13.5
	GSE35396	NEUROD1 KO tissue specific	0.363352	2.30308	0.76573	2.15191	-0.251212		1.24675	0.76536	0.22852	0.850766	0.932826		0.0463665	0.203831	1.28648	0.283132	-1.31941		93	m93	mice	both	pineal gland; zt6, 2 months
	GSE35396	NEUROD1 KO tissue specific	0.268997	0.000517044	3.70638	0.0327861	-3.46965		2.45892	0.313631	0.0428017	0.22852	2.50122		1.28648	0.0269468	0.241274	0.0594749	1.01268		94	m94	mice	both	retina, zt6 2 months
	GSE3595	KLF7 KO	0.911725	2.101	1.81933	0.182628	1.01077		0.660749	0.125187	1.95676	1.43732	-2.60814		0.0432027	0.543722	1.04189	0.365144	-0.820107		95	m95	mice		olfactory epithelium; day 1
	GSE54418	TIA1 KO	0.644645	0.885234	0.342666	0.0843267	1.10289		2.168	0.509389	0.393552	0.0535108	2.23033		0.918345	0.162885	0.268601	1.32008	-0.507455		96	m96	mice		cerebellum; 3 months
	GSE54418	TIA1 KO	1.88757	2.02517	0.0182766	0.509389	3.38508		0.44909	1.75522	0.719754	2.02517	-0.540622		1.55251	2.53175	0.135376	1.10873	2.84015		97	m97	mice		midbrain; 3 months
	GSE54418	TIA1 KO	0.216571	0.296305	0.10397	0.799934	-0.391029		2.02517	0.885234	0.0418049	1.75522	1.11339		1.55251	1.32008	0.000683195	1.21178	1.66013		98	m98	mice		spinal cord; 3 month
	GSE54418	TIA1 KO	0.0535108	0.574547	1.50625	0.182861	-1.06106		0.885234	0.644645	0.799934	0.885234	-0.155289		2.0806	0.532437	0.748719	1.21178	0.652537		99	m99	mice		cerebellum; 6 months
	GSE54418	TIA1 KO	0.00330033	0.00972181	2.62774	6.59353	-9.20825		0.182861	0.00972181	1.38965	9.98401	-11.1811		0.057934	0.0201208	2.22576	8.91206	-11.0598		100	m100	mice		midbrain; 6 months
	GSE54418	TIA1 KO	0.0418049	0.393552	2.168	7.6506	-9.38325		0.296305	0.0535108	0.574547	9.07526	-9.3		0.532437	0.026798	1.43366	3.96187	-4.83629		101	m101	mice		spinal cord; 6 months
	GSE55314	GRID2 KO	0.218104	0.73747	0.481483	1.92934	-1.45524		1.56948	0.0622252	0.0244309	0.29055	1.31673		0.0181001	0.329625	0.156605	0.478312	-0.287192		102	m102	mice	female	cerebellum; 12 weeks
	GSE10784	Df(16)A/+	8.06807	0.268997	1.47823	1.73122	5.12761		2.45892	0.417453	0.941578	0.541074	1.39372		0.000592215	0.0146717	5.06992	7.06999	-12.1246		103	m103	mice	male	hippocampus
	GSE9038	HTT knockin	5.44512	0.160853	3.90566	1.60197	0.0983401		0.941578	2.1512	6.69434	1.03783	-4.63939		0.141381	0.0146717	5.78268	3.39468	-9.02131		104	m104	mice	both	striatum
	GSE9038	HTT knockin	0.76573	0.541368	0.363352	1.86597	-0.922224		1.35946	0.850766	0.610575	1.03783	0.561818		1.28648	0.712391	0.498	3.39468	-1.89381		105	m105	mice	both	cerebellum
	GSE18326	FOX03 KO	0.132914	0.541368	0.76573	4.97977	-5.07122		0.417453	0.541074	0.541074	2.1512	-1.73375		0.170606	1.52182	0.794461	0.974836	-0.0768674		106	m106	mice	both	forebrain
	GSE6614	CHRNA7 KO	0.00102734	0.0108212	1.65852	6.53638	-8.18305		0.159471	0.0414074	1.1912	3.90825	-4.89857		0.170538	0.000274592	2.40808	2.40808	-4.64535		107	m107	mice	both	whole brain
	GSE6614	CHRNA4 KO	0.270567	0.138215	0.239023	0.0339364	0.135822		0.747689	0.571489	0.0274071	0.137898	1.15387		0.0656554	0.0451364	0.44727	0.361005	-0.697483		108	m108	mice	both	whole brain
	GSE5320	CHRNB4 deficiency	0.686636	0.0274959	0.341942	0.183754	0.188436		0.118527	0.341333	0.0338309	0.304282	0.121747		0.0300383	0.0369771	0.545934	0.718172	-1.19709		109	m109	mice	both	whole brain
	GSE8972	NRL KO	0.748718	0.748718	0.00485092	1.19258	0.300003		0.183363	0.209687	0.0220088	2.09342	-1.72238		1.15403	0.322351	0.000124229	0.0546504	1.42161		110	m110	mice	both	whole retina; 2 months
	GSE10953	SOD1 mutation	8.77838	0.427905	0.0187993	0.000917192	9.18657		6.24749	0.890684	0.00569992	0.158839	6.97363		3.96533	0.972489	0.0101933	0.156605	4.77102		111	m111	mice	male	motor neurons; 60 days
	GSE10953	SOD1 mutation	5.57213	0.73747	0.062318	0.378338	5.86895		1.68455	0.332363	0.29055	1.45896	0.267402		1.25079	1.45904	0.00187367	0.00542122	2.70253		112	m112	mice	male	motor neurons; 90 days
	GSE10953	SOD1 mutation	0.378338	0.134224	2.05808	2.05808	-3.6036		0.538708	0.000914771	0.332363	0.332363	-0.125103		0.0608077	0.0038651	0.0236363	1.35263	-1.3116		113	m113	mice	male	motor neurons; 120 days
	GSE39811	DHCR7 KO	0.0176633	1.12714	0.0272985	0.362514	0.754988		0.541903	0.446347	0.15312	0.49263	0.342499		0.0159821	0.48554	0.0250351	0.0555042	0.420983		114	m114	mice		brain; embryo 18
	GSE3075	IGHMBP2 mutation	0.812196	0.290844	1.45982	0.89131	-1.24809		0.0314105	0.0622252	1.45896	3.08466	-4.44998		0.478312	0.0488513	1.57002	4.34558	-5.38844		115	m115	mice	male	spinal cord
	GSE4866	POLG mutation	0.942001	1.24726	0.108642	0.268997	1.81162		2.1512	0.76536	0.0327504	0.417453	2.46636		0.329585	0.498	0.56423	0.0463665	0.216989		116	m116	mice		cochlea
	GSE26822	DICER1 KO	1.03828	0.0133295	1.86597	1.47823	-2.29259		0.941578	0.268817	1.24675	2.96107	-2.99743		0.0463665	0.0105427	0.794461	3.39468	-4.13223		117	m117	mice		cochlea; P16
	GSE11276	RTN4 KO	0.0246985	0.268997	0.942001	0.313833	-0.962138		0.00952147	0.22852	1.86532	1.13955	-2.76683		0.115919	0.0269468	0.380791	0.075243	-0.313169		118	m118	mice		spinal cord
	GSE102849	BPA maternal exposure	0.458891	0.661122	0.458891	0.219085	0.442038		0.0407646	0.000102551	1.31659	2.39037	-3.66609		0.000601323	0.322388	0.427386	0.487211	-0.591608		119	m119	mice	male	hippocampus
	GSE102965	learned helplessness	10.6105	9.9738	0.0405888	2.11137e-07	20.5437		8.45988	7.3336	0.000298283	0.00435528	15.7888		2.63347	6.95636	0.0144924	2.82042e-07	9.57533		120	m120	mice		hippocampus
	GSE103435	chronic restrained stress	0.00124334	0.816655	1.31011	0.904604	-1.39682		0.0307233	0.125516	1.80163	0.997445	-2.64283		0.111564	0.770058	5.66085	0.00337475	-4.7826		121	m121	mice	male
	GSE72343	susceptible; chronic social defeat stress	0.0346727	0.00728627	4.1079	0.859754	-4.9257		0.275073	0.137254	0.112531	0.0195344	0.280261		0.0040492	0.00271514	1.94665	1.80902	-3.7489		122	m122	mice	male	amygdala; 28d post CSDS both groups
	GSE72343	resistant; chronic social defeat stress	1.23311	0.00918669	1.46249	0.308209	-0.528398		1.84714	0.356896	1.23261	0.00642786	0.964997		0.0463665	5.25293e-06	7.90073	4.19076	-12.0451		123	m123	mice	male	amygdala; 28 d post CSDS both groups
	GSE81672	chronic stress; resilient	0.265227	1.02204	0.30932	0.30932	0.668631		0.00135798	0.00315366	0.601162	4.68549	-5.28214		0.000231506	0.0759457	3.74619	6.22174	-9.89175		124	m124	mice		pfc; both saline treated
	GSE81672	chronic stress; resilient	2.78355	2.00518	1.04181	0.000209791	3.74671		3.13142	5.65956	0.000209383	0.00224126	8.78853		1.08742	5.78709	0.0986816	0.00110145	6.77473		125	m125	mice		nac; both saline treated
	GSE81672	chronic stress; resilient	0.755321	3.27806	9.7134e-06	0.00964205	4.02373		0.839092	1.57893	3.47686e-05	0.533993	1.88399		1.89101	0.784539	0.000131287	0.703623	1.97179		126	m126	mice		ventral hippo; both saline treated
	GSE81672	chronic stress; resilient	0.0237514	0.105525	0.355789	1.45912	-1.68564		2.43279	0.0532855	1.22959	0.156535	1.09996		4.39312	2.84571	0.327723	0.00012039	6.91099		127	m127	mice		basolateral amygdala; both saline treated
	GSE83636	miR17-92 KO	1.90297	1.90297	0.311329	0.00106075	3.49356		1.63089	6.60311	0.0225479	0.311142	7.90031		2.24955	3.0992	0.0311415	0.161658	5.15595		128	m128	mice		hippocampus
	GSE85136	stress in WT	0.326065	2.91592	0.00278894	0.281072	2.95812		0.117812	2.27437	0.552081	0.171436	1.66867		1.39632	0.979057	0.0314241	0.000874345	2.34308		129	m129	mice	female	brain
	GSE85136	stress in WT	1.91264	1.64975	0.0243772	0.000569351	3.53744		0.00141205	0.397884	0.0678049	1.77786	-1.44637		1.82785	1.33578	0.0453417	0.00103443	3.11725		130	m130	mice	male	brain
	GSE85136	stress in WT	0.834385	5.72391	0.00254658	0.00377105	6.55198		0.00376492	3.58115	0.1121	1.4379	2.03491		1.98984	3.83829	0.00281232	0.00851719	5.8168		131	m131	mice	both	brain
	GSE90962	subchronic stress	4.32314	3.14778	0.0349024	0.000125885	7.4359		3.51776	4.11323	0.0103809	0.0917186	7.52889		6.5681	12.3461	4.86357e-05	0.0163628	18.8977		132	m132	mice	female	nac
	GSE83336	Flinders sensitive line; compared to resistant	0.00524173	2.4344	0.052292	1.08495	1.3024		0.533307	0.902969	3.55771e-05	0.0522254	1.38402		0.223856	1.04976	2.15514e-06	0.261076	1.01253		133	m133	rats	male	ventral dentate gyrus
	GSE104424	APPdelta9	0.00346445	0.0205028	0.0615189	0.343617	-0.381169		0.396816	0.0614632	0.918315	0.518961	-0.978997		2.83117	0.0106503	0.598669	0.180335	2.06282		134	m134	mice	male	hippocampus; 6 months
	GSE100070	FMN2 KO	0.00331214	0.906224	0.00217648	4.74657	-3.83921		2.92797e-08	0.143489	2.26869	3.1126	-5.23781		0.45606	0.45606	0.17653	0.21136	0.524231		135	m135	mice	male	hippocampus; 3 months
	GSE100070	FMN2 KO	6.18295	1.31932	0.335791	3.98728e-07	7.16648		8.68531	5.43676	0.00487847	1.92847e-06	14.1172		1.12512	2.80975	0.397793	0.746346	2.79073		136	m136	mice	male	hippocampus; 8 months
	GSE100070	FMN2KO/APP	0.0765057	0.00220875	2.94165	0.513345	-3.37628		1.56994	0.209036	0.513078	1.44576	-0.179859		0.252061	0.00724281	5.54419	2.3159	-7.60078		137	m137	mice	male	hippocampus; 3 months
	GSE77572	R521C knock-in	0.275282	0.121457	0.971434	0.121457	-0.696153		0.803792	0.970851	0.362554	0.17245	1.23964		1.01325	0.0588107	0.293312	1.20414	-0.425383		138	m138	rats	male	cortex; various times of day
	GSE84175	CTCF cKO	2.03162	0.169302	2.32912	0.0148264	-0.143021		0.557242	0.0749519	1.38251	0.376442	-1.12675		0.346128	0.181803	1.683	4.66609	-5.82116		139	m139	mice	male	hippocampus
	GSE99112	UPF3B KO	0.0275628	1.75076e-05	6.48757	5.47975	-11.9397		0.518157	0.826325	4.7766	0.0612963	-3.49341		0.00144856	8.23987e-06	5.09693	11.479	-16.5744		140	m140	mice		frontal cortex
	GSE139524	PWScrm+/-	0.000237195	0.485242	0.0927239	1.5821e-09	0.392755		0.23587	0.692949	4.41223e-05	0.0355633	0.893211		0.251461	1.7872	2.92325e-05	0.0166521	2.02198		141	m141	mice		hypothalamus
	GSE93918	HDAC2 KO in forebrain neurons	1.0645	17.7416	4.86611e-05	0.0114155	18.7947		0.0775886	5.45046	0.0114002	1.06402	4.45262		1.42956	14.4268	0.0126081	1.66945e-05	15.8438		142	m142	mice	male	pfc; both vehicle chronic; 8-20 weeks
	GSE85162	APP/PS1	0.00755689	0.40227	0.108342	9.06163	-8.76015		2.47942	0.401999	0.002473	0.131575	2.74737		11.0736	0.544796	9.93201e-06	0.0770412	11.5413		143	m143	mice	male	frontal cortex; 8 months
	GSE85162	APP/PS1	0.0145221	1.29036	0.019632	1.08315	0.202102		1.18361	0.108238	4.16499e-06	0.188734	1.10311		7.23528	3.7813	2.59238e-06	0.0060189	11.0106		144	m144	mice	male	hippocampus; 8 months
	GSE85162	APP/PS1	0.0563839	0.0563839	0.188892	6.59055	-6.66667		2.17873	0.303769	0.000153742	0.0145017	2.46784		13.0943	4.17866	2.59238e-06	0.0118518	17.2611		145	m145	mice	female	frontal cortex; 8 months
	GSE85162	APP/PS1	0.0145221	4.08597	0.0145221	0.6551	3.43087		1.18361	1.51773	0.0196057	0.0196057	2.66212		4.59582	4.81177	6.13715e-05	0.00417398	9.40336		146	m146	mice	female	hippocampus; 8 months
	GSE80633	CRTC1 KO	0.363352	1.60197	0.477001	0.610894	0.87743		0.541074	2.1512	0.268817	0.0699836	2.35348		5.54007	4.84244	0.794461	0.0105427	9.5775		147	m147	mice	female	cortex; 2 months
	GSE40393	5-HTT KO	4.76158	0.0360095	0.0104483	0.00222177	4.78492		0.209604	0.175225	0.0271011	0.175225	0.182503		4.21481	0.259225	0.183189	0.080421	4.21043		148	m148	mice	male	amygadala; 7 months
	GSE37056	FOSB KO	0.00503204	0.292057	6.04718e-05	0.340194	-0.0431656		1.5727	0.393031	0.0146264	0.000550413	1.95055		0.219095	0.151817	0.00766878	1.2581	-0.894857		149	m149	mice	female	hippocampus; saline both groups
	GSE29014	high anxiety HAB v NAB	0.724784	0.508936	0.647615	2.2207	-1.63459		3.40512	0.64728	0.0985078	0.80687	3.14703		0.702486	0.372666	0.372666	0.871625	-0.169138		150	m150	mice	male	basolateral amygdala
	GSE29014	low anxiety LAB v NAB	0.647615	0.0629372	0.57569	4.41107	-4.27621		1.53556	0.447005	0.80687	0.987865	0.187827		0.871625	0.275967	0.111427	2.35185	-1.31568		151	m151	mice	male	basolateral amygdala
	GSE29014	high anxiety HAB v NAB	2.07288	0.211058	0.57569	0.147287	1.56096		0.000688274	0.64728	0.0115339	0.80687	-0.170436		0.111427	2.35185	1.90671	1.39097	-0.834414		152	m152	mice	male	central amygdala
	GSE29014	low anxiety LAB v NAB	0.0629372	1.53614	0.647615	0.39058	0.560883		0.177035	0.80687	0.0115339	0.57538	0.396992		3.77914	0.234624	0.16503	0.0565064	3.79223		153	m153	mice	male	central amygdala
	GSE29014	high anxiety HAB v NAB	2.07288	1.66213	0.121178	0.249161	3.36467		0.177035	0.894671	0.248988	0.50865	0.314068		0.784332	0.372666	0.0900001	0.372666	0.694332		154	m154	mice	male	cingulate cortex
	GSE29014	low anxiety LAB v NAB	1.3006	1.08695	0.338759	0.724784	1.32401		2.21997	0.894671	0.121076	0.64728	2.34628		0.784332	0.111427	0.0252238	1.27598	-0.405447		155	m155	mice	male	cingulate cortex
	GSE29014	high anxiety HAB v NAB	0.57569	1.08695	0.249161	0.249161	1.16432		0.57538	0.50865	0.724423	0.0792	0.280407		0.554913	0.702486	0.00465629	0.0252238	1.22752		156	m156	mice	male	dentate gyrus
	GSE29014	low anxiety LAB v NAB	0.508936	0.121178	0.249161	1.08695	-0.706		0.447005	0.50865	0.64728	0.80687	-0.498495		1.16657	0.626035	0.16503	0.428329	1.19924		157	m157	mice	male	dentate gyrus
	GSE29014	high anxiety HAB v NAB	0.647615	0.39058	0.447266	0.211058	0.379871		0.291477	0.0492496	0.062876	2.07218	-1.79433		0.964407	0.197713	0.197713	1.39097	-0.426567		158	m158	mice	male	paraventricular nucleus
	GSE29014	low anxiety LAB v NAB	0.338759	0.724784	0.121178	0.0985946	0.843771		0.50865	0.177035	0.57538	1.19055	-1.08024		0.489042	0.372666	0.428329	0.702486	-0.269108		159	m159	mice	male	paraventricular nucleus
	GSE24775	SD v long day 2 wks	7.78403	4.53471	0.0551692	5.88862e-05	12.2635		12.5273	4.53361	0.00132317	0.0428017	17.0168		2.36022	10.647	3.77364e-05	0.00514224	13.0021		160	m160	mice	male	pars tuberalis
	GSE8641	C10 congenic v AJ	0.159029	0.0142522	1.80514	0.601005	-2.23286		0.112195	0.134056	1.35298	0.0244309	-1.13116		0.156605	0.0608077	0.0748905	0.24983	-0.107308		161	m161	mice	male	hippocampus
	GSE8641	C10 congenic v AJ	1.18207	3.30464	0.404095	0.352825	3.72979		1.76057	2.16987	0.352573	0.459643	3.11822		0.78483	1.48363	0.95851	0.0650741	1.24488		162	m162	mice	male	whole brain
	GSE9134	HDAC5 KO	0.512549	0.0179442	2.0446	0.21702	-1.73113		2.98855	0.152861	0.343972	1.18187	1.61557		0.501043	1.17221	0.174821	0.208147	1.29028		163	m163	mice		nucleus accumbens
	GSE150939	PINK1 KO	6.60874e-05	0.000180525	3.84281	3.30842	-7.15098		0.245997	0.00234243	1.26088	1.16187	-2.17441		0.0463985	0.00235297	1.70547	4.41953	-6.07625		164	m164	rats	male	periaqueductal gray
	GSE150939	PINK1 KO	1.52031e-06	0.0202056	1.93042	4.00311	-5.91332		0.36045	0.00832816	1.24024	1.04812	-1.91958		0.00618829	0.0440956	3.47252	2.07446	-5.4967		165	m165	rats	female	periaqueductal gray
	GSE87202	MEF2C conditional KO	0.179113	0.458486	1.34463	1.99868	-2.70571		0.831813	3.14941	1.34414	0.148268	2.48882		0.850887	2.34655	3.40131	0.000928945	-0.204801		166	m166	mice	male	cortex
	GSE56028	unpredictable chronic mild stress	0.305344	0.0054278	0.858344	0.00266659	-0.550239		0.568396	0.000805382	0.568396	0.778619	-0.777813		1.39155	0.0263362	0.423173	0.0200671	0.97465		167	m167	rats	male	dentate gyrus
	GSE9788	reserpine single dose	1.45849	0.00910808	5.34016	0.13545	-4.00802		1.57317	0.302677	0.954291	0.508793	0.412767		0.0983384	0.363851	4.35864	3.58803	-7.48448		168	m168	rats		cortex
	GSE87675	Kmt2a/Mll1 KO	0.821582	0.00503204	0.0104611	0.00222504	0.813928		0.00222177	0.0104483	1.21674	0.209746	-1.41381		0.469332	0.259386	1.75682	0.183314	-1.21141		169	m169	mice	male	prefrontal cortex
	GSE61499	USP18 KO	0.000917192	0.159029	0.97485	0.05018	-0.865083		1.06214	0.0622252	0.000603859	0.974186	0.149579		4.54231	1.06073	0.000850352	0.287871	5.31432		170	m170	mice		total brain lysate
	GSE61499	IFNAR KO	2.92564	3.086	0.66709	3.44074e-05	5.34452		1.92832	0.600521	0.538708	0.0398996	1.95023		0.184348	2.33205	0.734566	0.0748905	1.70694		171	m171	mice		total brain lysate
	GSE36237	Tg2576	3.32356	0.108642	0.685659	1.03828	1.70826		0.476731	0.0877003	1.03783	1.60138	-2.07478		0.241274	0.093963	0.974836	1.28648	-1.92608		172	m172	mice		prefrontal cortex; both with vehicle
	GSE109445	chronic stress	9.05686	11.1614	1.53166e-07	1.53166e-07	20.2183		0.218989	15.595	0.558237	0.00641023	15.2493		12.6582	16.9563	8.88406e-12	3.34422e-06	29.6145		173	m173	rats		hippocampus
	GSE17735	Disc1-L100P	0.0669438	0.701589	0.384386	0.102505	0.281642		1.58507	1.14126	0.560028	0.628166	1.53813		1.51382	0.218634	0.12817	0.0853429	1.51894		174	m174	mice	both	frontal cortex
	GSE29417	MSN strain	0.248682	0.209888	0.583271	1.21721	-1.34191		1.00773	0.175349	0.736316	0.145108	0.301657		3.21242	0.354276	0.259386	0.0153475	3.29197		175	m175	mice	male	hippocampus
	GSE143650	PER3 KO	0.0717248	1.27548	0.554622	1.06227	-0.269682		0.870842	0.701807	0.0716596	0.111244	1.38974		2.75535	5.20206	0.0071431	0.0071431	7.94312		176	m176	mice	male	hypothalamus
	GSE113368	SHANK3 overexpress	2.67768e-06	0.000210607	0.136354	0.136354	-0.272494		0.0141461	0.000353691	0.11166	3.69602	-3.79318		0.000439747	4.88404e-05	1.42785	15.2658	-16.6932		177	m177	mice	male	mPFC
	GSE53061	Sp4neo KO	0.789577	0.23912	0.789577	0.0587322	0.180388		0.092818	0.32669	2.84154	0.56004	-2.98208		0.414552	0.224622	1.48922	1.88325	-2.73329		178	m178	mice	male	cerebellum
	GSE33372	WFS1 KO	3.50203	0.0271298	0.000897479	8.61849e-06	3.52826		0.209604	0.0104355	0.0469924	1.44785	-1.27481		3.40131	0.00148329	0.0153303	0.0377623	3.3497		179	m179	mice		hypothalamus
	GSE109315	chronic social defeat stress (CSDS); susceptible	7.9617e-06	0.549983	0.272931	3.37459	-3.09753		0.620377	0.00304884	0.0328908	0.549694	0.0408407		0.104558	1.48598	0.850571	0.413149	0.326812		180	m180	mice	male	mPFC; C57 strain
	GSE109315	CSDS; susceptible	0.00146872	1.95143e-05	7.05009	5.76497	-12.8136		0.139706	0.000930375	2.34906	6.26293	-8.47135		0.00287773	2.68113e-08	10.2546	18.3873	-28.639		181	m181	mice	male	mPFC; DBA strain
	GSE109315	CSDS; susceptible	1.28328	1.17524	7.78031e-08	0.00268671	2.45583		0.715181	1.90395	0.0116622	0.0290107	2.57845		7.67899	11.6873	9.57975e-10	6.28705e-05	19.3662		182	m182	mice	male	bnst; c57 strain
	GSE109315	CSDS; susceptible	0.0142366	0.000357015	0.0142366	0.165125	-0.164768		0.423567	0.0344441	0.483034	1.14563	-1.17065		0.000450253	1.77223e-06	4.23719	4.44964	-8.68638		183	m183	mice	male	bnst; DBA strain
	GSE109315	CSDS; susceptible	0.00233463	2.60622e-06	5.30969	0.977414	-6.28477		0.0358119	0.000597405	5.07578	0.565731	-5.6051		0.000277778	5.08669e-05	11.2407	9.62292	-20.8633		184	m184	mice	male	ventral hippo; c57
	GSE109315	CSDS; susceptible	0.0006968	3.99974	0.0383164	0.809584	3.15253		1.64627e-06	1.93387	1.41841	2.07639	-1.56093		1.04505	4.12584	0.857119	0.110036	4.20374		185	m185	mice	male	ventral hippo; DBA
	GSE109315	CSDS; resilient	0.32422	0.0918439	0.0142074	0.000202183	0.401654		0.324014	0.01018	0.113333	0.702965	-0.482103		0.156778	0.0848108	0.0409298	0.105303	0.0953562		186	m186	mice	male	mPFC; C57 strain
	GSE109315	CSDS; resilient	0.238284	0.00778047	2.01096	0.169108	-1.934		0.0753123	0.000142338	0.0597409	2.95645	-2.94073		0.0520331	0.00895749	1.42672	4.41328	-5.77901		187	m187	mice	male	bnst; c57 strain
	GSE109315	CSDS; resilient	4.8943e-05	1.31272	1.09777	1.42841	-1.21341		4.88404e-05	0.25299	4.22326	0.343517	-4.31374		0.372584	2.99726	2.33346	0.137382	0.899004		188	m188	mice	male	ventral hippo; c57
	GSE109315	DBA/2 v C57	0.422889	0.00474733	2.47586	2.31862	-4.36685		0.27263	0.0713743	2.63772	2.01982	-4.31353		0.000253939	0.00588067	2.27572	7.48174	-9.75133		189	m189	mice	male	mPFC
	GSE109315	DBA/2 v C57	0.794486	0.38466	0.00395876	0.0489346	1.12625		3.54243	1.76497	0.00174919	0.00395272	5.3017		4.04727	3.2715	0.0866741	0.000191758	7.2319		190	m190	mice	male	bnst
	GSE109315	DBA/2 v C57	0.00774504	0.142389	2.49937	1.90236	-4.2516		2.2935e-05	0.20451	4.79912	2.49858	-7.09317		0.000788517	0.0063743	5.16795	3.67201	-8.83279		191	m191	mice	male	ventral hippo
	GSE76567	DBA/1J v C57	0.00852189	0.101047	3.24638	4.44192	-7.57873		3.7058e-07	2.6725e-05	4.44082	7.65534	-12.0961		0.69498	0.0137889	2.1711	3.93305	-5.39538		192	m192	mice	male	hippocampus
	GSE76567	DBA/1J v C57	2.33422e-05	0.00543834	9.61544	9.30812	-18.9181		4.32067e-05	1.37732e-07	11.8913	12.9339	-24.8251		9.68117e-05	7.81295e-08	13.8754	6.63743	-20.5128		193	m193	mice	female	hippocampus
	GSE76567	DBA/2J v C57	3.50222	0.111564	1.04181	0.111564	2.46041		2.7827	0.0014594	0.545708	0.23251	2.00595		0.727314	0.0633665	0.178118	6.29343	-5.68087		194	m194	mice	male	hippocampus
	GSE76567	DBA/2J v C57	0.0832856	0.0663996	1.09994	1.31389	-2.26414		2.3857	0.126264	1.00062	0.012575	1.49876		0.0445831	0.232676	1.47992	2.45608	-3.65873		195	m195	mice	female	hippocampus
	GSE76567	129S1/Sv v C57	6.77963e-06	2.53258	0.647615	3.9935	-2.10854		1.50859e-12	0.0115339	7.06638	11.2846	-18.3394		0.476731	1.47767	0.541074	0.192559	1.22076		196	m196	mice	male	hippocampus
	GSE76567	129S1/Sv v C57	3.03839e-06	0.241774	5.97562	6.74079	-12.4746		4.54868e-10	4.24771e-05	8.39935	9.29279	-17.6921		0.0523869	0.000765666	4.47723	1.97094	-6.39502		197	m197	mice	female	hippocampus
	GSE76567	AJ v C57	1.44341e-05	0.182352	1.32064	0.347	-1.48527		0.0226455	0.051188	4.23933	5.12003	-9.28553		0.0101403	0.0449715	3.36693	5.74473	-9.05654		198	m198	mice	male	hippocampus
	GSE76567	AJ v C57	0.0272673	0.115862	0.0466813	0.786836	-0.690388		0.00529117	0.0359104	1.06173	3.17145	-4.19197		0.257204	0.125915	0.663119	1.44122	-1.72122		199	m199	mice	female	hippocampus
	GSE76567	PWD v C57	7.25442	0.0937221	0.377142	0.035793	6.93521		5.00651	1.89167	0.00238838	0.239226	6.65657		0.74367	0.219138	0.0519677	8.26218	-7.35134		200	m200	mice	male	hippocampus
	GSE76567	PWD v C57	0.532798	0.0133513	2.11827	0.032618	-1.60474		1.83589	0.264859	0.086754	0.0425072	1.97148		0.0604622	0.0206484	1.17072	6.2285	-7.31811		201	m201	mice	female	hippocampus
	GSE76567	female v male; 129 strain	4.62302	0.0038841	1.92782	0.00041937	2.69867		5.77935	0.507511	0.078907	0.507511	5.70045		0.0181923	5.82832e-05	1.13764	10.4994	-11.6188		202	m202	mice	both	hippocampus
	GSE76567	female v male; AJ strain	9.40866	8.80405	0.000264503	0.000154694	18.2123		1.67624	7.10115	0.00177965	0.150013	8.6256		6.71934	16.68	0.00685063	0.000321689	23.3922		203	m203	mice	both	hippocampus
	GSE76567	female v male; C57 strain	8.06517	6.96214	0.000127664	0.000127664	15.0271		2.16676	2.97549	0.0266175	0.552979	4.56265		4.88989	10.693	0.00181439	0.00181439	15.5793		204	m204	mice	both	hippocampus
	GSE76567	female v male; DBA1 strain	0.00856808	0.00856808	1.00248	3.43635	-4.4217		0.0299839	0.0299839	4.02573	1.95137	-5.91713		1.82016e-05	0.00325442	9.92453	2.81489	-12.7362		205	m205	mice	both	hippocampus
	GSE76567	female v male; DBA/2 strain	0.0965396	4.76654	0.0483716	1.0645	3.75021		4.547	2.1776	0.0114002	0.173177	6.54002		1.44095	8.20498	0.01775	0.0129418	9.61524		206	m206	mice	both	hippocampus
	GSE76567	female v male; PWD strain	1.63936e-05	0.455378	1.6711	4.19952	-5.41523		0.00890835	0.102453	0.997445	2.87049	-3.75658		0.019369	0.196901	2.30265	1.04319	-3.12957		207	m207	mice	both	hippocampus
	GSE90696	Tau Tg (PS19)	0.651715	0.126777	2.45731	0.524765	-2.20358		2.3133	0.651221	0.874264	0.795487	1.29477		2.16551	0.716399	0.411036	0.175977	2.29489		208	m208	mice	male	hippocampus; 3 months
	GSE90696	Tau Tg (PS19)	0.000121338	0.796051	1.66881	2.91346	-3.7861		1.55266	1.2345	0.126622	0.874264	1.78627		8.24039	1.65982	0.125229	0.23973	9.53525		209	m209	mice	male	hippocampus; 6 months
	GSE43051	CBP+/-	1.00815	0.118869	0.0768377	0.0360458	1.01413		0.45113	0.45113	0.0104483	0.209746	0.682066		0.409212	0.00231601	0.183314	0.0493613	0.178853		210	m210	mice	female	hippo; both with vehicle
	GSE8720	MECP2 KO	5.20993	0.685659	1.47823	0.268997	4.14836		3.32264	1.35946	0.610575	0.76536	3.30616		0.498	0.974836	1.40139	0.170606	-0.0991565		211	m211	mice	male	fast spiking interneurons
	GSE8720	MECP2 KO	4.11017	1.86597	0.228681	0.610894	5.13656		0.363128	1.47767	0.22852	0.0246703	1.5876		2.20676	0.881929	0.881929	0.0146717	2.19209		212	m212	mice	male	tufted pyramidal
	GSE8720	MECP2 KO	1.35999	2.0062	0.363352	0.942001	2.06084		2.62091	1.47767	0.610575	0.850766	2.63723		1.91627	0.712391	0.794461	0.170606	1.6636		213	m213	mice	male	purkinje neurons
	GSE26024	DBA/2 v C57	3.99067	0.192836	0.228083	0.921255	3.03417		1.81548	0.412174	0.532342	0.532342	1.16297		0.0941136	0.0941136	0.549646	2.28173	-2.64315		214	m214	mice	male	striatum
	GSE26024	DBA/2 v C57	1.68568	0.311264	0.470109	2.39118	-0.864348		1.01407	1.01407	0.749989	0.469822	0.808329		0.0208988	0.115601	1.85336	1.24601	-2.96287		215	m215	mice	female	striatum
	GSE26024	female v male; C57 strain	6.24717	0.267501	2.39118	0.00515658	4.11833		4.83285	0.161431	0.920807	0.22791	3.84556		0.00384676	0.426727	2.59377	0.48573	-2.64893		216	m216	mice	both	striatum
	GSE26024	female v male: DBA	0.134059	0.267501	1.68568	0.470109	-1.75423		0.412174	0.192683	1.95125	1.68502	-3.03142		0.0941136	0.323025	0.115601	0.692555	-0.391017		217	m217	mice	both	striatum
	GSE9444	sleep deprivation; C57 strain	0.0877788	0.018302	2.62171	0.192701	-2.70833		1.86532	1.86532	1.7306	0.0551147	1.94492		0.712391	0.0269468	2.85323	2.20676	-4.32065		218	m218	mice	male	whole brain
	GSE9444	sleep deprivation; DBA strain	0.851163	0.610894	6.96057	0.610894	-6.1094		2.00552	0.0551147	2.78831	0.160729	-0.888395		0.0463665	0.141381	4.40283	2.85323	-7.06831		219	m219	mice	male	whole brain
	GSE9444	sleep deprivation; AKR strain	0.0877788	2.15191	1.03828	2.15191	-0.950501		0.685315	0.685315	1.47767	1.03783	-1.14486		1.40139	0.794461	2.85323	2.05877	-2.71615		220	m220	mice	male	whole brain
	GSE2502	DBA v C57	0.0769188	0.19394	0.221593	0.168813	-0.119547		0.0912204	0.0360333	0.446051	0.284896	-0.603694		0.185401	1.40251	0.388464	0.274244	0.925204		221	m221	mice	male	whole brain
	GSE97198	BALB v C57	3.51233	0.0246985	2.96193	5.68533	-5.11024		1.86532	0.313631	0.541074	1.86532	-0.227443		0.093963	0.170606	0.635669	14.1276	-14.4987		222	m222	mice	male	hippocampus; mix of PPI tested
	GSE97198	BALB v C57	1.03828	0.00310611	0.942001	6.96057	-6.86118		2.00552	0.313631	0.313631	2.62091	-0.615387		0.241274	0.093963	0.170606	4.62007	-4.45544		223	m223	mice	male	striatum; mix of PPI tested
	GSE97198	BALB v C57	1.60197	0.000517044	2.78913	4.11017	-5.29681		0.541074	0.0699836	0.541074	1.7306	-1.66062		0.436889	0.0146717	1.07322	9.68998	-10.3116		224	m224	mice	male	brainstem; mix of PPI tested
	GSE42777	SHN-2 mutant	0.76573	0.268997	1.60197	2.62171	-3.18896		0.541074	0.363128	0.76536	0.22852	-0.0896783		0.203831	2.36022	1.17709	0.141381	1.24558		225	m225	mice		dentate gyrus; 36 weeks
	GSE33457	MECP2 overexpress	1.22059	1.01564	0.921267	0.40797	0.906994		2.90538	0.528925	0.188168	0.921267	2.32487		0.027739	0.0609795	0.505192	0.245613	-0.662087		226	m226	mice	male	amygdala
	GSE33457	MECP2 KO	0.158094	0.224595	3.26869	0.835468	-3.72147		1.4518	0.835468	1.33553	0.224595	0.727144		0.0208191	0.0478878	0.573865	1.66696	-2.17211		227	m227	mice	male	amygdala
	GSE67294	MECP2 KO	1.37929	0.14245	3.51863	0.241235	-2.23813		3.14844	0.0952274	0.378406	0.171271	2.69399		3.81569	1.1067	0.913561	0.350786	3.65804		228	m228	mice	male	visual cortex
	GSE71233	MECP2 overexpress	0.702202	0.283243	0.433697	0.0485653	0.503182		0.118211	0.378634	0.701829	4.07783	-4.28281		0.124411	0.510239	1.18326	0.0655265	-0.614131		229	m229	mice		hippocampus; 4 weeks
	GSE71233	MECP2 overexpress	0.0941136	2.59377	0.237518	2.28173	0.16864		0.115497	0.692185	0.201036	1.14005	-0.533402		0.121929	2.48421	0.442899	0.029899	2.13334		230	m230	mice		hippocampus; 8 weeks
	GSE38359	BALB v C57	0.21851	0.040068	0.00185267	0.30106	-0.0443341		0.030523	0.218353	0.218353	1.44178	-1.41126		5.7245	0.0568758	0.000882847	0.111536	5.66896		231	m231	mice		whole eye
	GSE38359	AJ v C57	0.616138	0.946718	0.0033851	0.0725058	1.48697		2.00587	0.615811	0.000581125	0.11166	2.50944		5.06023	0.982572	0.00805975	0.00383222	6.03091		232	m232	mice		whole eye
	GSE11322	XBP1 KO	0.186934	1.06284	0.812196	0.601005	-0.163421		1.25152	0.600521	0.00784357	0.29055	1.55365		1.06073	0.597904	0.131972	0.156605	1.37006		233	m233	mice		primary culture; telencephalon E12.5
	GSE126996	STAU2 KO	0.728532	0.206492	0.000529717	0.0460098	0.888485		0.445289	0.649394	0.0751871	0.508023	0.511472		6.33415	0.0991779	0.000190297	0.0107135	6.42242		234	m234	mice		purkinje neurons
	GSE84208	high run v control; both blocked	0.00381505	0.119557	1.07945	0.119557	-1.07564		2.06097	1.52623	0.00380934	0.000409492	3.58298		3.49806	5.6664	0.0130795	0.000303218	9.15107		235	m235	mice	male	cerebellum
	GSE84208	high run v control; both running	0.634604	2.04558	0.284163	0.0036855	2.39233		0.497592	1.06824	0.117152	0.436881	1.0118		3.09917	2.11934	0.527929	0.260746	4.42984		236	m236	mice	male	cerebellum
	GSE58261	DNMT1 cKO	0.00689789	0.0715077	0.272995	0.423137	-0.617726		0.547558	0.0136858	1.04776	7.5359	-8.02242		0.121004	0.512435	0.65266	23.8753	-23.8945		237	m237	mice		cortex
	GSE58261	DNMT3a cKO	0.0131791	1.59665	0.000824594	1.03423	0.574775		0.00130371	0.131838	0.60771	1.4726	-1.94717		1.19458	1.93994	0.0777575	0.0153337	3.04142		238	m238	mice		cortex
	GSE74630	SMCX KO	0.000233482	0.166294	0.690419	7.41426	-7.93815		0.00754119	0.0457228	3.67121	6.35975	-9.97769		0.00187201	0.000168264	2.21631	0.579345	-2.79362		239	m239	mice	male	pfc
	GSE74630	SMCX KO	0.184172	0.821042	0.00126688	0.587962	0.415985		0.126692	0.257387	0.908865	0.908865	-1.43365		0.0928003	0.429686	2.80813	0.429686	-2.71533		240	m240	mice	male	amygdala
	GSE52584	LRRK2 KO	0.359564	1.2136	0.00462813	0.540099	1.02844		2.46931	1.12982	0.0388704	4.76422e-05	3.56021		5.05629	4.17419	7.26827e-05	0.00630273	9.2241		241	m241	mice		striatum; 4 months
	GSE52584	LRRK2 human mutation	4.5216	0.317946	0.393237	0.000966719	4.44534		0.630331	0.47947	0.317946	0.151892	0.639961		1.34087	1.34087	0.391724	0.0176537	2.27237		242	m242	mice		striatum; 4 months; control has human LRRK2 normal
	GSE52584	LRRK2 human mutation	3.85447	0.736051	0.206582	0.0497243	4.33422		1.17298	1.73437	0.562574	0.511156	1.83362		6.33426	0.810691	0.0331347	0.000226087	7.11159		243	m243	mice		striatum; 4 months; control has no human version
	GSE60414	PINK KO & SNCA overexpress	2.51611	1.12843	0.181657	0.634165	2.82872		0.634165	0.0701326	1.30166	0.577371	-1.17473		0.870105	0.943058	0.036378	0.456077	1.32071		244	m244	mice	both	cerebellum; 6 weeks
	GSE60414	PINK KO & SNCA overexpress	0.140938	1.22449	0.481892	2.2557	-1.37217		0.295989	0.224387	0.537823	2.53231	-2.54976		1.67614	0.395781	2.03742	0.616937	-0.582436		245	m245	mice	both	midbrain; 6 weeks
	GSE60414	PINK KO & SNCA overexpress	10.9807	0.380882	0.380882	0.633064	10.3476		4.73441	0.155451	0.235386	2.27203	2.38244		0.947422	0.506031	0.0771284	1.0246	0.351729		246	m246	mice	both	striatum; 6 weeks
	GSE60414	PINK KO & SNCA overexpress	0.0678629	0.115088	2.26623	4.43139	-6.51467		1.01815	0.115088	1.27777	2.52889	-2.67343		0.00722539	0.16846	1.72955	2.07678	-3.63064		247	m247	mice	both	cerebellum; 6 months
	GSE60414	PINK KO & SNCA overexpress	0.307611	0.0504419	0.241001	0.694161	-0.577109		1.29359	0.160895	1.29359	1.38433	-1.22344		0.193637	0.0442305	0.597216	1.6119	-1.97125		248	m248	mice	both	midbrain; 6 months
	GSE60414	PINK KO & SNCA overexpress	0.548013	0.122479	3.02477	1.54739	-3.90166		0.86048	0.0416647	2.6048	4.30867	-6.01133		0.160785	0.160785	1.33903	1.24805	-2.2655		249	m249	mice	both	striatum; 6 months
	GSE20547	SNCA overexpress TgA	0.447555	0.0702535	3.41584	0.036611	-2.93464		0.233209	0.0223835	1.58758	0.172096	-1.50408		0.0751568	0.0751568	0.322729	0.0751568	-0.247572		250	m250	mice	both	striatum/brainstem/cerebellum; 6 months
	GSE20547	SNCA overexpress TgB	0.759433	0.0327628	3.17319	0.453987	-2.83498		0.0257724	0.000546101	6.93891	0.758767	-7.67136		0.000627721	0.00041634	3.91935	0.474089	-4.3924		251	m251	mice	both	striatum/brainstem/cerebellum; 6 months
	GSE20547	SNCA overexpress TgA	0.0617063	0.00764576	1.46746	3.61727	-5.01537		1.16003	0.111553	1.06694	1.16003	-0.955384		0.0255142	0.686634	0.300675	3.49021	-3.07874		252	m252	mice	both	striatum/brainstem/cerebellum; 20-28 months
	GSE20547	SNCA overexpress TgB	0.0425056	0.0942917	0.690324	6.87509	-7.42862		0.830451	0.211719	0.156472	1.6661	-0.7804		0.00158986	0.00158986	1.85193	2.63899	-4.48774		253	m253	mice	both	striatum/brainstem/cerebellum; 20-28 months
	GSE74382	6-OHDA lesion	15.3272	4.53863	0.00517324	8.77734e-07	19.8607		4.36788	0.979866	0.0179427	0.022389	5.30742		1.03705	0.533105	0.00810883	0.0569784	1.50506		254	m254	rats	male	dorsal striatum; both saline; both saline conditioned
	GSE74382	6-OHDA lesion	2.70959	0.397989	0.122174	0.190098	2.79531		1.5287	0.121912	1.33734	0.542243	-0.228976		1.22814	0.272021	0.136586	0.158581	1.205		255	m255	rats	male	dorsal striatum; both saline; both ppx conditioned
	GSE54795	MPTP treatment	0.000251253	0.198073	1.23523	8.74715	-9.78406		0.543007	0.00542322	1.58119	1.12986	-2.16262		0.437474	0.004096	0.174474	0.437474	-0.170378		256	m256	mice	male	midbrain; 5 day treatment; 4 days later
	GSE31458	MPTP treatment	5.64773e-07	1.77605e-08	11.7362	2.58397	-14.3202		0.0089344	0.006913	6.21143	0.11641	-6.31199		0.000242706	1.26471e-07	14.2896	6.56233	-20.8516		257	m257	mice		prefrontal cortex; three strains/transgenics
	GSE31458	MPTP treatment	4.60263e-07	0.000448958	2.14473	9.91171	-12.056		0.128804	0.000639282	0.0559045	4.65208	-4.57854		0.346834	1.99553e-05	0.242828	4.97782	-4.8738		258	m258	mice		caudate putamen; three strains/transgenics
	GSE17542	MPTP treatment	0.847983	0.254395	1.47108	0.0294597	-0.398159		2.16561	0.290514	1.00569	0.0370149	1.41341		0.144136	0.71704	0.531573	0.860176	-0.530574		259	m259	mice		SN; dopamine neurons; 10 day treat
	GSE17542	MPTP treatment	0.61552	0.400574	2.6381	0.891081	-2.51309		0.314139	0.000300071	1.32378	2.78048	-3.78982		0.118157	0.0829615	4.14096	3.45337	-7.39321		260	m260	mice		VTA; dopamine neurons; 10 day treat
	GSE7707	MPTP treatment	6.42869	0.146233	1.08344	0.0459028	5.44558		3.9391	0.0223405	2.20091	0.621154	1.13937		0.784696	0.109506	0.8611	0.0311194	0.00198245		261	m261	mice		frontal cortex
	GSE7707	MPTP treatment	3.15084	3.47964	0.226887	0.0837681	6.31983		5.16547	4.00283	0.00387164	0.028528	9.1359		14.6349	7.80485	0.000708636	8.71288e-07	22.439		262	m262	mice		striatum
	GSE7707	MPTP treatment	2.02095	1.4435	0.170452	0.0228701	3.27113		3.0092	0.491384	0.0176278	2.14819	1.33477		5.05937	0.839617	0.00821931	1.69922	4.19155		263	m263	mice		midbrain
	GSE4550	MPTP treatment	2.33244e-06	1.42632	0.437667	2.87142	-1.88277		0.0024693	0.0286638	0.482366	1.71011	-2.16135		0.326984	0.0558807	0.140391	0.207076	0.0353982		264	m264	macaque		prefrontal cortex; 25 days
	GSE4788	MPTP treatment	0.0371146	3.9312	0.000108315	1.56653	2.40167		0.191625	0.292189	0.00323306	0.740262	-0.259681		0.988048	5.02537	0.0521958	1.86423e-06	5.96122		265	m265	mice	male	pooled SN
	GSE977	GFAP overexpression	0.0481127	0.00399268	0.135874	0.74191	-0.825679		1.35657	0.0661273	0.0156119	0.0564065	1.35068		2.1966	0.486208	0.00775184	0.530529	2.14453		266	m266	mice	both	olfactory bulb day 23
	GSE977	GFAP overexpression	0.00130291	0.136534	0.12004	9.12859	-9.11079		1.46323	0.195948	3.92172e-05	1.72355	-0.0644124		6.75767	2.06346	4.3537e-06	0.00813881	8.81298		267	m267	mice	both	olfactory bulb 4 months
	GSE40852	CYFIP1 overexpression	0.0038694	3.98777	0.00659977	0.3425	3.64254		2.20683	3.98424	0.0471142	0.0107969	6.13316		2.75627	4.92777	3.81348e-05	0.00818604	7.67582		268	m268	mice	male	frontal cortex; e15
	GSE5786	PPARGC1A KO	0.672094	0.149143	1.05007	0.268678	-0.497514		0.885957	0.0112845	1.86865	0.607926	-1.57934		0.0836456	0.193553	0.33484	1.20479	-1.26243		269	m269	mice	female	striatum; 6 months
	GSE47516	CSTB KO	0.606779	1.30446	0.0530279	0.734631	1.12358		1.5031	0.548479	0.0099328	1.94886	0.0927853		4.67943	1.17223	6.78373e-05	0.0310341	5.82056		270	m270	mice	male	cerebellum; day 30
	GSE10535	prCAD mutant	0.036392	0.1705	0.0696712	12.0799	-11.9427		1.25708	0.144739	0.0130351	2.74256	-1.35378		0.707041	0.00426461	0.06112	1.29717	-0.646985		271	m271	mice		retina; 4 weeks
	GSE114062	high v control runner	0.0130795	0.0690667	0.0866062	1.85622	-1.86068		2.60893	0.680163	0.00450018	0.0179528	3.26664		14.9325	0.644138	0.118444	0.287996	15.1702		272	m272	mice	male	striatum
	GSE114062	high v control runner	0.376675	1.50185	0.431992	0.00525299	1.44128		0.627649	0.870371	0.140321	0.201955	1.15574		1.82643	1.111	0.523582	0.218981	2.19486		273	m273	mice	male	cerebellum
	GSE77817	PUS1 KO	0.036392	0.1705	0.0696712	12.0799	-11.9427		1.25708	0.144739	0.0130351	2.74256	-1.35378		0.707041	0.00426461	0.06112	1.29717	-0.646985		274	m274	mice		brain
	GSE86350	rotenone	0.000996115	0.14055	0.0107027	0.0594559	0.0713873		0.703623	0.000378943	0.0357149	2.48597	-1.81768		0.000111947	0.485401	0.00481599	7.55074	-7.07004		275	m275	rats	male	brainstem; 14 days treatment
	GSE89562	maneb & paraquat	0.176654	0.105907	0.931918	3.82221	-4.47156		0.071996	0.5126	1.10519	3.30057	-3.82116		0.854679	1.30596	0.273763	3.86311	-1.97622		276	m276	mice	male	nigrostriatal tissue
	GSE28643	paraquat	1.78498	3.69319	0.000865074	0.168188	5.30911		0.874016	0.948262	0.0512424	7.44825	-5.67721		4.25588	1.92823	0.0106873	0.332308	5.84112		277	m277	mice	male	cerebellum
	GSE28643	paraquat in ApoD KO	9.52956e-06	2.00302	0.0499666	1.08099	0.872074		0.041419	2.5846	0.0280443	2.84141	-0.243436		1.42708	1.71156	0.285213	0.198514	2.65491		278	m278	mice	male	cerebellum
	GSE28643	APOD KO	2.8744	0.54641	0.449629	0.777416	2.19376		3.5964	2.60642	0.983395	0.113779	5.10565		0.32322	0.130054	1.22042	0.774286	-1.54143		279	m279	mice	male	cerebellum
	GSE5581	RS1H KO	0.0645708	0.222799	1.16461	0.40372	-1.28096		0.855143	0.107621	1.43193	0.547851	-1.01702		0.261105	0.201262	0.56303	0.17528	-0.275943		280	m280	mice		retina; p7
	GSE3583	HDH knockin HD	4.5298	0.273399	0.0754405	1.54586	3.1819		0.61618	0.820396	0.0908821	0.311319	1.03438		7.43696	0.159877	0.0658224	0.136034	7.39498		281	m281			striatal cells
	GSE3583	HDH knockin HD: 111/111	0.464488	0.413111	0.0498133	1.97844	-1.15066		0.155001	1.62016	0.0246613	2.37632	-0.625815		2.71682	0.0157984	0.0206295	1.14221	1.56978		282	m282			striatal cells
		PINK1 KO portrait	0.0546804	0.0181049	5.67397	7.21719	-12.8184		0.311818	0.0324302	1.72502	1.59606	-2.97682		0.203097	0.0104748	5.5339	5.06405	-10.3844		283	m283			11 datasets used
		stress portrait	0.197788	2.30718	0.0195107	0.112434	2.37302		0.137029	1.25412	0.112337	1.1471	0.13172		4.02053	4.02053	0.180706	0.734199	7.12615		284	m284			29 datasets used
		maternal portrait (ICR related)	0.416191	0.0849866	2.65714	1.61892	-3.77488		0.415957	0.76842	0.225533	0.475896	0.482947		0.644265	0.330306	4.098	0.168472	-3.2919		285	m285	mice		4 datasets; four regions; GSE62258; GSE54426; GSE43627
	GSE70732	maternal portrait (C57)	0.0782529	1.94455	1.09293	0.0282662	0.901609		0.649376	1.42416	0.447541	0.176073	1.44992		0.0406188	4.16904	3.56053	0.310596	0.338537		286	m286	mice		4 regions; 8 datasets; 2 timepoints
		C57 portrait	0.315092	0.000907348	2.77086	2.77086	-5.22572		0.0254411	0.00994582	3.87649	3.4867	-7.3278		0.207084	0.00550919	1.64622	6.50439	-7.93802		287	m287	mice		21 datasets; compared with various other strains
	GSE116752	high activity selection	0.0831507	1.21702	0.00615494	0.258264	1.03575		0.827125	1.01094	0.0661115	0.000278287	1.77167		0.495798	1.06956	0.327929	0.115149	1.12228		288	m288	mice		striatum
		female (v male) portrait	6.21633	0.378779	0.282065	0.0360673	6.27698		2.33518	0.494494	0.0108022	0.378545	2.44033		0.403295	0.827908	0.403295	1.21752	-0.389614		289	m289			8 datasets

## Sheet: y10-12
			y10; GSE54565; male; cingulate cortex						y11; GSE53987; male; prefrontal cortex						y12; GSE53987; male; hippocampus
	GEO #	genotype or treatment	A	D	B	C	score		A	D	B	C	score		A	D	B	C	score			file name	species	sex	source; notes
	GSE25926	APP knockout	0.192701	0.000837406	3.70638	2.0062	-5.51904		2.38914	4.41042	1.32028	1.21084	4.26844		0.541074	3.13919	0.0877003	0.610575	2.98199		1	m1	mice	male	pfc; 24-28 weeks
	GSE25926	APPsa knock-in	0.610894	0.685659	1.47823	10.1873	-10.369		1.00803	4.41042	0.305713	2.87793	2.23481		0.417453	3.13919	1.35946	0.22852	1.96867		2	m2	mice	male	pfc; 24-28 weeks
	GSE25926	APLP2 knock-out	3.51233	0.00132534	4.53471	6.43575	-7.45681		3.99651	2.70972	0.826529	0.593586	5.28612		0.76536	4.10912	3.32264	0.313631	1.23822		3	m3	mice	male	pfc; 24-28 weeks
	GSE25926	APLP2 knock-out mixed genetic background	3.32356	0.018302	4.53471	0.541368	-1.73422		1.10676	0.526203	3.23006	1.94812	-3.54522		0.160729	0.476731	2.62091	1.86532	-3.84877		4	m4	mice	male	pfc; 24-28 weeks
	GSE31458	ACHE-R	1.80514	6.72217	9.63741e-05	0.332686	8.19453		0.487446	7.86674	0.0340264	0.671796	7.64836		0.974186	4.13997	0.736916	0.000249713	4.37699		5	m5	mice	both	pfc; 4 months
	GSE31458	ACHE-S	4.52864	4.52864	5.8137e-05	0.0142522	9.04297		4.87375	2.312	2.04502	0.0340264	5.10671		0.18672	0.600521	3.95303	1.15458	-4.32038		6	m6	mice	both	pfc; 4 months
	GSE3621	R6/1 HD	1.60197	6.69573	0.0551692	0.00953405	8.233		1.68087	0.826529	0.526203	0.3537	1.62749		1.03783	3.32264	0.268817	0.00668263	4.08497		7	m7	mice	both	brain hemisphere; 18 weeks
	GSE3621	R6/1 HD	0.477001	8.06807	0.0428461	0.00669188	8.49553		3.41393	1.10676	0.305713	0.106667	4.10832		0.850766	4.75356	0.76536	0.268817	4.57014		8	m8	mice	both	brain hemisphere; 27 weeks
	GSE13033	HTRA2 KO	0.313833	2.15191	0.132914	0.610894	1.72194		2.70972	4.20093	0.0425233	1.81181	5.05632		0.610575	4.75356	0.00952147	0.0246703	5.32994		9	m9	mice		cortex; day 10-17
	GSE19780	HDH knockin HD	2.0062	1.60197	8.65031	2.30308	-7.34521		1.32028	0.157381	7.86035	2.54679	-8.92947		0.00459909	0.610575	2.30234	0.0428017	-1.72997		10	m10	mice		striatum
	GSE19780	HDH knockin HD	0.851163	1.03828	0.851163	4.75469	-3.71641		2.2368	2.70972	0.188282	1.55529	3.20295		0.0551147	3.70539	0.313631	1.47767	1.96921		11	m11	mice		cerebellum
	GSE2867	ATXN1 knockin	0.0244743	1.80514	0.000392879	2.92564	-1.09642		0.297228	0.893877	0.434101	1.35077	-0.593761		0.811606	4.13997	0.158839	0.0622252	4.73051		12	m12	mice		cerebellum
	GSE18308	FOXO KO	0.0551692	1.60197	0.0246985	1.60197	0.0304706		1.68087	0.743687	0.0690966	0.406362	1.94909		0.685315	0.541074	2.1512	0.313631	-1.23845		13	m13	mice		neural stem cells
	GSE33057	STAT1 KO	3.77818	9.0967	0.000306841	0.00132387	12.8732		4.28259	2.2853	0.0137708	0.0560532	6.49807		0.701807	1.63653	0.870842	0.427841	1.03965		14	m14	mice		primary hippocampal neurons; e15-16
	GSE44331	SARM1 KO	1.47823	0.477001	0.192701	0.477001	1.28553		0.526203	2.87793	0.743687	0.305713	2.35473		0.476731	1.47767	0.363128	2.00552	-0.414256		15	m15	mice		whole brain
	GSE3248	HTT nuclear exclusion	0.304844	0.572353	0.95518	0.520061	-0.598044		3.38362	0.468052	0.270377	0.102696	3.4786		0.0414074	0.304282	0.341333	2.99548	-2.99112		16	m16	mice	both	cerebellum; 4 months
	GSE3248	HTT nuclear localization	0.572353	0.341942	0.11881	0.520061	0.275423		0.340866	1.09657	0.380328	0.0229292	1.03418		0.341333	0.381283	0.519251	1.02958	-0.826214		17	m17	mice	both	cerebellum; 3 months
	GSE3248	HTT nuclear exclusion	2.09537	0.11881	1.98079	0.0108212	0.222572		2.30013	0.422701	0.516443	0.00113923	2.20525		0.0723773	0.23855	1.45995	0.519251	-1.66827		18	m18	mice	both	cerebellum; 8 months
	GSE3248	HTT nuclear localization	0.0607147	0.38194	0.95518	0.0415318	-0.554056		0.0738099	0.00519451	1.53695	0.468052	-1.926		1.45995	0.0723773	1.27726	0.0502679	0.2048		19	m19	mice	male	cerebellum; 16 months
	GSE857	HD R6/2	6.11945	9.07432	1.44925e-08	0.0002412	15.1935		4.00971	2.54986	0.0284333	0.00215903	6.52898		0.626944	1.36683	0.159471	0.137898	1.69641		20	m20	mice		whole brain hemispheres
	GSE30880	cbp+/-	0.0767048	0.175225	0.24836	1.44785	-1.44428		0.331038	0.284437	0.0358881	1.65197	-1.07239		2.1252	0.450642	0.2482	0.5824	1.74524		21	m21	mice	female	hippocampus; no enrichment
	GSE30880	cbp+/-	0.339792	0.0604665	2.27837	0.144999	-2.02311		0.094539	0.0075058	0.0466963	0.0598774	-0.00452893		0.00730111	1.10853	0.11859	1.32873	-0.331494		22	m22	mice	female	hippocampus; enrichment 2 weeks
	GSE40630	FMR1 KO	0.00503204	2.12719	3.25329e-05	3.90152	-1.76933		0.171769	1.07733	0.0106659	4.85271	-3.61428		1.44838	3.12514	0.0200977	0.393031	4.16039		23	m23	mice	female	cerebellum
	GSE40630	TSC2 +/-	3.25329e-05	0.736655	6.04718e-05	0.393253	0.343374		0.0599928	1.65317	0.0202675	0.0359645	1.65693		0.248521	0.736316	0.0104483	0.582981	0.391408		24	m24	mice	female	cerebellum
	GSE60413	PINK1 KO	0.0246985	0.851163	0.0428461	10.1873	-9.35426		0.593586	2.38914	0.593586	3.05138	-0.662241		0.685315	2.78831	0.363128	0.685315	2.42518		25	m25	mice	both	cerebellum; 6 weeks
	GSE60413	PINK1 KO	0.477001	0.228681	0.313833	0.942001	-0.550152		0.463826	0.00969235	4.41042	3.05138	-6.98828		0.417453	2.96107	1.24675	0.363128	1.76865		26	m26	mice	both	cerebellum; 12 weeks
	GSE60413	PINK1 KO	0.018302	0.000837406	3.32356	4.53471	-7.83913		0.0326605	1.68087	2.87793	2.54679	-3.71119		0.0877003	3.13919	1.60138	0.363128	1.26238		27	m27	mice	both	cerebellum; 24 weeks
	GSE60413	PINK1 KO	0.363352	1.14003	0.0246985	0.76573	0.712949		2.08979	1.94812	0.0134701	0.526203	3.49824		1.24675	0.22852	0.363128	0.685315	0.426829		28	m28	mice	both	midbrain; 6 weeks
	GSE60413	PINK1 KO	2.15191	0.228681	9.25125	1.03828	-7.90894		0.463826	0.223175	8.42953	0.3537	-8.09623		0.160729	0.0551147	8.35526	1.24675	-9.38617		29	m29	mice	both	midbrain 24 weeks
	GSE60413	PINK1 KO	6.96057	0.0700494	0.942001	1.03828	5.05034		1.81181	0.188282	1.81181	1.94812	-1.75984		0.476731	1.03783	4.53361	0.363128	-3.38217		30	m30	mice	both	striatum; 6 weeks
	GSE60413	PINK1 KO	0.00132534	2.96193	0.0246985	4.97977	-2.04121		0.0326605	1.10676	0.826529	4.8445	-4.53161		3.90465	4.97861	0.10855	0.76536	8.00935		31	m31	mice	both	striatum; 12 weeks
	GSE60413	PINK1 KO	1.03828	0.685659	0.477001	0.851163	0.395775		0.666058	0.826529	0.914632	1.4351	-0.857144		1.86532	0.363128	0.685315	0.0699836	1.47315		32	m32	mice	both	striatum; 24 weeks
	GSE7191	S1P2 KO	0.0607147	0.0339364	5.1379	0.270567	-5.31381		0.00215903	0.680394	5.42904	1.44194	-6.18843		0.571489	0.685663	2.71981	0.626944	-2.08961		33	m33	mice	male	neocortex
	GSE7191	S1P2 KO	0.304844	0.0026955	0.424915	0.748718	-0.866094		0.0113943	0.160719	0.239186	2.0645	-2.13157		0.685663	0.470176	0.209687	0.209687	0.736465		34	m34	mice	female	neocortex
	GSE7191	S1P2 KO	0.270567	0.0138574	3.91106	0.210118	-3.83676		0.0183287	0.0619273	2.0645	0.622564	-2.6068		0.953976	0.470176	1.36683	0.23855	-0.18123		35	m35	mice	male	hippocampus
	GSE7191	S1P2 KO	0.0175753	0.0339364	0.0274959	1.36834	-1.34432		0.0619273	1.63545	0.210578	0.210578	1.27622		1.02958	0.00268353	0.0502679	0.881813	0.100182		36	m36	mice	female	hippocampus
	GSE19534	SNCA KO	6.18068	1.35999	0.0428461	1.47823	6.01959		2.2368	0.666058	6.01652	1.4351	-4.54876		1.60138	1.7306	8.94681	0.417453	-6.03228		37	m37	mice		cerebellum; 6 months
	GSE19534	SNCA KO	0.108642	0.685659	0.00953405	6.96057	-6.1758		0.0183963	1.94812	1.4351	4.20093	-3.66951		0.313631	2.62091	0.685315	0.363128	1.8861		38	m38	mice		cerebellum; 21 months
	GSE19534	SNCA KO	4.53471	1.73122	0.610894	0.0428461	5.61219		0.914632	0.463826	3.99651	0.3537	-2.97175		0.0699836	0.22852	6.43439	1.47767	-7.61356		39	m39	mice		striatum; 6 months
	GSE19534	SNCA KO	0.313833	0.363352	0.76573	10.1873	-10.2758		0.157381	0.526203	0.024708	3.60298	-2.94411		0.0327504	3.51138	1.35946	0.850766	1.33391		40	m40	mice		striatum; 21 months
	GSE16974	EGR1 KO	0.851163	0.610894	1.60197	13.2382	-13.3781		0.463826	1.55529	0.188282	7.58274	-5.7519		0.610575	7.2288	0.0877003	0.0428017	7.70887		41	m41	mice	male	retina; 30 days
	GSE16974	EGR1 KO	1.60197	0.942001	1.35999	1.35999	-0.176007		5.06904	0.826529	0.593586	0.463826	4.83815		0.0877003	1.7306	0.363128	1.03783	0.417345		42	m42	mice	male	retina; 42 days
	GSE41821	PDE6B mutation	0.73747	2.05808	0.00408974	2.76977	0.0216891		0.487446	2.04502	0.0660878	1.5644	0.901975		0.42752	2.05702	0.134056	0.0244309	2.32606		43	m43	mice		retina; 8 days
	GSE13984	L1CAM KO	1.19258	0.520061	0.304844	1.36834	0.0394592		2.8137	3.23587	0.184457	0.102696	5.76241		0.209687	1.76061	0.0274071	0.381283	1.56161		44	m44	mice	male	cerebellum; 11 days
	GSE5458	TOP2B KO	0.879773	2.39474	0.000820061	0.0137405	3.25996		0.842917	1.76107	0.552671	0.00477569	2.04654		1.34579	0.748608	1.62426	0.39123	0.0789057		45	m45	mice	both	whole brain; embryo 14-18 days
	GSE40377	PDE10A KO	0.685659	1.60197	0.228681	3.90566	-1.84671		1.00803	1.55529	0.305713	0.743687	1.51393		0.541074	0.363128	0.541074	2.45892	-2.09579		46	m46	mice	male	hippocampus; both with vehicle
	GSE40377	PDE10A KO	1.35999	0.417699	0.76573	0.685659	0.3263		0.826529	1.81181	4.8445	0.914632	-3.12079		0.132806	0.76536	2.30234	0.160729	-1.5649		47	m47	mice	male	striatum; both with vehicle
	GSE40296	ESET KO	0.363352	0.363352	0.942001	1.14003	-1.35532		0.223175	0.593586	0.223175	0.743687	-0.1501		0.132806	3.32264	1.60138	0.941578	0.912483		48	m48	mice	male	dorsal telencephalon; embryo 14
	GSE4040	PPP1R1A KO	1.03828	1.24726	0.363352	0.363352	1.55883		1.68087	0.406362	1.4351	0.024708	0.627421		1.35946	0.685315	1.24675	0.610575	0.187443		49	m49	mice		hippocampus
	GSE41307	SHN2 KO	0.0551692	0.942001	1.24726	0.541368	-0.791457		0.305713	1.21084	0.826529	0.223175	0.466849		0.610575	3.32264	1.86532	0.160729	1.90716		50	m50	mice	male	hippocampus
	GSE84185	chronic variable stress	0.000244098	0.0058558	4.80313	5.99679	-10.7938		0.0650415	0.820479	0.518677	3.62989	-3.26304		0.00397295	1.87201	0.0659618	0.000679217	1.80935		51	m51	mice	male	cingulate gyrus
	GSE84185	chronic variable stress	1.0361	2.64022	0.938854	0.761003	1.97647		1.68423	0.586897	0.586897	0.346564	1.33767		0.356434	0.262288	0.0833184	0.0660819	0.469322		52	m52	mice	male	dentate gyrus
	GSE151807	chronic mild stress	1.47823	0.228681	4.11017	7.23025	-9.63351		2.70972	0.914632	1.68087	2.70972	-0.766233		0.00952147	0.941578	0.76536	0.0699836	0.115755		53	m53	mice	male	amygdala
	GSE151807	chronic mild stress	1.47823	0.000311758	4.97977	2.15191	-5.65315		0.463826	0.262259	6.51948	2.87793	-8.67132		0.0551147	2.45892	1.60138	0.0428017	0.869847		54	m54	mice	male	hippocampus
	GSE151807	chronic mild stress	8.94845	6.43575	0.0327861	0.313833	15.0376		9.93277	2.54679	0.00684837	0.130254	12.3425		0.000835974	2.1512	1.13955	0.0428017	0.969689		55	m55	mice	male	prefrontal cortex
	GSE151807	chronic mild stress	11.4989	2.30308	0.610894	0.610894	12.5801		3.99651	2.87793	0.666058	1.10676	5.10162		0.00668263	2.1512	3.32264	0.0246703	-1.18942		56	m56	mice	male	cerebral cortex
	GSE46139	INSM1 KO	0.485013	3.6419	0.75664	0.0545229	3.31575		0.0387513	0.945233	0.448998	0.347307	0.187679		0.756175	1.20297	0.376235	0.124897	1.45801		57	m57	mice		pituitary; embryo 17
	GSE2866	ALDH5A1 KO	0.0415318	0.520061	0.0504132	0.183754	0.327425		0.0113943	0.184457	0.0873566	0.304242	-0.195747		1.65682	0.747689	0.159471	0.101236	2.14381		58	m58	mice		hippocampus; day 19
	GSE2866	ALDH5A1 KO	0.210118	0.00197652	1.19258	0.0861173	-1.0666		0.0515783	0.00681702	0.304242	0.184457	-0.430304		2.21152	0.0274071	0.341333	1.36683	0.530763		59	m59	mice		cortex; day 19
	GSE2866	ALDH5A1 KO	0.882957	2.8582	0.0415318	0.00640402	3.69322		1.35042	2.54986	0.210578	0.000127261	3.68957		1.02958	0.118527	0.626944	0.159471	0.361692		60	m60	mice		cerebellum; day 19
	GSE3343	SOD1 mutation	1.92934	0.378338	0.159029	0.89131	1.25733		1.45537	2.312	0.606226	2.74571	0.415435		0.974186	0.736916	2.47035	0.0622252	-0.821476		61	m61	mice		oculomotor nucleus; 10 weeks
	GSE3343	SOD1 mutation	1.68548	0.093194	0.601005	0.812196	0.365478		0.297228	1.45537	0.544797	0.258986	0.948811		0.811606	0.890684	1.25152	0.736916	-0.286147		62	m62	mice		spinal cord; 10 weeks
	GSE22137	RSK2 KO	8.77838	1.2523	0.0057124	1.99711e-05	10.025		7.86674	0.297228	0.815576	0.00111476	7.34727		0.538708	0.050102	0.811606	0.481066	-0.703862		63	m63	mice	male	hippocampus; 2 months
	GSE4623	NFIA deficient	1.65852	0.0415318	2.58957	0.210118	-1.09964		0.944452	0.680394	1.26236	0.00885678	0.353633		0.0274071	0.0338309	0.424208	4.7666	-5.12957		64	m64	mice		brain; embryo 18
	GSE1947	PMP22 KO	2.17937	0.934822	0.202863	0.0101491	2.90118		0.294288	0.13362	1.60549	0.177512	-1.3551		0.370213	0.000940226	2.29794	0.370213	-2.297		65	m65	mice		sciatic nerve; day 60
	GSE1947	PMP22 point mutation	0.0060026	0.09752	0.796848	1.73432	-2.42765		0.049275	0.855591	0.0838663	1.71001	-0.889011		0.557772	1.62981	0.0260154	0.795773	1.36579		66	m66	mice		sciatic nerve; day 4
	GSE1947	Trembler	0.667309	0.131965	0.0318714	1.72734	-0.959935		0.29313	0.408737	0.153719	0.0486736	0.499475		0.293172	0.368278	0.503196	0.32929	-0.171036		67	m67	mice		sciatic nerve; day 4
	GSE1482	NF1 Heterozygotic knockout (NF1+/-)	0.0607147	0.0220829	0.520061	0.0339364	-0.4712		0.0229292	0.680394	0.304242	0.102696	0.296385		0.304282	0.183363	1.65682	1.36683	-2.53601		68	m68	mice		hippocampus; d15
	GSE92718	sciatic nerve cuff	3.97065	2.19747	0.114669	0.789577	5.26388		0.0726547	0.136037	1.13206	1.34855	-2.27192		1.90709	0.114573	0.707496	0.000119217	1.31405		69	m69	mice	male	anterior cingulate cortex
	GSE72262	stress	1.55456	0.0140713	4.07545	0.0261947	-2.53301		0.0347942	0.200613	2.19105	1.16645	-3.1221		0.333204	0.093425	3.47164	1.20083	-4.24584		70	m70	mice	female	medial prefrontal cortex; age 17 wks
	GSE72262	stress	0.0261947	0.0587221	0.505637	0.809232	-1.22995		0.138929	0.965407	0.873091	0.113809	0.117436		0.505372	0.385518	0.285783	0.993631	-0.388523		71	m71	mice	female; ovx	medial prefrontal cortex; age 17 wks
	GSE8870	social defeat, susceptible	8.00201	3.72097	0.10349	0.0317244	11.5878		3.59056	1.70108	1.45819	1.34452	2.48893		0.982347	0.052908	1.64129	0.216517	-0.822555		72	m72	mice	male	nucleus accumbens
	GSE8870	social defeat, not susceptible	9.16316	1.9048	0.0838785	0.724703	10.2594		2.88016	0.283678	0.0801558	0.693389	2.39029		0.0317244	0.216684	1.28853	0.395058	-1.43518		73	m73	mice	male	nucleus accumbens
	GSE8870	social defeat, susceptible	0.126499	0.0413302	0.343972	2.18819	-2.36434		0.283678	0.328384	0.206922	3.22584	-2.82071		1.51883	0.891444	0.126386	0.254706	2.02918		74	m74	mice	male	ventral tegmental area
	GSE8870	social defeat, not susceptible	0.152991	0.103684	2.18897	2.0446	-3.97689		0.174684	0.377771	1.45946	1.34573	-2.25274		0.297214	0.451367	2.18819	0.891886	-2.3315		75	m75	mice	male	ventral tegmental area
	GSE140595	low responders (v high)	0.200562	0.761013	0.623273	0.447734	-0.109432		0.301473	1.05969	0.388496	0.101421	0.871251		0.122486	0.232574	2.21316	0.915146	-2.77325		76	m76	rats	male	hippocampus; generation 15; age 14 days
	GSE10784	Df(16)A/+	5.93053	0.942001	9.87069	0.417699	-3.41586		0.826529	0.024708	3.23006	1.68087	-4.05969		0.0428017	0.000183101	6.69434	0.000835974	-6.65219		77	m77	mice	male	prefrontal cortex
	GSE20388	Flinders depression sensitive line	5.1072	9.75921	0.134328	0.00317126	14.7289		3.36259	1.4897	0.0343309	0.420433	4.39753		8.72547e-05	1.81219	0.94992	0.448072	0.414283		78	m78	rats	male	frontal cortex; cohort 1
	GSE20388	Flinders depression sensitive line	5.32	3.68696	0.15966	0.0286246	8.81868		3.71516	1.26998	0.03408	0.322043	4.62902		5.98401e-07	1.44849	0.861512	0.344172	0.242812		79	m79	rats	male	frontal cortex; cohort 2
	GSE20388	Flinders depression sensitive line	0.449068	1.13796	0.636431	2.82721	-1.87661		0.739892	0.323992	0.00423544	0.667129	0.392519		0.00457274	0.783997	0.346113	0.223348	0.219109		80	m80	rats	male	hippocampus; cohort 1
	GSE20388	Flinders depression sensitive line	3.87729	3.87729	0.0740879	0.0740879	7.6064		1.84754	1.27136	0.737454	0.14859	2.23285		0.222332	1.03886	0.159819	0.0739994	1.02737		81	m81	rats	male	hippocampus; cohort 2
	GSE9797	cort. treatment 14 days	8.61952	2.08484	0.13545	0.00220009	10.5667		7.26654	3.19968	0.0347352	0.0268969	10.4046		0.00462424	0.710355	1.6935	2.08395	-3.06247		82	m82	rats		frontoparietal cortex; age 2 months
	GSE9789	bulbectomized	2.22484	0.710807	1.65548e-05	0.0124629	2.92317		0.820401	1.27896	0.820401	0.244396	1.03456		0.571368	1.34728	0.347781	0.710355	0.860516		83	m83	rats		frontoparietal cortex; age 2 months
	GSE33618	BRAF conditional KO	0.24826	2.64476	2.17896	0.714908	-0.000856822		0.277339	0.932978	0.845138	0.932978	-0.567799		1.63172	0.972471	0.568508	0.147649	1.88803		84	m84	mice	male	hippocampus; 4 months
	GSE33618	CAMKII-Cre	1.17136	0.503387	0.290087	0.177298	1.20736		0.0483895	0.932978	0.423675	0.544466	0.0132262		0.503091	0.0994339	2.32815	0.568508	-2.29413		85	m85	mice	male	hippocampus; 6 months
	GSE26025	prenatal stress	0.108642	0.477001	0.228681	4.31986	-3.9629		1.10676	0.826529	0.743687	3.05138	-1.86178		0.313631	1.60138	0.0327504	0.0877003	1.79456		86	m86	mice	female	left hippocampus; in wt mice
	GSE26025	prenatal stress	3.70638	1.60197	0.313833	0.000517044	4.994		2.2368	1.4351	0.666058	0.0425233	2.96332		0.313631	0.941578	2.45892	1.24675	-2.45046		87	m87	mice	female	left hippocampus; in 5HTT+/- mice
	GSE26025	5HTT +/-	0.132914	4.11017	0.0877788	0.132914	4.02239		0.3537	0.406362	0.826529	0.223175	-0.289642		1.47767	1.47767	0.610575	0.610575	1.73418		88	m88	mice	female	left hippocampus
	GSE77971	prenatal infection	0.564542	0.00487598	6.33465	1.52991	-7.29515		0.0725058	0.136354	1.25101	1.60427	-2.64643		0.02613	0.328354	1.65641	2.07104	-3.37296		89	m89	mice		nucleus accumbens; 12 weeks
	GSE41608	SMARCA5 conditional KO	3.42012	0.000392879	4.52864	0.332686	-1.44082		0.976502	0.671796	4.67274	0.434101	-3.45854		0.42752	0.811606	6.48168	2.19027	-7.43282		90	m90	mice		eyeball
	GSE41608	BRG1 conditional KO	3.46203e-06	0.00408974	0.062318	3.59385	-3.65208		0.192847	0.815576	0.976502	1.25059	-1.21867		2.76851	1.68455	0.481066	0.29055	3.68144		91	m91	mice		eyeball
	GSE8555	PHGDH KO	0.0877788	1.24726	0.160853	0.0246985	1.14949		0.406362	0.0863694	0.188282	0.826529	-0.52208		0.850766	0.76536	0.10855	0.22852	1.27906		92	m92	mice		head; embryo 13.5
	GSE35396	NEUROD1 KO tissue specific	0.541368	0.417699	0.0700494	2.45968	-1.57067		0.914632	1.94812	0.914632	1.32028	0.627842		2.00552	3.32264	0.476731	2.00552	2.8459		93	m93	mice	both	pineal gland; zt6, 2 months
	GSE35396	NEUROD1 KO tissue specific	3.14008	0.018302	0.0133295	0.0327861	3.11227		0.914632	0.188282	0.666058	0.3537	0.0831568		0.76536	0.22852	2.30234	0.192559	-1.50102		94	m94	mice	both	retina, zt6 2 months
	GSE3595	KLF7 KO	0.0513433	0.588149	0.400157	0.256147	-0.0168115		0.212017	0.571412	0.571412	1.51391	-1.30189		0.911307	1.55895	2.24928	0.00864938	0.21233		95	m95	mice		olfactory epithelium; day 1
	GSE54418	TIA1 KO	0.799934	0.719754	0.342666	0.0182766	1.15875		0.549257	0.145967	1.1241	0.549257	-0.978133		0.296305	0.216571	2.4693	0.644645	-2.60107		96	m96	mice		cerebellum; 3 months
	GSE54418	TIA1 KO	0.975693	0.719754	0.393552	0.644645	0.65725		0.375793	1.94777	1.22639	0.549257	0.547923		0.126781	1.50625	1.07134	1.27831	-0.716617		97	m97	mice		midbrain; 3 months
	GSE54418	TIA1 KO	2.168	1.07134	0.0322067	0.216571	2.99057		1.33379	0.549257	0.327099	0.616533	0.939414		0.153002	1.75522	0.574547	3.31294	-1.97927		98	m98	mice		spinal cord; 3 month
	GSE54418	TIA1 KO	4.28358	0.509389	1.27831	0.509389	3.00527		0.120976	3.02181	2.08595	0.242657	0.81418		1.50625	0.216571	3.13396	1.27831	-2.68945		99	m99	mice		cerebellum; 6 months
	GSE54418	TIA1 KO	0.0843267	0.00972181	1.17221	6.59353	-7.6717		0.0511982	0.242657	3.02181	4.13794	-6.8659		0.509389	0.296305	0.574547	1.27831	-1.04716		100	m100	mice		midbrain; 6 months
	GSE54418	TIA1 KO	0.296305	0.00330033	0.975693	4.07944	-4.75552		0.688669	0.847761	1.81471	3.93959	-4.21787		0.799934	0.216571	0.719754	0.719754	-0.423003		101	m101	mice		spinal cord; 6 months
	GSE55314	GRID2 KO	0.73747	1.92934	0.332686	0.812196	1.52192		0.0266681	0.139545	3.38562	6.39864	-9.61805		0.600521	0.332363	1.45896	0.134056	-0.660134		102	m102	mice	female	cerebellum; 12 weeks
	GSE10784	Df(16)A/+	3.90566	0.268997	3.70638	1.86597	-1.39768		1.55529	0.130254	3.60298	1.00803	-2.92547		0.000835974	0.22852	5.44389	1.13955	-6.35408		103	m103	mice	male	hippocampus
	GSE9038	HTT knockin	1.14003	1.60197	6.96057	4.53471	-8.75328		1.4351	0.593586	4.20093	0.914632	-3.08688		0.00310142	1.35946	1.13955	0.132806	0.0902035		104	m104	mice	both	striatum
	GSE9038	HTT knockin	0.685659	2.0062	1.14003	1.86597	-0.314133		2.38914	1.00803	0.130254	1.94812	1.3188		0.268817	3.70539	0.313631	0.850766	2.80981		105	m105	mice	both	cerebellum
	GSE18326	FOX03 KO	1.60197	0.477001	0.268997	2.96193	-1.15196		1.81181	1.10676	0.305713	1.55529	1.05757		0.850766	0.610575	0.610575	1.7306	-0.879835		106	m106	mice	both	forebrain
	GSE6614	CHRNA7 KO	0.00640402	0.270567	0.304844	8.10385	-8.13172		0.0515783	0.567929	0.239186	11.2654	-10.8851		1.36683	2.45849	0.0414074	0.085896	3.69802		107	m107	mice	both	whole brain
	GSE6614	CHRNA4 KO	0.138215	0.270567	1.86979	0.138215	-1.59922		0.622564	0.680394	0.680394	0.516443	0.106122		0.341333	1.02958	0.118527	1.02958	0.222806		108	m108	mice	both	whole brain
	GSE5320	CHRNB4 deficiency	0.00640402	0.159824	1.2787	1.19258	-2.30505		0.102696	0.0738099	0.0515783	0.468052	-0.343124		0.137898	0.519251	0.0175141	0.27005	0.369585		109	m109	mice	both	whole brain
	GSE8972	NRL KO	0.0861173	0.95518	0.159824	0.520061	0.361412		0.102696	1.17775	0.516443	1.26236	-0.498355		0.183363	0.685663	0.0723773	0.953976	-0.157328		110	m110	mice	both	whole retina; 2 months
	GSE10953	SOD1 mutation	8.50705	0.186934	0.076587	1.57038	7.04702		5.72004	1.06348	0.893877	0.224237	5.66541		0.217865	0.377984	0.974186	0.890684	-1.26902		111	m111	mice	male	motor neurons; 60 days
	GSE10953	SOD1 mutation	1.68548	0.539158	0.076587	0.89131	1.25675		1.79582	2.312	0.00652055	0.671796	3.4295		0.0314105	0.666571	0.890684	0.811606	-1.00431		112	m112	mice	male	motor neurons; 90 days
	GSE10953	SOD1 mutation	0.66709	0.0314639	0.0187993	1.92934	-1.24958		0.139545	0.164669	0.384678	4.47597	-4.55644		0.974186	0.217865	1.06214	0.134056	-0.00414932		113	m113	mice	male	motor neurons; 120 days
	GSE39811	DHCR7 KO	0.0110333	1.56779	3.87014e-05	0.22785	1.35093		0.00952917	0.974619	0.598074	0.232952	0.153122		4.02377	0.289883	0.132698	0.200593	3.98036		114	m114	mice		brain; embryo 18
	GSE3075	IGHMBP2 mutation	2.19136	0.00136591	0.290844	0.0187993	1.88309		0.434101	0.671796	2.45215	0.815576	-2.16183		0.0244309	0.0622252	1.35298	2.47035	-3.73667		115	m115	mice	male	spinal cord
	GSE4866	POLG mutation	2.62171	0.00310611	0.228681	0.0327861	2.36335		3.23006	0.406362	0.305713	0.188282	3.14242		2.30234	0.685315	0.685315	1.24675	1.05559		116	m116	mice		cochlea
	GSE26822	DICER1 KO	1.73122	0.610894	0.477001	0.268997	1.59612		0.526203	0.406362	0.743687	1.10676	-0.917884		2.00552	0.363128	3.70539	0.192559	-1.5293		117	m117	mice		cochlea; P16
	GSE11276	RTN4 KO	0.000837406	0.0551692	5.68533	0.363352	-5.99268		0.0047483	0.914632	1.10676	0.3537	-0.541082		0.941578	0.192559	0.476731	1.47767	-0.82026		118	m118	mice		spinal cord
	GSE102849	BPA maternal exposure	3.16487e-05	0.0235108	4.00801	1.0038	-4.98827		0.124485	0.0658809	0.00308034	0.213846	-0.0265611		0.00906884	0.218924	1.00334	1.31659	-2.09194		119	m119	mice	male	hippocampus
	GSE102965	learned helplessness	12.28	10.2899	8.66458e-06	3.13027e-05	22.5699		16.3349	2.79462	1.38633	1.29892e-06	17.7431		0.256845	1.00107	1.09994	0.51945	-0.361471		120	m120	mice		hippocampus
	GSE103435	chronic restrained stress	0.00290789	0.455378	2.53914	0.734013	-2.81487		0.0172067	0.502792	0.712783	1.88278	-2.07557		1.20012	2.22752	0.0307233	0.0231217	3.3738		121	m121	mice	male
	GSE72343	susceptible; chronic social defeat stress	0.198084	0.137367	0.484703	0.0050506	-0.154303		0.00747664	0.0723455	1.22127	0.19406	-1.33551		1.04643	0.137254	1.73801	0.112531	-0.666863		122	m122	mice	male	amygdala; 28d post CSDS both groups
	GSE72343	resistant; chronic social defeat stress	1.58542	0.00442231	0.357118	0.0855984	1.14713		0.995504	0.00658399	1.53881	0.127256	-0.663983		0.308009	0.410587	3.48475	0.12981	-2.89596		123	m123	mice	male	amygdala; 28 d post CSDS both groups
	GSE81672	chronic stress; resilient	0.0694407	0.0547641	0.601486	1.57712	-2.0544		0.0422252	1.784	0.992245	1.53123	-0.697252		0.131248	1.57652	0.753441	0.753441	0.200884		124	m124	mice		pfc; both saline treated
	GSE81672	chronic stress; resilient	0.945851	0.945851	0.422298	0.000353029	1.46905		0.670165	1.21324	0.160628	0.00510141	1.71768		0.545708	0.545708	2.45529	2.14935	-3.51323		125	m125	mice		nac; both saline treated
	GSE81672	chronic stress; resilient	0.10784	0.839495	6.3402e-05	0.131797	0.815475		1.30197	0.733606	0.0247422	0.457855	1.55297		0.226067	0.3587	0.159232	2.27025	-1.84471		126	m126	mice		ventral hippo; both saline treated
	GSE81672	chronic stress; resilient	0.129279	0.0678354	0.187904	0.156657	-0.147447		0.126926	0.455507	0.398767	0.00655513	0.177111		2.59377	2.59377	0.306812	0.409123	4.4716		127	m127	mice		basolateral amygdala; both saline treated
	GSE83636	miR17-92 KO	4.21235	3.03073	0.0083709	0.0083709	7.22635		2.4418	3.3068	0.126739	0.012111	5.60975		0.0839633	0.0519339	1.05178	1.38217	-2.29806		128	m128	mice		hippocampus
	GSE85136	stress in WT	0.000292249	0.857707	0.0117929	1.04126	-0.195054		0.471844	1.10252	0.0475293	0.197326	1.32951		0.37532	0.203844	0.37532	0.325839	-0.121995		129	m129	mice	female	brain
	GSE85136	stress in WT	0.810261	0.398142	0.0321787	0.0321787	1.14405		0.701704	1.24867	0.0237959	0.0406395	1.88594		0.0847018	0.652427	0.127626	1.40751	-0.798004		130	m130	mice	male	brain
	GSE85136	stress in WT	0.0735087	0.602289	0.0150301	0.195382	0.465386		1.27752	2.15676	0.0107639	0.0565991	3.36692		0.0150096	0.833956	0.414785	0.674204	-0.240023		131	m131	mice	both	brain
	GSE90962	subchronic stress	1.37153	0.621059	0.000216822	0.198973	1.7934		1.33352	3.80629	0.0105861	0.000399475	5.12882		0.620731	2.46865	0.0734777	2.16168	0.854223		132	m132	mice	female	nac
	GSE83336	Flinders sensitive line; compared to resistant	0.00169622	5.90468	1.09653e-05	0.0138916	5.89248		0.0744276	0.257132	0.849306	1.11575	-1.6335		4.57712	0.740908	0.000176778	0.0138694	5.30399		133	m133	rats	male	ventral dentate gyrus
	GSE104424	APPdelta9	0.00346445	0.00092359	0.00228115	0.0106805	-0.00857366		0.0109575	0.00774185	0.387702	0.573261	-0.942263		0.251262	0.343415	0.0366294	2.13781	-1.57976		134	m134	mice	male	hippocampus; 6 months
	GSE100070	FMN2 KO	4.11667e-06	0.906224	1.32279	4.52382	-4.94038		0.000952543	0.380562	0.000591181	6.28152	-5.9006		0.289179	3.68475	0.000876202	0.173486	3.79957		135	m135	mice	male	hippocampus; 3 months
	GSE100070	FMN2 KO	7.52502	5.68117	0.650333	4.05361e-06	12.5559		4.18447	0.20295	2.05466	6.80694e-05	2.33269		0.0196107	0.17262	3.8796	0.00086642	-3.68823		136	m136	mice	male	hippocampus; 8 months
	GSE100070	FMN2KO/APP	0.00335913	0.0468576	1.44628	0.291156	-1.68722		0.060224	0.060224	0.980426	0.980426	-1.8404		0.144567	0.0358286	0.909727	0.819396	-1.54873		137	m137	mice	male	hippocampus; 3 months
	GSE77572	R521C knock-in	0.0146955	0.971434	0.0331878	0.00279973	0.950142		0.0381114	0.0602395	1.60951	0.0481934	-1.55935		0.17245	0.803792	0.12132	0.0331387	0.821782		138	m138	rats	male	cortex; various times of day
	GSE84175	CTCF cKO	3.35039	1.26972	0.431992	0.0357149	4.15241		3.83196	0.422201	0.764952	0.319296	3.16992		1.05894	0.0201826	4.13562	5.23391	-8.29041		139	m139	mice	male	hippocampus
	GSE99112	UPF3B KO	1.22378	0.0613519	5.24055	1.22378	-5.1792		0.0366569	0.00771074	2.07731	6.06532	-8.09825		1.22331	0.396147	5.72289	0.0612963	-4.16473		140	m140	mice		frontal cortex
	GSE139524	PWScrm+/-	0.0202293	0.167363	7.49847e-07	1.52347e-07	0.187591		0.601596	0.0911666	1.01385	2.80106e-05	-0.321112		2.77425	0.000643027	0.0270177	0.2765	2.47138		141	m141	mice		hypothalamus
	GSE93918	HDAC2 KO in forebrain neurons	0.0213515	9.22511	0.243682	0.118603	8.88417		0.371834	9.90394	0.0371443	0.0115471	10.2271		0.381767	5.93193	0.00388669	0.285053	6.02476		142	m142	mice	male	pfc; both vehicle chronic; 8-20 weeks
	GSE85162	APP/PS1	0.458287	0.89662	4.8348e-07	0.158472	1.19643		0.0140291	0.699435	0.335145	1.13622	-0.757899		1.63952	0.654723	0.0260901	2.21977e-07	2.26816		143	m143	mice	male	frontal cortex; 8 months
	GSE85162	APP/PS1	0.0563839	2.03691	0.000423937	0.519038	1.57383		0.0102393	1.34617	0.438037	1.03884	-0.120466		3.32082	4.92792	0.000678908	0.131575	8.11648		144	m144	mice	male	hippocampus; 8 months
	GSE85162	APP/PS1	0.40227	1.89947	0.00015408	1.18416	1.11743		0.103465	0.180293	0.859182	3.03236	-3.60778		2.03614	0.158333	0.0260901	0.000423071	2.16796		145	m145	mice	female	frontal cortex; 8 months
	GSE85162	APP/PS1	0.0563839	2.63839	8.11522e-06	0.40227	2.2925		0.067827	1.82714	0.496297	1.69926	-0.300591		0.401999	0.401999	0.158333	0.00530044	0.640365		146	m146	mice	female	hippocampus; 8 months
	GSE80633	CRTC1 KO	0.76573	3.70638	0.477001	0.192701	3.8024		1.21084	0.463826	0.0425233	0.106667	1.52548		1.86532	2.45892	0.610575	0.10855	3.60511		147	m147	mice	female	cortex; 2 months
	GSE40393	5-HTT KO	3.50203	0.0200977	0.145108	0.000109129	3.37692		2.06426	0.205008	0.000215583	0.00352665	2.26553		0.000549499	0.00731049	1.44785	4.76051	-6.2005		148	m148	mice	male	amygadala; 7 months
	GSE37056	FOSB KO	6.04718e-05	1.33022	7.58693e-08	0.514679	0.815601		0.566932	0.0599928	0.0272192	1.40625	-0.806549		0.911676	0.0605216	0.0104483	0.0146264	0.947123		149	m149	mice	female	hippocampus; saline both groups
	GSE29014	high anxiety HAB v NAB	0.647615	0.807258	0.0216809	1.19105	0.242146		0.953753	0.37692	0.86368	1.04911	-0.582113		1.19055	0.210904	0.987865	0.210904	0.202683		150	m150	mice	male	basolateral amygdala
	GSE29014	low anxiety LAB v NAB	0.57569	0.807258	0.338759	4.19971	-3.15552		0.624753	0.281646	0.953753	0.86368	-0.911034		1.41508	0.894671	0.338544	0.210904	1.7603		151	m151	mice	male	basolateral amygdala
	GSE29014	high anxiety HAB v NAB	0.338759	0.895085	5.30745	1.3006	-5.37421		0.281646	1.04911	1.48374	1.14977	-1.30275		0.0289266	0.987865	0.447005	0.210904	0.358882		152	m152	mice	male	central amygdala
	GSE29014	low anxiety LAB v NAB	0.00820408	0.0492999	0.988306	0.807258	-1.73806		0.0158037	0.326998	0.431546	0.281646	-0.37039		0.291477	0.894671	0.0492496	0.210904	0.925994		153	m153	mice	male	central amygdala
	GSE29014	high anxiety HAB v NAB	0.988306	0.0985946	2.2207	0.724784	-1.85858		0.490994	0.0957165	0.431546	0.86368	-0.708515		0.338544	0.177035	0.062876	0.291477	0.161226		154	m154	mice	male	cingulate cortex
	GSE29014	low anxiety LAB v NAB	0.211058	0.211058	2.2207	1.08695	-2.88553		1.48374	0.142624	0.37692	0.326998	0.922443		0.0985078	2.53178	0.0081929	1.30008	1.32202		155	m155	mice	male	cingulate cortex
	GSE29014	high anxiety HAB v NAB	0.291671	0.0115489	0.249161	2.86599	-2.81193		0.240712	0.171398	0.117477	0.37692	-0.0822865		3.59568	0.987865	1.08648	0.210904	3.28616		156	m156	mice	male	dentate gyrus
	GSE29014	low anxiety LAB v NAB	0.17717	0.0380707	0.57569	0.57569	-0.936139		0.00395734	0.117477	0.431546	0.431546	-0.741658		0.57538	0.724423	0.724423	0.80687	-0.23149		157	m157	mice	male	dentate gyrus
	GSE29014	high anxiety HAB v NAB	0.57569	0.0289592	2.2207	3.22074	-4.83679		0.240712	1.04911	0.37692	0.281646	0.631253		0.00570992	0.0792	0.57538	0.210904	-0.701374		158	m158	mice	male	paraventricular nucleus
	GSE29014	low anxiety LAB v NAB	0.211058	0.0115489	3.9935	2.37393	-6.14483		0.00266916	0.326998	0.142624	1.14977	-0.962722		0.0115339	1.79294	0.210904	1.41508	0.178493		159	m159	mice	male	paraventricular nucleus
	GSE24775	SD v long day 2 wks	16.2454	17.4422	0.000517044	2.13701e-06	33.6871		7.04162	1.81181	0.914632	0.00322838	7.93557		0.192559	0.10855	2.30234	0.268817	-2.27005		160	m160	mice	male	pars tuberalis
	GSE8641	C10 congenic v AJ	1.80514	0.00786007	0.481483	0.0244743	1.30704		0.606226	0.0266681	0.384678	0.000746845	0.247469		0.377984	0.158839	0.666571	0.0930671	-0.222815		161	m161	mice	male	hippocampus
	GSE8641	C10 congenic v AJ	3.12748	1.18207	1.08168	1.63512	1.59275		2.2257	1.13015	0.624921	0.855385	1.87555		0.985912	1.39766	2.16987	0.0896956	0.124008		162	m162	mice	male	whole brain
	GSE9134	HDAC5 KO	1.64324	0.21702	0.57837	0.0530794	1.22881		0.377771	1.03559	1.70248	0.0305477	-0.319667		0.724703	0.00946663	2.04386	2.33779	-3.64748		163	m163	mice		nucleus accumbens
	GSE150939	PINK1 KO	0.00922244	0.00070616	1.06815	0.476754	-1.53498		0.232577	0.015663	1.1108	1.1108	-1.97336		0.664533	0.211439	1.47293	0.0717395	-0.668699		164	m164	rats	male	periaqueductal gray
	GSE150939	PINK1 KO	3.85751e-07	0.000245018	5.4393	3.28194	-8.72099		9.08325e-05	0.00572728	1.61425	3.00199	-4.61042		0.0543297	0.274104	1.92949	0.0263395	-1.6274		165	m165	rats	female	periaqueductal gray
	GSE87202	MEF2C conditional KO	0.746524	5.02306	1.23084	0.297312	4.24144		0.0482735	1.09155	1.42307	2.39007	-2.67332		0.0108245	1.85594	1.71949	1.34414	-1.19686		166	m166	mice	male	cortex
	GSE56028	unpredictable chronic mild stress	0.634426	7.97494e-06	0.22822	1.16766e-06	0.406213		3.2238	0.00219351	0.709319	0.201693	2.31498		0.0960637	0.0960637	1.22102	0.857792	-1.88668		167	m167	rats	male	dentate gyrus
	GSE9788	reserpine single dose	0.3974	0.571759	0.868705	0.0923327	0.00812178		0.742822	0.537612	2.26169	0.125745	-1.107		0.00462424	0.508793	4.48302	0.86819	-4.83779		168	m168	rats		cortex
	GSE87675	Kmt2a/Mll1 KO	0.393253	0.000898913	1.00815	0.00732928	-0.621324		1.65317	0.171769	2.55636e-07	0.0359645	1.78897		6.03553e-05	1.00773	0.096091	1.10941	-0.197711		169	m169	mice	male	prefrontal cortex
	GSE61499	USP18 KO	0.332686	0.481483	0.000605514	0.481483	0.332081		2.59672	0.258986	0.0660878	1.91819	0.871422		2.05702	0.377984	0.600521	0.974186	0.860301		170	m170	mice		total brain lysate
	GSE61499	IFNAR KO	7.71744	2.6184	0.427905	0.00408974	9.90385		4.47597	2.04502	2.17629	0.000746845	4.34396		0.890684	0.112195	5.35299	0.890684	-5.24079		171	m171	mice		total brain lysate
	GSE36237	Tg2576	4.75469	0.0246985	0.76573	0.0246985	3.98896		2.54679	0.157381	0.406362	1.10676	1.19104		0.541074	0.268817	0.76536	1.60138	-1.55685		172	m172	mice		prefrontal cortex; both with vehicle
	GSE109445	chronic stress	1.11765	16.3394	0.0045494	1.33266e-06	17.4525		6.39259	2.80123	6.40577e-09	3.23144e-07	9.19382		0.00890217	0.558237	0.0284142	0.218989	0.319736		173	m173	rats		hippocampus
	GSE17735	Disc1-L100P	0.701589	0.150326	0.0136182	0.212233	0.626064		0.2311	1.3879	0.115157	0.358304	1.14553		0.701183	1.14126	0.179257	2.40483	-0.74165		174	m174	mice	both	frontal cortex
	GSE29417	MSN strain	0.209888	0.248682	0.736655	2.12719	-2.40528		0.0758664	0.500484	0.382858	2.86074	-2.66725		0.175349	1.44838	0.45113	0.45113	0.721465		175	m175	mice	male	hippocampus
	GSE143650	PER3 KO	0.00464976	3.98067	0.00677438	0.62572	3.35283		2.44039	1.71899	1.1334	0.476112	2.54986		1.38992	0.427841	0.197432	0.427841	1.19249		176	m176	mice	male	hypothalamus
	GSE113368	SHANK3 overexpress	0.000122147	1.0678e-05	0.136354	2.78524	-2.92147		0.0341229	0.0341229	0.310187	1.32335	-1.56529		0.136242	0.04463	0.0904809	1.48049	-1.3901		177	m177	mice	male	mPFC
	GSE53061	Sp4neo KO	1.27982	0.0265571	2.04987	0.433618	-1.17711		1.13206	0.271897	1.7137	0.0346149	-0.344349		0.32669	0.0457117	2.04918	0.63113	-2.30791		178	m178	mice	male	cerebellum
	GSE33372	WFS1 KO	2.60088	0.0146264	0.0200977	9.37475e-07	2.5954		4.19915	0.205008	0.0359263	0.0599351	4.30829		0.0359733	0.0104355	3.12431	0.24836	-3.32626		179	m179	mice		hypothalamus
	GSE109315	chronic social defeat stress (CSDS); susceptible	9.92072e-05	0.109875	0.0182981	0.549983	-0.458307		0.53489	0.226559	0.266331	3.65799	-3.16287		2.83178	0.423954	0.0555408	0.134435	3.06576		180	m180	mice	male	mPFC; C57 strain
	GSE109315	CSDS; susceptible	0.0022635	1.01061e-05	2.04918	2.67222	-4.71913		0.00517393	0.00353121	0.765606	2.75873	-3.51563		0.37736	0.0144024	1.2788	0.707147	-1.59419		181	m181	mice	male	mPFC; DBA strain
	GSE109315	CSDS; susceptible	1.0726	7.52037	8.79279e-07	0.000443659	8.59253		1.35189	1.98101	8.93689e-06	3.14241e-05	3.33286		0.00176673	0.334804	2.0444	0.120256	-1.82808		182	m182	mice	male	bnst; c57 strain
	GSE109315	CSDS; susceptible	2.70396e-06	0.000586383	1.6067	1.48337	-3.08948		0.0142502	0.0888986	0.0713351	4.60854	-4.57673		0.23351	1.60609	1.60609	0.31925	-0.0857396		183	m183	mice	male	bnst; DBA strain
	GSE109315	CSDS; susceptible	0.000963795	1.05681e-05	14.8889	3.40023	-18.2882		4.37377e-05	0.00758426	1.59892	2.44579	-4.03708		0.116402	0.565731	1.0755	0.0270979	-0.420466		184	m184	mice	male	ventral hippo; c57
	GSE109315	CSDS; susceptible	7.72931e-07	1.6658	8.47975	0.809584	-7.62353		0.000283812	1.74836	0.0219972	0.632707	1.09394		0.00826013	5.55043	6.53937e-08	0.0291227	5.52957		185	m185	mice	male	ventral hippo; DBA
	GSE109315	CSDS; resilient	0.0142074	0.113428	0.0101932	6.53618e-05	0.117377		0.0343807	0.760968	0.00730781	0.0260754	0.761965		0.0579396	0.556162	0.113333	0.27813	0.222638		186	m186	mice	male	mPFC; C57 strain
	GSE109315	CSDS; resilient	0.201649	1.30844e-05	1.25772	0.374584	-1.43064		0.112621	0.196013	0.473789	0.112621	-0.277776		0.0274337	0.0467598	0.429071	1.25718	-1.61206		187	m187	mice	male	bnst; c57 strain
	GSE109315	CSDS; resilient	3.66747e-07	1.09777	11.6663	3.81566	-14.3842		8.53599e-06	0.0791494	0.287056	2.1676	-2.3755		0.25299	4.87475	2.81866e-08	8.78755e-05	5.12765		188	m188	mice	male	ventral hippo; c57
	GSE109315	DBA/2 v C57	0.482683	0.0252974	2.63852	0.071441	-2.20198		0.226185	0.0433667	1.33023	0.833911	-1.89459		0.0893585	0.163353	0.135082	0.36784	-0.250211		189	m189	mice	male	mPFC
	GSE109315	DBA/2 v C57	1.90053	2.49395	0.0216392	4.98321e-05	4.37279		3.43743	0.768451	0.047999	0.0082951	4.14959		0.440134	0.174683	0.566378	0.33349	-0.285051		190	m190	mice	male	bnst
	GSE109315	DBA/2 v C57	1.20533e-05	0.00538374	9.29619	1.39241	-10.6832		0.00254899	0.114567	1.13546	2.42696	-3.4453		0.0949039	0.877343	0.0363431	0.116853	0.819051		191	m191	mice	male	ventral hippo
	GSE76567	DBA/1J v C57	7.23403e-06	0.00595009	7.1084	4.65928	-11.7617		0.0226041	0.122251	0.569798	4.75638	-5.18132		0.0646044	0.734563	0.296932	0.15049	0.351745		192	m192	mice	male	hippocampus
	GSE76567	DBA/1J v C57	2.33422e-05	0.000137711	16.6896	10.2438	-26.9332		0.00110354	0.322805	1.99011	9.68201	-11.3482		0.437914	1.07011	0.793361	0.0110178	0.703643		193	m193	mice	female	hippocampus
	GSE76567	DBA/2J v C57	8.02738	1.73166	0.0723676	0.000931301	9.68575		4.61094	0.109688	1.01264	0.000386416	3.7076		0.196312	0.0903167	2.95441	0.0571339	-2.72492		194	m194	mice	male	hippocampus
	GSE76567	DBA/2J v C57	2.0859	3.80129	0.0405449	3.12339e-05	5.84661		0.339331	0.124262	1.27793	0.0404029	-0.854741		1.67487	0.103094	3.60509	0.000101294	-1.82723		195	m195	mice	female	hippocampus
	GSE76567	129S1/Sv v C57	1.62609e-06	0.0159629	6.28396	6.80169	-13.0697		0.000740539	1.49156	0.0040388	4.71784	-3.22957		1.3225e-05	2.53178	0.00261182	0.177035	2.35215		196	m196	mice	male	hippocampus
	GSE76567	129S1/Sv v C57	3.03839e-06	7.69429e-05	9.60156	9.29449	-18.896		0.000697945	1.47233	0.485439	4.67935	-3.69176		0.0760884	1.63524	0.329351	1.39131	-0.00932986		197	m197	mice	female	hippocampus
	GSE76567	AJ v C57	0.000158985	0.000452708	7.95368	1.32064	-9.27371		0.00619823	0.389254	0.389254	3.9232	-3.917		0.298894	1.10437	0.738199	0.346782	0.318287		198	m198	mice	male	hippocampus
	GSE76567	AJ v C57	0.0015723	0.0272673	5.24248	2.18203	-7.39567		0.0273456	0.422732	0.0927915	0.687018	-0.329732		0.0939745	2.65228	0.493651	1.1643	1.08831		199	m199	mice	female	hippocampus
	GSE76567	PWD v C57	6.46149	1.89234	0.000226663	7.47529e-05	8.35353		3.63238	0.542692	1.02985	0.000671151	3.14455		0.0107027	6.56413e-07	1.62672	1.89167	-3.50769		200	m200	mice	male	hippocampus
	GSE76567	PWD v C57	1.57652	0.469514	0.0547085	0.00465785	1.98667		0.348647	0.22022	1.30028	0.155467	-0.886883		0.0693065	3.43921e-05	2.42081	0.410965	-2.76244		201	m201	mice	female	hippocampus
	GSE76567	female v male; 129 strain	8.75812	0.290896	0.0288289	0.00170351	9.01848		2.9551	0.144205	1.37451	0.329884	1.39491		0.805321	0.00109032	0.805321	3.21617	-3.21508		202	m202	mice	both	hippocampus
	GSE76567	female v male; AJ strain	6.31645	3.24271	0.022303	0.100695	9.43617		8.01528	3.15598	0.0298287	0.000778193	11.1407		0.000264004	3.06105	0.21461	2.39147	0.455232		203	m203	mice	both	hippocampus
	GSE76567	female v male; C57 strain	0.553283	4.33082	1.37537	0.373414	3.13532		5.78806	3.62304	0.136759	0.000245743	9.2741		0.0198445	2.31776	0.138726	1.617	0.581879		204	m204	mice	both	hippocampus
	GSE76567	female v male; DBA1 strain	1.42418e-05	0.0166065	2.72295	1.31747	-4.0238		0.000485243	0.0225206	0.639313	3.33933	-3.95563		0.215854	0.297716	0.736016	0.0648539	-0.287301		205	m205	mice	both	hippocampus
	GSE76567	female v male; DBA/2 strain	0.144112	5.45174	0.00110781	0.0776628	5.51708		0.141469	1.13464	0.37258	0.20207	0.701457		3.72435	2.32827	0.285053	0.0964518	5.67112		206	m206	mice	both	hippocampus
	GSE76567	female v male; PWD strain	4.28922e-06	0.000173714	3.04542	2.53914	-5.58439		3.55329e-05	0.877794	0.968279	2.31204	-2.40249		0.0171192	2.70176	0.733642	0.15211	1.83312		207	m207	mice	both	hippocampus
	GSE90696	Tau Tg (PS19)	1.33674	1.04597	0.721683	0.467652	1.19338		0.486908	0.897281	1.46526	1.06876	-1.14983		1.2345	1.33595	4.13464	0.0285382	-1.59272		208	m208	mice	male	hippocampus; 3 months
	GSE90696	Tau Tg (PS19)	1.55352	0.796051	0.00938297	1.04597	1.29421		0.162492	0.606722	2.06222	1.80989	-3.10289		1.13762	1.78778	1.0453	0.0712075	1.80889		209	m209	mice	male	hippocampus; 6 months
	GSE43051	CBP+/-	2.12719	6.04718e-05	0.0768377	7.58693e-08	2.05041		1.65317	0.0075261	0.116789	0.0202675	1.52364		0.45113	4.24549e-06	2.12653	3.90057	-5.57596		210	m210	mice	female	hippo; both with vehicle
	GSE8720	MECP2 KO	7.23025	4.31986	1.14003	0.313833	10.0963		7.04162	0.526203	1.32028	0.593586	5.65395		0.268817	0.76536	3.51138	0.192559	-2.66976		211	m211	mice	male	fast spiking interneurons
	GSE8720	MECP2 KO	3.90566	4.75469	1.35999	0.610894	6.68947		3.23006	0.526203	0.914632	0.526203	2.31543		0.10855	1.60138	1.35946	0.00310142	0.347374		212	m212	mice	male	tufted pyramidal
	GSE8720	MECP2 KO	3.51233	2.15191	1.03828	1.35999	3.26597		9.01716	1.94812	0.914632	0.463826	9.58683		0.0877003	4.31879	0.363128	0.00204789	4.04131		213	m213	mice	male	purkinje neurons
	GSE26024	DBA/2 v C57	3.5992	0.532654	0.921255	0.833212	2.37739		1.75097	0.298895	1.07118	0.886018	0.0926693		1.01407	0.267307	1.21645	1.11261	-1.04768		214	m214	mice	male	striatum
	GSE26024	DBA/2 v C57	3.22816	1.21699	2.39118	1.95197	0.101994		2.16104	0.511655	1.50357	2.30809	-1.13896		1.21645	1.21645	0.532342	1.81548	0.0850817		215	m215	mice	female	striatum
	GSE26024	female v male; C57 strain	8.39855	0.0444985	1.95197	0.412437	6.07864		4.26174	0.511655	2.4603	0.219078	2.09402		0.311048	0.192683	7.28381	1.21645	-7.99653		216	m216	mice	both	striatum
	GSE26024	female v male: DBA	0.0568877	0.0260833	0.161565	1.44068	-1.51927		0.0102133	0.511655	1.62466	1.88247	-2.98527		0.469822	0.920807	0.532342	0.469822	0.388465		217	m217	mice	both	striatum
	GSE9444	sleep deprivation; C57 strain	2.96193	0.76573	0.363352	0.228681	3.13563		0.0863694	0.157381	3.41393	1.32028	-4.49047		0.192559	1.03783	4.31879	2.00552	-5.09392		218	m218	mice	male	whole brain
	GSE9444	sleep deprivation; DBA strain	3.32356	0.0551692	1.35999	0.477001	1.54173		0.666058	0.188282	5.29854	1.4351	-5.87929		0.10855	1.03783	5.68407	0.0551147	-4.59281		219	m219	mice	male	whole brain
	GSE9444	sleep deprivation; AKR strain	1.24726	2.30308	0.0551692	2.62171	0.873458		1.21084	2.70972	4.62495	3.60298	-4.30737		0.0246703	1.60138	2.62091	0.610575	-1.60543		220	m220	mice	male	whole brain
	GSE2502	DBA v C57	0.320739	0.493995	0.782678	0.850531	-0.818475		0.246923	0.972275	0.31401	0.392411	0.512778		0.718251	0.107429	0.996645	0.0769188	-0.247883		221	m221	mice	male	whole brain
	GSE97198	BALB v C57	4.31986	0.76573	1.03828	2.30308	1.74423		3.05138	0.526203	1.81181	2.87793	-1.11216		0.22852	0.685315	2.1512	0.10855	-1.34592		222	m222	mice	male	hippocampus; mix of PPI tested
	GSE97198	BALB v C57	4.31986	0.76573	2.15191	2.78913	0.144544		1.81181	0.0690966	0.914632	2.87793	-1.91165		1.13955	0.610575	0.941578	0.0428017	0.765744		223	m223	mice	male	striatum; mix of PPI tested
	GSE97198	BALB v C57	1.47823	0.313833	2.78913	2.78913	-3.78621		0.3537	0.463826	1.68087	4.20093	-5.06427		0.0133128	0.541074	1.60138	0.160729	-1.20772		224	m224	mice	male	brainstem; mix of PPI tested
	GSE42777	SHN-2 mutant	0.942001	0.685659	2.96193	0.610894	-1.94517		1.32028	0.526203	1.55529	2.87793	-2.58674		1.03783	1.47767	1.35946	1.35946	-0.203418		225	m225	mice		dentate gyrus; 36 weeks
	GSE33457	MECP2 overexpress	0.0179939	0.188168	0.129827	2.73541	-2.65907		0.886149	0.977179	0.573726	0.977179	0.312423		1.11541	1.33119	0.748563	2.1089	-0.410867		226	m226	mice	male	amygdala
	GSE33457	MECP2 KO	0.599545	0.0690388	0.751563	0.224595	-0.307574		0.393777	0.215847	0.510407	0.295954	-0.196737		1.97125	1.4518	1.83324	1.70066	-0.110853		227	m227	mice	male	amygdala
	GSE67294	MECP2 KO	1.62058	1.37929	0.784676	8.45415e-05	2.21511		0.610629	0.235012	0.274998	0.0470993	0.523544		1.37873	1.37873	1.05737	0.378406	1.32167		228	m228	mice	male	visual cortex
	GSE71233	MECP2 overexpress	0.00400731	0.55792	0.06183	0.957394	-0.457297		0.681696	1.02198	0.140331	0.140331	1.42301		0.118211	0.701829	0.143474	2.77968	-2.10312		229	m229	mice		hippocampus; 4 weeks
	GSE71233	MECP2 overexpress	0.0601925	0.323025	1.04042	1.3568	-2.01401		0.0113336	0.918921	0.534615	1.21077	-0.815131		0.42646	2.4343	0.618219	0.855593	1.38695		230	m230	mice		hippocampus; 8 weeks
	GSE38359	BALB v C57	0.663797	0.00419523	0.00419523	0.00612041	0.657676		0.0812478	0.250441	0.0123646	0.719418	-0.400093		0.348967	0.218353	0.152891	1.56365	-1.14922		231	m231	mice		whole eye
	GSE38359	AJ v C57	2.78524	0.482201	2.6887e-07	0.000122147	3.26732		4.18267	1.10806	0.000620206	0.000381897	5.28974		0.0141461	0.164478	0.546312	1.36277	-1.73046		232	m232	mice		whole eye
	GSE11322	XBP1 KO	1.57038	1.2523	0.000605514	0.97485	1.84722		1.67789	0.0807684	2.59672	0.164669	-1.00273		1.68455	2.92434	0.666571	0.42752	3.5148		233	m233	mice		primary culture; telencephalon E12.5
	GSE126996	STAU2 KO	0.902726	0.00710632	0.000865031	0.000529717	0.908438		4.60675	0.560637	0.0587891	0.0197735	5.08882		1.43584	0.116556	0.287568	0.206351	1.05848		234	m234	mice		purkinje neurons
	GSE84208	high run v control; both blocked	0.119557	1.91977	0.0284406	0.0156483	1.99524		0.0482515	0.000449539	2.77528	0.0482515	-2.77483		2.06097	0.335107	0.442837	0.0156288	1.93761		235	m235	mice	male	cerebellum
	GSE84208	high run v control; both running	0.027707	1.28016	0.0605813	0.0605813	1.1867		0.0751366	0.4834	1.71593	0.0079022	-1.1653		0.0763744	0.3302	0.497592	0.563359	-0.654376		236	m236	mice	male	cerebellum
	GSE58261	DNMT1 cKO	0.033579	0.0253262	0.482955	0.773891	-1.19794		0.311163	1.22446	1.11963	0.109184	0.306809		2.0205	0.692904	0.089438	0.692904	1.93106		237	m237	mice		cortex
	GSE58261	DNMT3a cKO	2.09109e-06	0.159736	3.31527	0.938194	-4.09372		0.0421523	2.38278	0.00676917	2.23069	0.187472		0.191283	4.52365	0.131838	0.682222	3.90087		238	m238	mice		cortex
	GSE74630	SMCX KO	0.000136645	7.3424e-07	4.92684	4.70509	-9.63179		2.71628e-05	0.597104	1.31606	8.03793	-8.75686		0.198294	1.59645	0.319864	0.854152	0.620731		239	m239	mice	male	pfc
	GSE74630	SMCX KO	0.000496839	0.1268	0.66043	1.55192	-2.08506		0.0234237	0.445485	0.0518318	0.571081	-0.154004		0.520335	3.80437	0.184031	0.400778	3.7399		240	m240	mice	male	amygdala
	GSE52584	LRRK2 KO	0.172473	0.976756	0.00258979	0.904551	0.242089		0.519641	0.244294	0.189504	0.189504	0.384928		4.06372	2.22489	4.76422e-05	0.00346406	6.2851		241	m241	mice		striatum; 4 months
	GSE52584	LRRK2 human mutation	7.20914	0.0283177	0.0117902	0.000350979	7.22532		3.67323	0.0863548	0.320562	0.436769	3.00226		0.0148632	0.132029	0.577108	4.5216	-4.95181		242	m242	mice		striatum; 4 months; control has human LRRK2 normal
	GSE52584	LRRK2 human mutation	5.83548	0.674976	0.234971	0.000246593	6.27523		5.86929	0.978082	0.0689614	0.255921	6.52249		0.0598482	0.736051	1.01372	1.34609	-1.56391		243	m243	mice		striatum; 4 months; control has no human version
	GSE60414	PINK KO & SNCA overexpress	1.39371	0.634165	1.21324	2.78482	-1.97018		1.37696	2.11055	0.118068	0.100729	3.26871		0.0989415	0.694337	1.58877	0.426737	-1.22223		244	m244	mice	both	cerebellum; 6 weeks
	GSE60414	PINK KO & SNCA overexpress	0.224387	0.0553073	0.481892	7.41049	-7.61268		0.299868	1.21836	0.800936	0.662572	0.0547158		0.877688	3.29891	0.381548	1.75424	2.04082		245	m245	mice	both	midbrain; 6 weeks
	GSE60414	PINK KO & SNCA overexpress	10.7042	0.424826	0.0819562	0.380882	10.6662		5.63233	0.580889	0.118845	0.307965	5.78641		1.8049	0.302247	1.8049	0.0686127	0.233634		246	m246	mice	both	striatum; 6 weeks
	GSE60414	PINK KO & SNCA overexpress	1.18739	0.440993	0.792755	3.571	-2.73538		0.341742	0.0449487	4.14618	5.06296	-8.82245		2.39561	0.939246	1.47014	0.0678629	1.79686		247	m247	mice	both	cerebellum; 6 months
	GSE60414	PINK KO & SNCA overexpress	0.00825874	0.10195	0.966067	1.67804	-2.5339		0.831671	1.78478	1.68062	1.38933	-0.453489		0.27292	1.57654	1.67804	0.578442	-0.407016		248	m248	mice	both	midbrain; 6 months
	GSE60414	PINK KO & SNCA overexpress	0.191046	0.0171345	1.97985	3.17224	-4.94391		0.0463097	0.512693	2.2339	3.64165	-5.31655		0.933562	2.21857	1.44861	0.401261	1.30226		249	m249	mice	both	striatum; 6 months
	GSE20547	SNCA overexpress TgA	0.622211	2.00752e-05	4.31494	0.397281	-4.08999		0.207231	0.128512	0.239636	0.239636	-0.143529		0.758586	0.447131	0.123285	0.688042	0.39439		250	m250	mice	both	striatum/brainstem/cerebellum; 6 months
	GSE20547	SNCA overexpress TgB	0.625474	0.00119953	4.39007	0.564444	-4.32784		0.00199856	0.158514	2.27392	0.114145	-2.22755		0.31584	0.624888	0.130898	0.624888	0.184942		251	m251	mice	both	striatum/brainstem/cerebellum; 6 months
	GSE20547	SNCA overexpress TgA	0.0759489	0.0496063	0.290753	4.96628	-5.13148		0.0153131	0.222541	1.80017	4.89552	-6.45783		1.16003	1.81436	0.378333	0.668656	1.9274		252	m252	mice	both	striatum/brainstem/cerebellum; 20-28 months
	GSE20547	SNCA overexpress TgB	0.078326	0.988133	0.156701	5.12885	-4.2191		0.353668	0.0525703	1.62791	2.35508	-3.57675		1.55664	0.758071	0.360069	0.0781906	1.87645		253	m253	mice	both	striatum/brainstem/cerebellum; 20-28 months
	GSE74382	6-OHDA lesion	12.0438	2.46005	0.049972	0.000595164	14.4533		5.30843	3.04132	0.283185	2.75981e-06	8.06657		0.0021813	0.598212	1.77578	1.9901	-3.16548		254	m254	rats	male	dorsal striatum; both saline; both saline conditioned
	GSE74382	6-OHDA lesion	2.07348	0.0617049	2.44401	0.99959	-1.30841		1.25174	1.43414	0.196675	0.858026	1.63118		0.0615504	0.217318	1.8434	0.355435	-1.91997		255	m255	rats	male	dorsal striatum; both saline; both ppx conditioned
	GSE54795	MPTP treatment	0.00372688	0.166164	0.84754	1.58182	-2.25947		0.00168281	0.109703	0.993709	3.33533	-4.21765		0.42114	0.367446	0.0922661	0.00542322	0.690896		256	m256	mice	male	midbrain; 5 day treatment; 4 days later
	GSE31458	MPTP treatment	0.0607195	4.23321e-05	12.582	0.085294	-12.6066		3.06166e-05	0.000104922	6.90717	1.18782	-8.09486		0.774943	0.00224544	2.09921	0.15558	-1.4776		257	m257	mice		prefrontal cortex; three strains/transgenics
	GSE31458	MPTP treatment	0.00575743	0.0310978	2.26397	4.30683	-6.53394		0.00263996	0.543673	0.596637	5.31508	-5.3654		2.77422	0.197042	0.0012652	0.197042	2.77295		258	m258	mice		caudate putamen; three strains/transgenics
	GSE17542	MPTP treatment	2.56877	0.221473	0.119176	0.100226	2.57084		3.59661	1.16637	1.55639	0.00468113	3.20191		1.47108	0.221473	1.68602	0.290514	-0.283989		259	m259	mice		SN; dopamine neurons; 10 day treat
	GSE17542	MPTP treatment	0.74552	0.0785928	0.678596	6.06286	-5.91735		0.131515	0.729984	2.30924	2.57878	-4.02653		2.10173	1.05161	1.229	1.52556	0.398766		260	m260	mice		VTA; dopamine neurons; 10 day treat
	GSE7707	MPTP treatment	5.97225	0.0570361	0.758586	0.146233	5.12446		1.07571	0.755831	2.17506	0.90736	-1.25089		0.23294	0.00185396	2.9255	1.37184	-4.06255		261	m261	mice		frontal cortex
	GSE7707	MPTP treatment	4.56735	6.24984	0.0053732	0.0453247	10.7665		4.68948	1.74369	1.04143	8.08469e-05	5.39165		0.433329	0.485677	0.883305	0.384776	-0.349075		262	m262	mice		striatum
	GSE7707	MPTP treatment	5.19205	0.673867	0.000272291	0.344775	5.52087		3.797	2.12832	0.674275	0.00831612	5.24273		0.0572414	1.54935	2.28093	1.77591	-2.45025		263	m263	mice		midbrain
	GSE4550	MPTP treatment	0.0508386	3.14363	0.000118353	2.02361	1.17074		0.295337	0.958619	0.44824	0.493244	0.312471		3.4259	1.2517	0.198979	0.174776	4.30384		264	m264	macaque		prefrontal cortex; 25 days
	GSE4788	MPTP treatment	0.641061	5.6547	0.00523413	0.293801	5.99673		0.497354	2.39811	0.103417	0.211957	2.58009		0.851874	3.78321	0.0310485	0.000373318	4.60366		265	m265	mice	male	pooled SN
	GSE977	GFAP overexpression	2.66137	0.275962	0.0283183	0.0192587	2.88976		0.754559	0.0436587	0.316046	0.0141041	0.468068		0.274943	0.246696	0.685087	0.0064461	-0.169894		266	m266	mice	both	olfactory bulb day 23
	GSE977	GFAP overexpression	0.716525	1.91096	0.0114777	0.828663	1.78735		0.0865117	0.637354	0.047278	2.04354	-1.36696		2.65527	4.10575	0.00130291	0.00222435	6.75749		267	m267	mice	both	olfactory bulb 4 months
	GSE40852	CYFIP1 overexpression	0.215562	6.12703	0.00659977	0.921257	5.41474		0.0422222	2.20638	0.172971	0.222778	1.85285		2.20683	1.48297	0.00217058	0.108307	3.57932		268	m268	mice	male	frontal cortex; e15
	GSE5786	PPARGC1A KO	0.672094	0.126529	0.234151	0.739623	-0.175151		0.265702	0.302774	1.71656	0.126106	-1.27419		0.202535	0.088799	1.98997	0.885957	-2.5846		269	m269	mice	female	striatum; 6 months
	GSE47516	CSTB KO	0.273372	0.179897	0.00211259	1.12188	-0.670721		0.0921309	1.17872	0.0343091	0.342472	0.894071		0.078256	0.804278	0.395371	1.40177	-0.914602		270	m270	mice	male	cerebellum; day 30
	GSE10535	prCAD mutant	0.144932	0.00724972	0.00979747	9.42022	-9.27783		0.146116	0.4921	0.103682	5.80064	-5.2661		2.31206	1.35678	0.122071	0.392287	3.15448		271	m271	mice		retina; 4 weeks
	GSE114062	high v control runner	0.0179745	1.03153	0.0242773	0.536968	0.488258		0.128694	0.013222	0.402808	0.186229	-0.447121		1.23917	0.935237	0.107168	0.0179528	2.04928		272	m272	mice	male	striatum
	GSE114062	high v control runner	0.00357581	0.784539	0.0593971	0.0463911	0.682326		0.197143	0.36624	2.41393	0.0269851	-1.87753		0.140321	0.557242	0.238888	1.2692	-0.810523		273	m273	mice	male	cerebellum
	GSE77817	PUS1 KO	0.144932	0.00724972	0.00979747	9.42022	-9.27783		0.146116	0.4921	0.103682	5.80064	-5.2661		2.31206	1.35678	0.122071	0.392287	3.15448		274	m274	mice		brain
	GSE86350	rotenone	0.0015594	1.16233	2.93003e-06	1.62672	-0.462835		0.0266281	2.25276	0.00529258	0.111806	2.16229		1.62611	0.140435	0.00756514	0.870781	0.888204		275	m275	rats	male	brainstem; 14 days treatment
	GSE89562	maneb & paraquat	0.572375	0.150157	0.775308	2.66983	-2.7226		1.2025	0.643261	0.710525	1.02144	0.113793		0.406113	2.66854	0.176439	0.702883	2.19533		276	m276	mice	male	nigrostriatal tissue
	GSE28643	paraquat	0.105631	1.02724	0.0420331	2.64634	-1.5555		1.48787	1.79848	0.265552	0.0679481	2.95285		0.556477	4.19569	0.0340012	1.28206	3.43611		277	m277	mice	male	cerebellum
	GSE28643	paraquat in ApoD KO	5.30261e-05	1.50122	0.0499666	1.59501	-0.143705		0.14061	1.52379	0.00511985	1.52379	0.135491		0.521894	3.84471	0.0704359	0.680288	3.61588		278	m278	mice	male	cerebellum
	GSE28643	APOD KO	4.93938	0.0330171	0.843219	0.843219	3.28596		1.40092	0.15876	2.7313	0.607025	-1.77865		0.228085	1.39574	1.30646	0.152779	0.164586		279	m279	mice	male	cerebellum
	GSE5581	RS1H KO	0.194954	0.0146853	0.286548	0.928011	-1.00492		0.177369	2.31108	0.132928	0.0692001	2.28633		0.547851	0.660625	0.855143	0.361079	-0.00774622		280	m280	mice		retina; p7
	GSE3583	HDH knockin HD	4.15671	0.897257	0.00479019	1.33971	3.70947		1.61994	0.805208	0.491686	0.805208	1.12825		0.820396	1.24198	0.896502	1.1494	0.0164732		281	m281			striatal cells
	GSE3583	HDH knockin HD: 111/111	2.66351	0.937676	0.0190586	0.413111	3.16902		0.474368	1.03012	0.866503	1.6231	-0.985108		0.579091	0.413111	0.0498133	0.937676	0.00471278		282	m282			striatal cells
		PINK1 KO portrait	0.00018031	0.0324657	4.74445	10.4922	-15.204		0.00318765	0.221845	2.54018	5.76159	-8.07674		0.682222	0.847202	1.13525	0.0869959	0.307181		283	m283			11 datasets used
		stress portrait	0.197788	1.04596	0.693326	0.369938	0.180488		1.01502	1.81685	0.0718391	0.134176	2.62586		0.00012363	1.87102	0.274697	0.483868	1.11258		284	m284			29 datasets used
		maternal portrait (ICR related)	0.157717	1.04559	2.82765	0.476153	-2.10049		0.259326	0.220082	2.74442	1.96959	-4.2346		0.0674125	0.129729	4.17206	0.85512	-4.83004		285	m285	mice		4 datasets; four regions; GSE62258; GSE54426; GSE43627
	GSE70732	maternal portrait (C57)	0.0372803	1.09293	1.94455	0.993375	-1.80772		1.26888	4.97781	0.560104	0.204883	5.4817		0.447541	0.898906	2.08762	0.0372411	-0.778418		286	m286	mice		4 regions; 8 datasets; 2 timepoints
		C57 portrait	0.418503	0.0189484	5.17031	0.764375	-5.49723		0.0706193	0.22533	0.826506	1.10504	-1.63559		0.0138417	0.19411	0.541188	0.270218	-0.603453		287	m287	mice		21 datasets; compared with various other strains
	GSE116752	high activity selection	0.0170186	2.91043	0.0831507	0.126542	2.71776		0.00897437	0.101467	0.722809	0.0171505	-0.629518		0.523582	0.402811	0.827125	0.153373	-0.0541045		288	m288	mice		striatum
		female (v male) portrait	1.89701	0.282065	0.328079	0.282065	1.56894		2.58615	0.199785	0.424328	0.615477	1.74613		0.0467783	1.06312	0.787602	0.327867	-0.00557087		289	m289			8 datasets

## Sheet: y13-15
			y13; GSE53987; male; striatum						y14; GSE54566; male; amygdala						y15; GSE35978; male; cerebellum
	GEO #	genotype or treatment	A	D	B	C	score		A	D	B	C	score		A	D	B	C	score			file name	species	sex	source; notes
	GSE25926	APP knockout	3.32356	1.14003	0.313833	1.60197	2.54778		0.940731	0.764621	2.14978	0.609938	-1.05437		0.999876	0.341727	0.341727	0.212458	0.787418		1	m1	mice	male	pfc; 24-28 weeks
	GSE25926	APPsa knock-in	5.44512	0.108642	0.132914	6.18068	-0.759824		0.228198	2.00416	1.03693	2.78665	-1.59121		0.732832	0.0378717	0.341727	2.40353	-1.97455		2	m2	mice	male	pfc; 24-28 weeks
	GSE25926	APLP2 knock-out	11.1642	0.685659	0.00132534	1.60197	10.2466		0.228198	0.0427129	4.10703	3.50947	-7.3456		1.55496	0.581751	0.0157494	0.062867	2.05809		3	m3	mice	male	pfc; 24-28 weeks
	GSE25926	APLP2 knock-out mixed genetic background	4.53471	0.363352	0.610894	0.132914	4.15426		0.849974	0.0698521	5.20633	1.24574	-5.53224		0.0793216	1.31632	0.654633	1.20531	-0.464305		4	m4	mice	male	pfc; 24-28 weeks
	GSE31458	ACHE-R	0.000605514	0.062318	1.45982	7.97657	-9.37346		2.76725	4.52528	0.00407116	0.0763691	7.21209		0.939512	0.103184	0.147354	1.21207	-0.316732		5	m5	mice	both	pfc; 4 months
	GSE31458	ACHE-S	9.61653	0.290844	0.159029	0.332686	9.41566		1.35216	0.973523	1.56859	0.600037	0.157057		3.02513	0.513751	0.0215924	0.0357238	3.48157		6	m6	mice	both	pfc; 4 months
	GSE3621	R6/1 HD	0.76573	0.541368	0.268997	0.268997	0.769103		1.6002	3.32079	0.192275	0.132591	4.59613		0.178183	0.999876	0.251014	0.251014	0.67603		7	m7	mice	both	brain hemisphere; 18 weeks
	GSE3621	R6/1 HD	0.685659	1.35999	0.76573	0.942001	0.337919		2.14978	4.53139	1.6002	1.35839	3.72259		0.178183	0.341727	2.40353	0.0287374	-1.91236		8	m8	mice	both	brain hemisphere; 27 weeks
	GSE13033	HTRA2 KO	1.14003	0.685659	0.0428461	3.32356	-1.54072		0.476192	4.31663	0.228198	2.45738	2.10725		0.251014	0.0491494	0.394211	2.09865	-2.19269		9	m9	mice		cortex; day 10-17
	GSE19780	HDH knockin HD	9.55867	0.000105282	0.108642	8.06807	1.38207		1.47654	1.03693	3.70343	0.684627	-1.87459		0.654633	0.0157494	0.212458	2.56417	-2.10625		10	m10	mice		striatum
	GSE19780	HDH knockin HD	1.24726	0.0877788	0.0877788	3.90566	-2.6584		0.16048	0.684627	1.03693	1.86402	-2.05584		0.212458	0.00164836	0.451634	0.654633	-0.892161		11	m11	mice		cerebellum
	GSE2867	ATXN1 knockin	5.8137e-05	0.076587	3.42012	3.25083	-6.5943		0.186506	1.45811	0.0763691	1.56859	-0.000346367		0.00240485	0.123842	1.21207	1.4164	-2.50223		12	m12	mice		cerebellum
	GSE18308	FOXO KO	0.76573	0.477001	0.76573	0.313833	0.163168		1.35839	0.16048	0.362681	0.476192	0.679994		0.581751	0.394211	0.581751	0.294046	0.100165		13	m13	mice		neural stem cells
	GSE33057	STAT1 KO	0.62572	1.27548	0.62572	2.19724	-0.921761		3.01887	3.38637	0.135923	0.0715294	6.19779		1.58373	0.295494	0.519766	0.177853	1.1816		14	m14	mice		primary hippocampal neurons; e15-16
	GSE44331	SARM1 KO	0.363352	0.76573	1.03828	0.76573	-0.674928		0.540486	2.78665	0.0045858	0.609938	2.71261		0.341727	1.31632	0.251014	0.0287374	1.37829		15	m15	mice		whole brain
	GSE3248	HTT nuclear exclusion	4.41567	2.72209	0.00143313	0.00485092	7.13148		1.10732	0.380627	0.684691	0.238077	0.565183		0.588883	2.01676	1.13524	0.0763228	1.39408		16	m16	mice	both	cerebellum; 4 months
	GSE3248	HTT nuclear localization	0.38194	2.8582	0.341942	0.0607147	2.83748		0.423502	1.45838	0.952774	0.238077	0.69103		0.394545	0.315636	0.0235269	0.166629	0.520025		17	m17	mice	both	cerebellum; 3 months
	GSE3248	HTT nuclear exclusion	6.75003	0.95518	0.11881	0.00143313	7.58496		1.75885	0.0412833	2.09147	0.811975	-1.10331		1.30629	3.18833	0.00900319	0.0359896	4.44962		18	m18	mice	both	cerebellum; 8 months
	GSE3248	HTT nuclear localization	0.210118	0.210118	0.882957	1.2787	-1.74142		1.36533	0.469419	1.55498	0.0107403	0.269031		0.000800713	0.438466	1.58937	0.705256	-1.85536		19	m19	mice	male	cerebellum; 16 months
	GSE857	HD R6/2	1.55824	1.46152	0.0138574	0.341942	2.66395		1.97701	6.95931	0.085675	0.085675	8.76497		1.05497	0.090398	0.0292256	0.315636	0.800506		20	m20	mice		whole brain hemispheres
	GSE30880	cbp+/-	0.0104355	3.12431	0.0271011	0.175225	2.93241		0.144675	1.44628	0.392143	0.581819	0.616997		0.539281	0.610997	0.219939	0.0150252	0.915314		21	m21	mice	female	hippocampus; no enrichment
	GSE30880	cbp+/-	2.27837	2.27837	1.80882e-07	0.00337334	4.55336		0.00499833	0.339191	0.291156	0.0270151	0.026018		2.53902	2.21701	0.00338859	0.000180627	4.75246		22	m22	mice	female	hippocampus; enrichment 2 weeks
	GSE40630	FMR1 KO	4.40672e-09	0.209888	0.912066	11.2766	-11.9788		0.0104227	1.0069	0.0469474	2.43574	-1.46537		0.000532933	0.00339757	1.91917	2.37649	-4.29173		23	m23	mice	female	cerebellum
	GSE40630	TSC2 +/-	4.70534e-12	2.60163	0.340194	1.4489	0.812532		0.0469474	0.2482	0.000328174	1.0069	-0.712081		0.00509007	0.037454	1.6432	1.91917	-3.51983		24	m24	mice	female	cerebellum
	GSE60413	PINK1 KO	0.000311758	0.0327861	0.610894	10.5084	-11.0862		0.476192	0.849974	0.132591	3.50947	-2.3159		0.000398527	0.00105098	1.43287	0.999876	-2.43129		25	m25	mice	both	cerebellum; 6 weeks
	GSE60413	PINK1 KO	0.541368	0.541368	1.03828	0.851163	-0.806707		4.97627	2.14978	2.45738	0.940731	3.72794		0.394211	0.251014	0.90541	0.212458	-0.472643		26	m26	mice	both	cerebellum; 12 weeks
	GSE60413	PINK1 KO	0.363352	0.00310611	3.14008	2.96193	-5.73556		0.192275	0.0875434	1.35839	3.90262	-4.98119		0.0113561	0.0002367	0.514114	3.44847	-3.95099		27	m27	mice	both	cerebellum; 24 weeks
	GSE60413	PINK1 KO	0.0133295	0.610894	0.268997	0.417699	-0.062473		1.35839	0.540486	0.0427129	1.24574	0.61042		0.062867	0.581751	0.90541	0.0113561	-0.272148		28	m28	mice	both	midbrain; 6 weeks
	GSE60413	PINK1 KO	5.44512	0.268997	0.610894	0.132914	4.97031		0.609938	0.609938	6.95631	1.03693	-6.77336		0.0491494	0.0113561	0.00557881	0.654633	-0.599707		29	m29	mice	both	midbrain 24 weeks
	GSE60413	PINK1 KO	6.18068	0.685659	0.541368	0.313833	6.01113		1.35839	0.16048	2.00416	1.72936	-2.21466		0.178183	0.0491494	0.178183	1.68259	-1.63344		30	m30	mice	both	striatum; 6 weeks
	GSE60413	PINK1 KO	0.000517044	0.363352	2.30308	7.78403	-9.72324		0.540486	1.6002	0.0875434	1.03693	1.01621		0.0002367	0.0113561	1.95444	1.68259	-3.62544		31	m31	mice	both	striatum; 12 weeks
	GSE60413	PINK1 KO	0.313833	0.851163	1.35999	0.132914	-0.327909		0.764621	0.764621	1.35839	2.45738	-2.28652		0.0025283	0.732832	1.31632	0.341727	-0.922685		32	m32	mice	both	striatum; 24 weeks
	GSE7191	S1P2 KO	0.304844	0.814147	1.46152	0.210118	-0.552643		0.340725	0.0137575	4.76345	0.880669	-5.28963		0.00900319	0.00394349	0.978177	0.834926	-1.80016		33	m33	mice	male	neocortex
	GSE7191	S1P2 KO	0.0339364	0.11881	0.627862	0.470934	-0.946049		0.0501229	0.423502	1.02832	0.380627	-0.935319		0.0148354	0.394545	0.535576	0.280495	-0.406692		34	m34	mice	female	neocortex
	GSE7191	S1P2 KO	0.239023	1.2787	1.86979	0.424915	-0.776979		0.159118	0.0721838	3.90544	0.423502	-4.09764		0.218416	0.144329	0.645428	1.05497	-1.33765		35	m35	mice	male	hippocampus
	GSE7191	S1P2 KO	0.00197652	3.288	0.572353	0.814147	1.90348		0.0337255	0.626027	0.209257	0.469419	-0.0189232		0.00524743	0.645428	1.90454	0.438466	-1.69233		36	m36	mice	female	hippocampus
	GSE19534	SNCA KO	4.75469	0.00669188	0.0551692	6.43575	-1.72954		3.32079	1.35839	2.61931	0.684627	1.37524		0.451634	0.514114	0.0113561	0.90541	0.0489814		37	m37	mice		cerebellum; 6 months
	GSE19534	SNCA KO	0.0327861	0.0327861	1.35999	15.4682	-16.7626		0.268455	1.24574	0.940731	4.53139	-3.95793		0.00557881	0.00105098	5.37233	5.61173	-10.9774		38	m38	mice		cerebellum; 21 months
	GSE19534	SNCA KO	4.97977	1.35999	0.132914	0.00953405	6.19732		2.78665	1.86402	1.13859	0.0698521	3.44222		0.147975	0.999876	0.212458	0.581751	0.353641		39	m39	mice		striatum; 6 months
	GSE19534	SNCA KO	0.0133295	0.00205112	2.62171	9.55867	-12.165		0.108365	1.24574	1.47654	1.47654	-1.59897		0.212458	0.0002367	1.31632	1.09984	-2.20346		40	m40	mice		striatum; 21 months
	GSE16974	EGR1 KO	2.62171	0.0700494	3.20777e-05	9.25125	-6.55952		0.362681	1.6002	0.476192	3.50947	-2.02279		2.24835	7.74166e-05	0.0491494	1.43287	0.766412		41	m41	mice	male	retina; 30 days
	GSE16974	EGR1 KO	4.97977	0.0700494	3.20777e-05	1.24726	3.80253		1.13859	1.24574	1.03693	1.35839	-0.0109837		3.26088	0.1216	0.0113561	0.90541	2.46572		42	m42	mice	male	retina; 42 days
	GSE41821	PDE6B mutation	0.00408974	0.0142522	1.80514	7.21153	-8.99833		0.480649	3.95148	0.0621326	4.13837	0.231627		0.103184	0.0215924	0.707096	1.02587	-1.60819		43	m43	mice		retina; 8 days
	GSE13984	L1CAM KO	5.32723	0.627862	0.000509797	1.19258	4.762		0.74666	1.65513	1.18982	2.71754	-1.50556		1.58937	0.090398	0.106338	0.144329	1.4291		44	m44	mice	male	cerebellum; 11 days
	GSE5458	TOP2B KO	0.250455	2.27477	2.39474	0.250455	-0.119977		0.280637	0.946752	0.35113	1.0958	-0.219539		0.2322	2.09018	0.156886	0.000226109	2.16527		45	m45	mice	both	whole brain; embryo 14-18 days
	GSE40377	PDE10A KO	0.160853	0.268997	0.313833	9.87069	-9.75467		0.540486	0.940731	0.313228	2.61931	-1.45132		0.0378717	0.0002367	0.1216	0.514114	-0.597605		46	m46	mice	male	hippocampus; both with vehicle
	GSE40377	PDE10A KO	4.97977	1.03828	0.0551692	0.018302	5.94458		1.13859	0.41696	0.362681	1.47654	-0.283669		1.43287	0.098805	2.09865	0.581751	-1.14873		47	m47	mice	male	striatum; both with vehicle
	GSE40296	ESET KO	0.0877788	1.14003	1.03828	0.851163	-0.661638		2.00416	1.35839	0.228198	0.609938	2.52442		0.0491494	0.514114	0.294046	0.251014	0.0182025		48	m48	mice	male	dorsal telencephalon; embryo 14
	GSE4040	PPP1R1A KO	0.417699	0.76573	1.60197	0.477001	-0.895545		1.24574	1.35839	0.764621	0.684627	1.15488		0.178183	0.999876	0.999876	0.0287374	0.149446		49	m49	mice		hippocampus
	GSE41307	SHN2 KO	0.160853	2.0062	0.0327861	0.160853	1.97342		1.35839	2.78665	0.540486	2.14978	1.45476		0.062867	0.0287374	1.43287	0.341727	-1.68299		50	m50	mice	male	hippocampus
	GSE84185	chronic variable stress	0.470004	0.0084439	0.262118	5.74787	-5.53154		0.00264233	1.13757	0.759946	7.87696	-7.4967		0.140794	0.0136352	0.0448033	3.127	-3.01737		51	m51	mice	male	cingulate gyrus
	GSE84185	chronic variable stress	0.535151	1.19328e-05	0.847166	2.16374	-2.47575		0.0659618	0.154811	0.534315	0.0397727	-0.353315		1.22026	0.00315429	0.0457417	3.52528	-2.34761		52	m52	mice	male	dentate gyrus
	GSE151807	chronic mild stress	7.23025	0.160853	0.268997	2.96193	4.16017		0.0550059	0.268455	3.32079	4.31663	-7.31397		1.20531	0.00164836	0.1216	2.73025	-1.64489		53	m53	mice	male	amygdala
	GSE151807	chronic mild stress	5.93053	0.108642	0.018302	0.851163	5.16971		0.609938	0.0698521	3.70343	1.13859	-4.16223		0.251014	0.0378717	0.294046	2.56417	-2.56933		54	m54	mice	male	hippocampus
	GSE151807	chronic mild stress	8.06807	0.132914	0.00460574	1.86597	6.33041		2.00416	2.00416	0.0875434	0.684627	3.23616		9.47722	0.294046	0.0214561	0.341727	9.40809		55	m55	mice	male	prefrontal cortex
	GSE151807	chronic mild stress	13.9645	0.541368	5.88862e-05	3.32356	11.1822		3.90262	3.13741	1.72936	3.13741	2.17326		6.88344	0.00105098	0.0378717	0.00557881	6.84104		56	m56	mice	male	cerebral cortex
	GSE46139	INSM1 KO	0.00120431	0.210147	7.45532	1.10445	-8.34843		4.01708	0.483976	0.124636	0.0428844	4.33353		0.173503	0.205139	1.77973	0.323438	-1.72452		57	m57	mice		pituitary; embryo 17
	GSE2866	ALDH5A1 KO	0.00010867	0.0108212	4.07572	1.03084	-5.09563		0.182972	1.65513	0.182972	0.085675	1.56946		3.06337e-06	0.0235269	0.191288	0.353626	-0.521384		58	m58	mice		hippocampus; day 19
	GSE2866	ALDH5A1 KO	0.159824	1.19258	0.95518	0.0175753	0.379651		1.36533	0.380627	0.518442	0.00481067	1.2227		0.106338	1.69085	0.768409	0.0116141	1.01716		59	m59	mice		cortex; day 19
	GSE2866	ALDH5A1 KO	0.304844	0.239023	1.55824	0.0415318	-1.0559		0.684691	1.18982	0.209257	0.021935	1.64332		0.144329	0.0532329	0.144329	0.315636	-0.262403		60	m60	mice		cerebellum; day 19
	GSE3343	SOD1 mutation	1.92934	0.093194	0.062318	2.76977	-0.809559		0.890057	2.61596	0.811016	1.15384	1.54116		0.0696495	0.00165332	2.71159	3.18865	-5.82894		61	m61	mice		oculomotor nucleus; 10 weeks
	GSE3343	SOD1 mutation	1.15532	0.812196	0.186934	0.112341	1.66824		0.666052	0.538258	1.80319	3.76899	-4.36787		0.40576	1.4164	0.357796	0.203658	1.26071		62	m62	mice		spinal cord; 10 weeks
	GSE22137	RSK2 KO	5.57213	1.68548	0.134224	0.0057124	7.11768		4.72526	2.18917	0.538258	0.0398347	6.33634		1.31197	0.0563665	0.0851866	0.0215924	1.26155		63	m63	mice	male	hippocampus; 2 months
	GSE4623	NFIA deficient	4.76975	1.03084	0.00836697	0.00102734	5.79119		0.423502	0.00360447	0.469419	0.182972	-0.225285		2.63172	1.3971	8.01274e-05	0.0116141	4.01713		64	m64	mice		brain; embryo 18
	GSE1947	PMP22 KO	1.34283	0.795773	1.62981	0.00249797	0.506294		0.93244	0.610546	0.50479	0.50479	0.533407		0.160177	4.77289	0.573216	0.0176366	4.34222		65	m65	mice		sciatic nerve; day 60
	GSE1947	PMP22 point mutation	0.00183563	0.671152	1.84072	1.84072	-3.00845		0.176793	0.294823	0.93363	0.93363	-1.39564		0.383915	1.11394	1.28304	0.240445	-0.0256272		66	m66	mice		sciatic nerve; day 4
	GSE1947	Trembler	3.09175	0.667309	0.728266	0.0390959	2.9917		0.0683912	0.175269	0.0255917	1.52251	-1.30444		2.21354	1.10997	0.0108212	0.0339364	3.27875		67	m67	mice		sciatic nerve; day 4
	GSE1482	NF1 Heterozygotic knockout (NF1+/-)	0.748718	0.882957	0.0861173	0.270567	1.27499		0.118245	0.74666	1.18982	0.952774	-1.27768		0.166629	0.438466	1.05497	0.0763228	-0.526197		68	m68	mice		hippocampus; d15
	GSE92718	sciatic nerve cuff	0.707845	0.114669	0.433618	1.27982	-0.890927		2.67061	0.559442	0.967975	0.0350186	2.22706		0.000418352	0.357912	0.308306	0.763119	-0.713094		69	m69	mice	male	anterior cingulate cortex
	GSE72262	stress	0.0587221	1.55456	0.0745988	0.64658	0.892101		1.81653	0.897684	0.504843	0.0347216	2.17465		0.00811435	0.419452	0.104377	0.419452	-0.0962623		70	m70	mice	female	medial prefrontal cortex; age 17 wks
	GSE72262	stress	0.0140713	0.573431	0.64658	0.333403	-0.392481		0.204665	0.385078	0.992804	0.572567	-0.975627		0.225688	1.64862	0.547036	0.0221514	1.30512		71	m71	mice	female; ovx	medial prefrontal cortex; age 17 wks
	GSE8870	social defeat, susceptible	11.6949	1.07944	0.0412835	0.511937	12.2212		3.34104	0.72316	0.254141	0.103201	3.70686		1.62431	0.872926	1.0607	0.00384515	1.43269		72	m72	mice	male	nucleus accumbens
	GSE8870	social defeat, not susceptible	8.28669	0.103587	0.451367	1.64259	6.29632		7.17766	1.64064	0.00942603	0.182463	8.62641		3.52557	0.329783	0.205347	0.00109441	3.64891		73	m73	mice	male	nucleus accumbens
	GSE8870	social defeat, susceptible	0.031762	0.395314	0.451367	0.254894	-0.279185		0.126162	0.981877	0.296584	1.64064	-0.829189		0.0113088	0.435639	0.706761	0.873345	-1.13316		74	m74	mice	male	ventral tegmental area
	GSE8870	social defeat, not susceptible	0.451648	0.0317997	1.1824	0.649193	-1.34814		1.07894	0.648117	2.81624	1.76969	-2.85887		0.561043	0.172358	1.38322	0.117884	-0.767701		75	m75	mice	male	ventral tegmental area
	GSE140595	low responders (v high)	0.0453599	0.171544	0.560679	0.915814	-1.25959		0.200325	0.102288	0.915146	0.447318	-1.05985		0.245295	0.587518	0.526619	0.795747	-0.489553		76	m76	rats	male	hippocampus; generation 15; age 14 days
	GSE10784	Df(16)A/+	9.55867	3.6247e-08	0.942001	2.0062	6.61047		5.92665	0.0550059	5.20633	0.00204144	0.773282		0.732832	0.0214561	0.0214561	3.44847	-2.71564		77	m77	mice	male	prefrontal cortex
	GSE20388	Flinders depression sensitive line	13.627	3.15795	4.68867e-06	0.0597559	16.7251		0.222942	1.94206	0.30066	0.448072	1.41627		4.10834	1.15269	0.00676366	0.0490993	5.20516		78	m78	rats	male	frontal cortex; cohort 1
	GSE20388	Flinders depression sensitive line	13.9622	3.87471	4.61816e-06	0.00214292	17.8347		0.0593085	0.704497	0.393137	4.8824	-4.51173		4.10169	1.35682	0.00225854	0.00225854	5.454		79	m79	rats	male	frontal cortex; cohort 2
	GSE20388	Flinders depression sensitive line	4.8942	0.951558	0.0123407	1.23848	4.59494		0.0220546	1.23783	0.134468	5.78418	-4.65876		1.58968	0.647825	0.458089	0.797546	0.981874		80	m80	rats	male	hippocampus; cohort 1
	GSE20388	Flinders depression sensitive line	8.87956	2.07506	0.345003	0.00642238	10.6032		0.633912	1.13429	0.705397	1.2346	-0.171796		0.794634	0.876441	0.00934446	0.00476389	1.65697		81	m81	rats	male	hippocampus; cohort 2
	GSE9797	cort. treatment 14 days	14.707	5.34016	1.26656e-06	0.000246649	20.047		1.6935	2.08395	0.638533	0.135309	3.0036		4.94443	1.71628	5.61062e-05	5.61062e-05	6.66059		82	m82	rats		frontoparietal cortex; age 2 months
	GSE9789	bulbectomized	0.00655016	1.34796	1.81955	0.0291639	-0.494203		9.47892	1.45777	0.0222542	0.0124424	10.902		0.0953042	1.15885	7.85064	0.00232759	-6.59881		83	m83	rats		frontoparietal cortex; age 2 months
	GSE33618	BRAF conditional KO	0.97293	0.147773	0.387266	4.53568	-3.80224		0.713783	1.27694	0.794471	0.247717	0.948538		0.782627	0.238212	0.0269255	1.26711	-0.273202		84	m84	mice	male	hippocampus; 4 months
	GSE33618	CAMKII-Cre	1.17136	0.210726	0.639313	0.0803106	0.662465		0.289479	1.16981	1.89289	0.0800775	-0.513673		0.556022	0.168646	2.6441	0.201356	-2.12079		85	m85	mice	male	hippocampus; 6 months
	GSE26025	prenatal stress	0.228681	0.313833	1.24726	2.78913	-3.49388		0.0875434	0.849974	0.0875434	5.68155	-4.83157		0.0793216	0.00164836	0.514114	3.44847	-3.88162		86	m86	mice	female	left hippocampus; in wt mice
	GSE26025	prenatal stress	1.24726	1.47823	0.76573	0.00460574	1.95515		2.45738	0.609938	0.362681	0.0427129	2.66192		3.07863	0.581751	0.00803714	0.0491494	3.6032		87	m87	mice	female	left hippocampus; in 5HTT+/- mice
	GSE26025	5HTT +/-	0.000311758	1.35999	3.32356	0.76573	-2.72899		0.228198	1.13859	0.540486	0.764621	0.0616829		0.062867	0.251014	0.999876	1.43287	-2.11886		88	m88	mice	female	left hippocampus
	GSE77971	prenatal infection	3.61286	0.436409	0.0453206	0.11448	3.88947		0.139579	0.201964	1.40683	2.06969	-3.13498		1.03542	1.24929	0.0107135	0.464726	1.80928		89	m89	mice		nucleus accumbens; 12 weeks
	GSE41608	SMARCA5 conditional KO	4.33292	1.2523	0.134224	0.0106589	5.44033		0.666052	0.290256	4.32964	0.186506	-3.55984		0.0164692	0.780163	0.0851866	0.236783	0.474662		90	m90	mice		eyeball
	GSE41608	BRG1 conditional KO	6.33734e-06	0.093194	0.73747	0.812196	-1.45647		0.332039	0.290256	0.973523	2.46917	-2.8204		2.57958e-05	0.313722	4.45796	0.173902	-4.31811		91	m91	mice		eyeball
	GSE8555	PHGDH KO	0.160853	0.268997	0.477001	0.00310611	-0.0502568		0.268455	0.268455	0.192275	0.362681	-0.0180461		0.0378717	1.09984	0.816408	0.147975	0.173324		92	m92	mice		head; embryo 13.5
	GSE35396	NEUROD1 KO tissue specific	0.851163	0.192701	3.70638	2.62171	-5.28422		1.6002	0.940731	0.940731	2.00416	-0.403967		0.1216	0.451634	2.09865	0.394211	-1.91962		93	m93	mice	both	pineal gland; zt6, 2 months
	GSE35396	NEUROD1 KO tissue specific	0.610894	1.86597	1.73122	3.20777e-05	0.745609		1.72936	0.00949635	0.764621	0.0550059	0.91923		0.147975	1.20531	4.46551	0.00105098	-3.11328		94	m94	mice	both	retina, zt6 2 months
	GSE3595	KLF7 KO	0.520406	0.182628	0.347437	0.102111	0.253486		0.0820196	0.58721	0.399434	0.0121154	0.25768		0.0458515	1.0682	1.39545	1.51557	-1.79697		95	m95	mice		olfactory epithelium; day 1
	GSE54418	TIA1 KO	0.182861	0.799934	0.509389	0.975693	-0.502286		2.02366	0.799092	0.103772	0.448517	2.27047		1.13204	1.34609	0.201267	0.277621	1.99924		96	m96	mice		cerebellum; 3 months
	GSE54418	TIA1 KO	0.10397	1.38965	2.62774	2.62774	-3.76185		1.17113	2.95819	0.152737	0.884334	3.09225		0.0763229	0.169167	0.201267	0.277621	-0.233398		97	m97	mice		midbrain; 3 months
	GSE54418	TIA1 KO	1.27831	0.574547	0.342666	0.296305	1.21388		1.62679	1.17113	0.152737	0.718968	1.92621		0.939015	1.34609	1.13204	0.237356	0.915711		98	m98	mice		spinal cord; 3 month
	GSE54418	TIA1 KO	0.0535108	2.02517	0.885234	0.574547	0.618905		2.02366	1.38846	0.643914	1.38846	1.37975		0.0477862	0.0763229	1.03291	0.766831	-1.67563		99	m99	mice		cerebellum; 6 months
	GSE54418	TIA1 KO	0.000593176	0.296305	3.31294	3.68612	-6.70217		0.253942	0.718968	1.38846	1.17113	-1.58668		0.00271067	0.00824637	1.70678	1.34609	-3.04192		100	m100	mice		midbrain; 6 months
	GSE54418	TIA1 KO	0.0134428	0.296305	1.88757	3.68612	-5.26395		1.27717	0.884334	0.974735	1.07033	0.116445		8.71737e-06	0.0763229	2.57047	0.939015	-3.43315		101	m101	mice		spinal cord; 6 months
	GSE55314	GRID2 KO	9.69746e-07	0.112341	7.71744	3.086	-10.6911		4.32964	3.59091	0.0398347	0.666052	7.21466		0.00484942	2.46413e-06	2.00702	9.52673	-11.5289		102	m102	mice	female	cerebellum; 12 weeks
	GSE10784	Df(16)A/+	16.6402	0.108642	0.00953405	1.47823	15.2611		0.849974	0.0045858	2.45738	3.70343	-5.30624		3.44847	0.816408	0.00379509	1.31632	2.94477		103	m103	mice	male	hippocampus
	GSE9038	HTT knockin	3.70638	0.00669188	0.0877788	8.94845	-5.32317		0.313228	0.16048	5.44143	3.13741	-8.10513		1.20531	0.212458	0.0214561	0.341727	1.05459		104	m104	mice	both	striatum
	GSE9038	HTT knockin	1.60197	0.477001	0.268997	5.68533	-3.87536		0.228198	1.35839	1.35839	2.30086	-2.07266		0.0214561	0.00164836	0.341727	1.68259	-2.00121		105	m105	mice	both	cerebellum
	GSE18326	FOX03 KO	0.363352	0.313833	0.0551692	7.23025	-6.60824		0.362681	1.47654	1.24574	5.92665	-5.33316		0.732832	0.0378717	0.341727	0.90541	-0.476432		106	m106	mice	both	forebrain
	GSE6614	CHRNA7 KO	0.00363567	0.000162904	1.86979	15.6812	-17.5472		0.0721838	0.269534	0.380627	4.94563	-4.98454		8.01274e-05	0.000121275	0.705256	3.48813	-4.19318		107	m107	mice	both	whole brain
	GSE6614	CHRNA4 KO	0.882957	0.748718	0.748718	0.38194	0.501017		0.0137575	0.0721838	2.45635	1.10732	-3.47773		0.0532329	0.315636	0.144329	0.588883	-0.364344		108	m108	mice	both	whole brain
	GSE5320	CHRNB4 deficiency	3.288	0.270567	0.0339364	0.572353	2.95228		0.021935	0.570627	0.74666	0.684691	-0.838789		0.0763228	0.218416	0.280495	0.353626	-0.339382		109	m109	mice	both	whole brain
	GSE8972	NRL KO	1.86979	0.239023	0.0220829	0.572353	1.51437		1.86614	0.085675	0.159118	2.45635	-0.663646		0.645428	0.705256	0.191288	0.353626	0.80577		110	m110	mice	both	whole retina; 2 months
	GSE10953	SOD1 mutation	9.33314	2.47153	0.00288319	0.0314639	11.7703		4.52528	0.332039	0.00568745	0.666052	4.18558		0.313722	0.0851866	0.313722	0.00484942	0.0803372		111	m111	mice	male	motor neurons; 60 days
	GSE10953	SOD1 mutation	1.80514	0.812196	0.0142522	0.134224	2.46886		0.973523	0.890057	0.332039	0.112048	1.41949		0.939512	1.4164	0.707096	0.123842	1.52498		112	m112	mice	male	motor neurons; 90 days
	GSE10953	SOD1 mutation	0.332686	0.00408974	3.77201	6.01949	-9.45472		0.0763691	0.010616	0.290256	0.973523	-1.17679		0.203658	0.0696495	1.31197	3.35666	-4.39532		113	m113	mice	male	motor neurons; 120 days
	GSE39811	DHCR7 KO	5.127e-08	0.362514	4.69874	0.15312	-4.48935		0.0589783	0.402228	0.0491627	0.402228	0.0098156		0.0242669	0.688751	1.5457	0.310562	-1.14324		114	m114	mice		brain; embryo 18
	GSE3075	IGHMBP2 mutation	1.45982	0.601005	1.2523	0.0314639	0.777059		2.76725	0.736362	0.186506	0.0187297	3.29837		0.357796	1.75708	0.638375	0.000743346	1.47575		115	m115	mice	male	spinal cord
	GSE4866	POLG mutation	3.51233	1.86597	0.685659	0.477001	4.21564		1.13859	0.684627	0.764621	1.86402	-0.805421		0.212458	1.20531	0.212458	0.0378717	1.16744		116	m116	mice		cochlea
	GSE26822	DICER1 KO	1.03828	0.0700494	0.268997	1.86597	-1.02664		0.362681	0.00309205	0.540486	0.764621	-0.939334		0.514114	0.0378717	0.999876	1.09984	-1.54773		117	m117	mice		cochlea; P16
	GSE11276	RTN4 KO	0.00669188	0.851163	0.192701	0.0551692	0.609985		0.032679	0.228198	1.72936	0.228198	-1.69668		0.0378717	0.0287374	0.581751	0.0287374	-0.54388		118	m118	mice		spinal cord
	GSE102849	BPA maternal exposure	0.661122	1.94781	0.00196317	0.083753	2.52322		0.000495925	0.660084	0.103461	0.820642	-0.263524		0.062145	1.65417	1.65417	0.387493	-0.325348		119	m119	mice	male	hippocampus
	GSE102965	learned helplessness	13.6941	1.00153	0.000176497	3.13027e-05	14.6954		1.54833	1.00017	1.09898	0.00434222	1.44518		10.3842	0.40088	2.76666e-05	0.00118206	10.7839		120	m120	mice		hippocampus
	GSE103435	chronic restrained stress	0.00892061	3.40932	0.455378	0.0307583	2.93211		0.125303	3.04272	1.93682	0.151863	1.07934		0.00838452	0.813468	0.580658	0.0220942	0.2191		121	m121	mice	male
	GSE72343	susceptible; chronic social defeat stress	0.619089	0.320503	1.73865	7.03919e-05	-0.799126		0.548429	0.0261604	0.234011	0.274697	0.0658806		0.00306411	1.13572	0.474576	0.682565	-0.0183528		122	m122	mice	male	amygdala; 28d post CSDS both groups
	GSE72343	resistant; chronic social defeat stress	0.224198	0.263958	2.76592	0.00918669	-2.28695		0.188324	0.356453	2.9353	0.30761	-2.69813		0.0400151	1.46185	2.60552	0.304218	-1.40787		123	m123	mice	male	amygdala; 28 d post CSDS both groups
	GSE81672	chronic stress; resilient	0.0694407	1.45523	0.601486	1.83721	-0.91402		0.107181	1.02067	0.0866741	3.84555	-2.80437		0.000281434	0.525319	1.01361	0.404263	-0.892277		124	m124	mice		pfc; both saline treated
	GSE81672	chronic stress; resilient	0.422298	1.14318	0.232676	6.87979e-05	1.33273		0.00223411	0.0721608	3.49931	1.60125	-5.02616		2.29273	0.680849	1.35251	0.000178585	1.62089		125	m125	mice		nac; both saline treated
	GSE81672	chronic stress; resilient	0.131797	6.60927	0.265963	0.0183984	6.4567		0.411716	1.33933	0.0695078	0.838286	0.843253		0.124358	1.68116	4.66268	0.0508785	-2.90805		126	m126	mice		ventral hippo; both saline treated
	GSE81672	chronic stress; resilient	0.223244	2.76096	0.262885	8.11479e-06	2.72131		0.836547	0.262349	0.836547	1.84195	-1.5796		0.0017394	1.01468	1.22198	0.0118552	-0.217416		127	m127	mice		basolateral amygdala; both saline treated
	GSE83636	miR17-92 KO	1.50421	0.860228	0.0840338	0.00391308	2.27649		2.35061	1.62978	0.0164672	0.0302063	3.93371		0.464521	1.89687	0.1211	0.0611987	2.17909		128	m128	mice		hippocampus
	GSE85136	stress in WT	0.117919	0.621132	0.694883	0.0962308	-0.0520633		0.325387	1.35422	0.117597	0.772506	0.789503		0.190097	1.67389	2.86143	0.0101351	-1.00758		129	m129	mice	female	brain
	GSE85136	stress in WT	0.810261	3.35603	0.00681153	0.00322994	4.15625		0.809017	1.29356	0.00678108	0.1539	1.9419		1.1513	1.48554	0.241247	9.65929e-07	2.3956		130	m130	mice	male	brain
	GSE85136	stress in WT	0.0913443	1.68198	0.0584337	0.0203311	1.69455		0.414247	1.55569	0.0456949	0.47173	1.45251		2.31847	3.69652	0.338407	2.68037e-06	5.67658		131	m131	mice	both	brain
	GSE90962	subchronic stress	6.68843	1.25879	0.0103947	0.0581709	7.87866		0.860976	0.321131	0.198528	2.01491	-1.03133		2.14978	1.6002	0.476192	0.00131882	3.27247		132	m132	mice	female	nac
	GSE83336	Flinders sensitive line; compared to resistant	6.74597e-09	0.0812206	3.4203	1.08495	-4.42403		0.533307	2.58558	1.39316	0.00523219	1.72049		3.02318e-07	0.0397319	21.7012	2.90951	-24.571		133	m133	rats	male	ventral dentate gyrus
	GSE104424	APPdelta9	0.00033969	2.61437	1.84925	6.24818e-05	0.765395		0.82669	0.741412	0.177225	0.0972828	1.29359		0.00168459	0.792953	4.97339	0.0683731	-4.24712		134	m134	mice	male	hippocampus; 6 months
	GSE100070	FMN2 KO	0.0102704	0.0355046	0.117478	6.45038	-6.52209		0.245797	1.96883	0.00329815	0.288821	1.92251		0.0502277	0.262445	1.15613	4.45165	-5.2951		135	m135	mice	male	hippocampus; 3 months
	GSE100070	FMN2 KO	9.60839	0.0196326	0.0460985	0.0142712	9.56765		1.9644	0.244681	0.287568	0.00709715	1.91441		1.3889	2.87259	0.0293581	0.0651624	4.16697		136	m136	mice	male	hippocampus; 8 months
	GSE100070	FMN2KO/APP	0.00499833	2.12388	0.73496	0.174851	1.21906		0.290616	0.733943	0.818669	1.69863	-1.49274		0.021965	3.05848	1.91866	0.0114554	1.15032		137	m137	mice	male	hippocampus; 3 months
	GSE77572	R521C knock-in	0.0256446	4.66588	0.525453	0.00570316	4.16037		0.0195185	0.0534333	0.727258	2.37358	-3.02789		0.00153553	3.79861	0.692886	0.0739647	3.03329		138	m138	rats	male	cortex; various times of day
	GSE84175	CTCF cKO	7.25146	0.557547	0.020207	0.140435	7.64837		5.23146	0.279787	0.491406	0.140092	4.87975		2.01914	1.61324	0.0713077	0.000865014	3.5602		139	m139	mice	male	hippocampus
	GSE99112	UPF3B KO	0.917533	0.0613519	0.294587	1.71137	-1.02707		1.57931	0.00145511	1.84561	1.98723	-2.25207		0.0401112	0.191144	0.55134	2.72239	-3.04248		140	m140	mice		frontal cortex
	GSE139524	PWScrm+/-	3.26788e-06	1.86311	9.45201	2.72045e-08	-7.58889		1.14305	0.0107142	0.276115	0.000393233	0.877254		3.13479e-12	2.25748	20.1025	0.00010838	-17.8451		141	m141	mice		hypothalamus
	GSE93918	HDAC2 KO in forebrain neurons	0.0157472	0.967717	0.497862	1.89303	-1.40743		1.50373	8.33387	0.0372681	0.00565478	9.79468		0.480259	0.366708	0.317167	0.0720231	0.457777		142	m142	mice	male	pfc; both vehicle chronic; 8-20 weeks
	GSE85162	APP/PS1	4.17608e-06	7.37584e-09	4.28942	12.2297	-16.5191		6.33749	2.47942	0.00365525	0.00530044	8.80796		6.30988e-08	0.000334088	13.9046	6.27419	-20.1785		143	m143	mice	male	frontal cortex; 8 months
	GSE85162	APP/PS1	4.17608e-06	0.0442395	1.76723	4.92922	-6.65221		2.96898	2.17873	0.00365525	0.518716	4.62534		1.1097e-05	0.099571	10.2075	1.47799	-11.5859		144	m144	mice	male	hippocampus; 8 months
	GSE85162	APP/PS1	0.00015408	4.8348e-07	5.15222	13.9738	-19.1259		4.28822	2.96898	0.00164049	0.0880846	7.16748		3.19339e-07	0.00134365	13.1942	2.13264	-15.3255		145	m145	mice	female	frontal cortex; 8 months
	GSE85162	APP/PS1	9.95243e-08	0.00164348	3.32185	4.08597	-7.40618		5.15088	3.14237	0.00754527	0.0880846	8.19762		0.000542941	0.0064463	8.99316	2.58801	-11.5742		146	m146	mice	female	hippocampus; 8 months
	GSE80633	CRTC1 KO	0.0877788	0.132914	0.685659	1.14003	-1.60499		1.35839	1.24574	1.47654	0.313228	0.814361		0.062867	0.394211	0.581751	0.514114	-0.638787		147	m147	mice	female	cortex; 2 months
	GSE40393	5-HTT KO	2.43718	0.339993	0.0470374	2.02726e-06	2.73014		1.57104	0.0145752	0.655981	0.0200307	0.909609		7.53282	2.88458	0.0207523	0.00508364	10.3916		148	m148	mice	male	amygadala; 7 months
	GSE37056	FOSB KO	3.05296e-08	0.00503204	0.821582	0.340194	-1.15674		1.69053e-05	0.513878	0.0104227	0.513878	-0.0104058		0.0803163	0.124526	0.611563	3.25283	-3.65955		149	m149	mice	female	hippocampus; saline both groups
	GSE29014	high anxiety HAB v NAB	0.39058	0.17717	0.57569	5.54414	-5.55208		0.574761	0.574761	0.338113	1.79166	-0.98025		2.49989	0.163188	0.550562	0.86576	1.24676		150	m150	mice	male	basolateral amygdala
	GSE29014	low anxiety LAB v NAB	0.211058	0.291671	0.338759	4.84913	-4.68516		0.723701	0.893842	0.0379483	1.41397	0.165626		0.958146	0.000299203	0.958146	2.18746	-2.18716		151	m151	mice	male	basolateral amygdala
	GSE29014	high anxiety HAB v NAB	0.211058	0.0629372	0.0629372	6.03242	-5.82136		0.146934	0.389866	2.37165	3.03806	-4.87291		0.134753	0.424681	0.369353	0.0248071	0.165273		152	m152	mice	male	central amygdala
	GSE29014	low anxiety LAB v NAB	0.0629372	0.447266	0.249161	1.66213	-1.40108		0.146934	0.446483	0.338113	2.2185	-1.9632		0.134753	0.134753	0.697395	0.697395	-1.12528		153	m153	mice	male	central amygdala
	GSE29014	high anxiety HAB v NAB	0.57569	0.39058	0.147287	2.37393	-1.55495		0.120873	1.79166	0.338113	0.338113	1.2363		1.15949	0.550562	0.0888379	0.163188	1.45803		154	m154	mice	male	cingulate cortex
	GSE29014	low anxiety LAB v NAB	1.79358	0.988306	0.211058	0.988306	1.58253		0.64661	0.723701	0.574761	0.64661	0.148941		0.0431943	0.424681	0.697395	0.424681	-0.6542		155	m155	mice	male	cingulate cortex
	GSE29014	high anxiety HAB v NAB	0.17717	2.2207	1.41563	1.93051	-0.948272		0.248641	0.986982	0.723701	1.08554	-0.573623		0.0183409	1.05605	0.958146	0.232239	-0.115995		156	m156	mice	male	dentate gyrus
	GSE29014	low anxiety LAB v NAB	1.41563	0.988306	0.291671	0.249161	1.86311		0.446483	0.723701	0.0379483	1.18955	-0.0573181		0.232239	1.76025	0.550562	0.0888379	1.35309		157	m157	mice	male	dentate gyrus
	GSE29014	high anxiety HAB v NAB	0.211058	1.41563	0.724784	0.807258	0.094649		0.50808	0.723701	1.41397	1.79166	-1.97385		0.318937	0.273287	0.621318	0.273287	-0.302381		158	m158	mice	male	paraventricular nucleus
	GSE29014	low anxiety LAB v NAB	0.508936	1.08695	0.0629372	0.291671	1.24128		0.0983341	0.446483	0.120873	0.389866	0.0340777		1.2685	0.424681	0.232239	0.318937	1.142		159	m159	mice	male	paraventricular nucleus
	GSE24775	SD v long day 2 wks	10.1873	2.30308	0.00953405	0.0877788	12.393		3.32079	2.45738	0.362681	0.0698521	5.34564		1.20531	0.212458	0.0025283	0.0287374	1.3865		160	m160	mice	male	pars tuberalis
	GSE8641	C10 congenic v AJ	1.2523	0.076587	0.481483	0.0057124	0.841689		0.37763	0.0621326	0.112048	0.00286958	0.324845		0.203658	0.173902	0.313722	0.0279461	0.0358919		161	m161	mice	male	hippocampus
	GSE8641	C10 congenic v AJ	1.63512	0.00793291	0.0724087	4.26498	-2.69433		2.16823	2.46662	1.08009	0.584726	2.97003		0.121323	0.0303725	0.0064164	0.779824	-0.634545		162	m162	mice	male	whole brain
	GSE9134	HDAC5 KO	0.649193	0.892328	0.451648	0.297424	0.792448		0.343507	1.07894	0.216517	1.76969	-0.563754		0.707126	0.435902	0.78781	0.00562991	0.349589		163	m163	mice		nucleus accumbens
	GSE150939	PINK1 KO	0.00670782	1.36533	1.58682	0.0219533	-0.23673		0.128189	0.0717395	1.36457	0.664533	-1.82917		0.817573	1.71248	1.83529	1.07405	-0.379283		164	m164	rats	male	periaqueductal gray
	GSE150939	PINK1 KO	1.52031e-06	0.0263818	4.79695	0.720012	-5.49058		0.274104	0.794788	0.462967	0.36045	0.245475		0.000159374	0.0558683	2.21715	0.886012	-3.04714		165	m165	rats	female	periaqueductal gray
	GSE87202	MEF2C conditional KO	0.297312	1.4641	0.746524	0.591727	0.423165		1.01899	4.34786	1.34314	1.12138	2.90233		0.00111144	0.893968	0.164831	0.498192	0.232056		166	m166	mice	male	cortex
	GSE56028	unpredictable chronic mild stress	0.0404489	0.398172	3.60926	1.3061e-08	-3.17064		2.03858	0.0103411	1.03004	0.0636808	0.955201		0.119557	1.96358	1.47405	0.00381139	0.60528		167	m167	rats	male	dentate gyrus
	GSE9788	reserpine single dose	0.787375	0.075067	1.45849	2.22484	-2.82089		0.786892	0.710355	1.14103	0.0749776	0.281244		0.0953042	0.519333	0.723506	0.115838	-0.224707		168	m168	rats		cortex
	GSE87675	Kmt2a/Mll1 KO	0.514679	2.12719	0.0961702	0.00032988	2.54537		2.1252	0.2482	0.0359371	1.69053e-05	2.33745		1.39049	1.77828	0.260966	0.00141276	2.9064		169	m169	mice	male	prefrontal cortex
	GSE61499	USP18 KO	0.00200066	0.062318	1.2523	1.68548	-2.87346		1.56859	0.0621326	0.0187297	1.92731	-0.315315		7.39982e-05	0.0563665	15.6402	0.313722	-15.8975		170	m170	mice		total brain lysate
	GSE61499	IFNAR KO	7.97657	1.92934	0.0142522	0.0057124	9.88594		5.35113	2.32691	1.25074	0.600037	5.82727		0.313722	1.5254	0.638375	0.000121775	1.20062		171	m171	mice		total brain lysate
	GSE36237	Tg2576	9.55867	1.24726	0.00460574	0.000837406	10.8005		2.78665	0.192275	2.78665	0.362681	-0.170407		6.88344	0.816408	0.00803714	0.00557881	7.68623		172	m172	mice		prefrontal cortex; both with vehicle
	GSE109445	chronic stress	0.157662	1.21656	0.00216889	0.0164061	1.35565		0.496953	5.25255	0.000246166	0.131877	5.61738		4.3698	0.325626	0.372778	0.043017	4.27963		173	m173	rats		hippocampus
	GSE17735	Disc1-L100P	0.179414	1.2451	0.701589	0.334902	0.388021		0.55933	1.83632	0.124406	0.248378	2.02287		0.636262	0.0824016	0.9647	1.3759	-1.62193		174	m174	mice	both	frontal cortex
	GSE29417	MSN strain	0.118869	0.118869	0.00503204	0.821582	-0.588875		0.339592	0.144891	0.656295	1.0069	-1.17871		0.357004	0.037454	0.260966	0.037454	0.0960374		175	m175	mice	male	hippocampus
	GSE143650	PER3 KO	0.197572	0.702146	1.27548	0.488775	-0.864539		3.77527	2.50822	0.164538	0.487975	5.63099		0.743115	0.120647	1.58373	0.120647	-0.840611		176	m176	mice	male	hypothalamus
	GSE113368	SHANK3 overexpress	7.94951e-09	0.422805	0.770817	0.318624	-0.666636		0.0445362	0.0903167	0.0258889	0.23251	-0.123546		1.43215e-08	0.192133	2.78582	0.313026	-2.90671		177	m177	mice	male	mPFC
	GSE53061	Sp4neo KO	2.84238	0.114669	0.280718	1.06728	1.60905		2.04782	0.326278	1.63823	0.0264677	0.709395		0.682285	0.308306	0.000418352	0.412449	0.577723		178	m178	mice	male	cerebellum
	GSE33372	WFS1 KO	0.175349	0.656924	0.0605216	1.5717e-09	0.771752		3.49935	0.0200307	0.291336	0.00142209	3.22662		10.2922	0.539541	0.00141072	0.000101283	10.8302		179	m179	mice		hypothalamus
	GSE109315	chronic social defeat stress (CSDS); susceptible	8.83679e-07	0.00663024	5.76784	7.05908	-12.8203		0.317944	1.75719	0.317944	0.134223	1.62297		5.78439e-05	0.72887	2.75302	3.29184	-5.31593		180	m180	mice	male	mPFC; C57 strain
	GSE109315	CSDS; susceptible	3.66455e-05	3.66455e-05	0.707496	1.17032	-1.87774		0.0925738	0.139484	1.16887	0.139484	-1.07629		0.00341623	0.00734703	0.286832	0.806399	-1.08247		181	m181	mice	male	mPFC; DBA strain
	GSE109315	CSDS; susceptible	0.502781	0.502781	0.0290443	0.062759	0.91376		0.567637	0.208615	0.00828869	0.0289437	0.73902		0.117251	0.0365014	5.49509	0.076446	-5.41778		182	m182	mice	male	bnst; c57 strain
	GSE109315	CSDS; susceptible	1.18607e-07	1.14612	3.13778	0.0260999	-2.01777		0.0343682	0.482478	0.0906453	0.164737	0.261464		0.00144045	2.04098	1.89924	0.490859	-0.347682		183	m183	mice	male	bnst; DBA strain
	GSE109315	CSDS; susceptible	0.0598198	0.0201964	0.0598198	0.242271	-0.222075		0.0596472	0.0465076	0.437645	1.64958	-1.98107		0.147186	1.21365	0.177506	1.97051	-0.787181		184	m184	mice	male	ventral hippo; c57
	GSE109315	CSDS; susceptible	0.897573	3.99974	0.0006968	0.211981	4.68463		0.021758	2.07499	0.0631209	0.391294	1.64233		0.0640064	0.587547	0.587547	1.10861	-1.04461		185	m185	mice	male	ventral hippo; DBA
	GSE109315	CSDS; resilient	0.00335315	1.63227	0.0918439	0.0346453	1.50913		0.113143	0.199596	0.00493455	1.06	-0.752199		0.0459544	2.71322	1.41584	0.0143667	1.32897		186	m186	mice	male	mPFC; C57 strain
	GSE109315	CSDS; resilient	0.0361252	1.87194	3.1336	0.0598015	-1.28534		0.0204804	0.0360042	1.14956	1.25612	-2.3492		0.234513	1.25568	0.694034	0.0262513	0.769908		187	m187	mice	male	bnst; c57 strain
	GSE109315	CSDS; resilient	0.655346	1.80837	0.029717	2.08904	0.344963		0.000262512	1.67439	0.08075	0.732022	0.861885		0.00175038	0.051035	0.403134	3.11168	-3.46203		188	m188	mice	male	ventral hippo; c57
	GSE109315	DBA/2 v C57	0.482683	0.692904	0.1957	0.692904	0.286984		0.0436515	0.0334338	2.97743	1.25639	-4.15673		0.137743	3.21484	0.278301	0.0444259	3.02986		189	m189	mice	male	mPFC
	GSE109315	DBA/2 v C57	0.0378492	2.99501	0.566692	0.0115847	2.45458		0.333053	0.0377241	0.333053	0.245086	-0.207361		0.384184	1.64561	0.976411	0.00164082	1.05174		190	m190	mice	male	bnst
	GSE109315	DBA/2 v C57	0.0604027	0.497028	0.0109311	1.27859	-0.73209		0.00101856	0.496182	0.37995	1.50996	-1.39271		0.0203865	1.92546	0.0149265	1.18388	0.747045		191	m191	mice	male	ventral hippo
	GSE76567	DBA/1J v C57	0.022408	0.0507242	0.0813458	5.57939	-5.5876		0.0297835	0.0811221	0.100783	2.71718	-2.70706		0.0158067	0.655621	0.294617	1.95642	-1.57961		192	m192	mice	male	hippocampus
	GSE76567	DBA/1J v C57	0.000648126	0.000396148	0.880633	6.75212	-7.6317		0.00369106	0.0152236	1.6389	4.36926	-5.98925		0.0267664	0.000944575	0.562432	10.3129	-10.8476		193	m193	mice	female	hippocampus
	GSE76567	DBA/2J v C57	8.60565	0.615484	0.196459	0.0571911	8.96749		6.40204	0.0570194	0.0901527	0.019228	6.34968		2.14907	4.75014	0.0182142	0.000831691	6.88017		194	m194	mice	male	hippocampus
	GSE76567	DBA/2J v C57	4.41777	0.183606	0.153097	0.586682	3.8616		1.54774	0.217639	0.818249	0.0520867	0.895041		0.121178	1.3006	0.121178	0.57569	0.724913		195	m195	mice	female	hippocampus
	GSE76567	129S1/Sv v C57	0.0492999	0.508936	2.52011e-05	12.6549	-12.0967		0.00569364	0.50808	0.0790534	6.2799	-5.84518		0.00765909	0.442452	0.720114	1.53436	-1.80436		196	m196	mice	male	hippocampus
	GSE76567	129S1/Sv v C57	0.020599	0.329563	0.0949039	2.82936	-2.57411		0.0759457	0.241263	0.328926	6.22174	-6.23346		0.000115987	2.03961	0.138265	1.06046	0.841002		197	m197	mice	female	hippocampus
	GSE76567	AJ v C57	0.151808	0.822041	0.125083	1.32064	-0.471876		0.0395199	0.346346	1.00381	2.24635	-2.8643		0.00562562	0.907854	0.178978	0.65661	0.077891		198	m198	mice	male	hippocampus
	GSE76567	AJ v C57	0.0203533	0.786836	0.0466813	2.6531	-1.89259		0.432762	0.0595737	0.704692	1.0608	-1.27315		0.0258484	0.780597	0.487853	0.321964	-0.00337207		199	m199	mice	female	hippocampus
	GSE76567	PWD v C57	10.8492	1.75711	0.0595148	5.50706e-08	12.5468		3.16598	0.0463429	0.431735	0.491967	2.28863		3.36138	2.18107	0.000555975	2.35815e-06	5.54189		200	m200	mice	male	hippocampus
	GSE76567	PWD v C57	0.92685	0.19004	0.601162	6.27382e-05	0.515664		1.57471	0.130919	2.26499	0.308501	-0.867856		0.35138	1.69779	0.0404934	0.023207	1.98547		201	m201	mice	female	hippocampus
	GSE76567	female v male; 129 strain	10.6215	6.02713	0.0114889	0.000146417	16.637		2.06797	2.3686	0.0625098	0.388916	3.98515		3.04394	11.0081	0.000611084	2.09118e-05	14.0514		202	m202	mice	both	hippocampus
	GSE76567	female v male; AJ strain	3.42878	2.5516	0.0040492	0.150132	5.8262		2.38995	1.80708	0.180023	1.42729	2.58971		6.08998	0.291769	0.00372919	0.00372919	6.37429		203	m203	mice	both	hippocampus
	GSE76567	female v male; C57 strain	5.93603	2.63674	0.00514724	0.0585777	8.50904		0.778046	0.778046	0.0921337	0.0265562	1.4374		5.47716	0.273725	0.089836	0.0188803	5.64217		204	m204	mice	both	hippocampus
	GSE76567	female v male; DBA1 strain	0.00409741	0.0225133	1.31747	1.68177	-2.97263		0.397511	0.0814205	0.0647291	0.124151	0.290051		0.000243379	2.109	0.180175	0.455488	1.47358		205	m205	mice	both	hippocampus
	GSE76567	female v male; DBA/2 strain	0.173313	1.38715	1.89303	0.563237	-0.8958		1.50373	4.12329	0.205967	0.562296	4.85876		2.81835e-06	0.236527	2.80304	0.488049	-3.05456		206	m206	mice	both	hippocampus
	GSE76567	female v male; PWD strain	2.73271e-12	0.0827424	2.87136	4.19952	-6.98814		0.0517119	0.0825104	1.80031	3.59612	-5.26221		0.00572623	0.0159827	2.53337	0.807645	-3.3193		207	m207	mice	both	hippocampus
	GSE90696	Tau Tg (PS19)	0.320782	0.524765	2.91346	2.3144	-4.38231		2.1729	1.44036	1.9103	1.1362	0.566768		0.130386	0.248026	0.476814	0.0229771	-0.12138		208	m208	mice	male	hippocampus; 3 months
	GSE90696	Tau Tg (PS19)	0.0872162	0.00938297	3.07462	1.91323	-4.89125		0.873066	0.466464	0.794359	2.90969	-2.36452		0.0175457	0.0736295	3.27119	1.57337	-4.75339		209	m209	mice	male	hippocampus; 6 months
	GSE43051	CBP+/-	7.27691	0.912066	6.04718e-05	1.77245e-10	8.18892		3.12347	0.2482	0.656295	0.00142427	2.71395		4.7133	2.06585	0.000532933	5.5328e-08	6.77861		210	m210	mice	female	hippo; both with vehicle
	GSE8720	MECP2 KO	6.43575	0.192701	0.0246985	0.942001	5.66175		1.35839	1.24574	1.35839	0.16048	1.08526		1.55496	0.1216	0.0378717	1.20531	0.433372		211	m211	mice	male	fast spiking interneurons
	GSE8720	MECP2 KO	7.23025	0.313833	0.00953405	1.60197	5.93258		4.97627	1.47654	2.14978	0.684627	3.6184		3.26088	0.062867	0.0214561	1.09984	2.20246		212	m212	mice	male	tufted pyramidal
	GSE8720	MECP2 KO	9.25125	0.942001	0.0133295	2.0062	8.17372		0.764621	0.540486	0.540486	2.30086	-1.53624		4.25165	0.147975	4.25721e-05	1.09984	3.29975		213	m213	mice	male	purkinje neurons
	GSE26024	DBA/2 v C57	8.11332	1.11312	0.0894113	2.87774	6.25929		3.59609	0.227565	0.671622	2.23715	0.914885		0.0815618	0.339981	0.0170406	0.980277	-0.575775		214	m214	mice	male	striatum
	GSE26024	DBA/2 v C57	2.54813	0.359529	0.412437	5.75669	-3.26147		0.919911	0.531718	0.919911	1.81411	-1.28239		0.0650646	0.179578	0.0650646	3.355	-3.17542		215	m215	mice	female	striatum
	GSE26024	female v male; C57 strain	19.8207	1.68568	0.00738942	0.0143653	21.4846		4.39887	0.227565	2.7077	1.68371	0.235031		1.28732	0.447264	0.00194619	0.213312	1.51932		216	m216	mice	both	striatum
	GSE26024	female v male: DBA	0.311264	3.22816	0.412437	1.95197	1.17501		0.310617	0.227565	3.04754	2.5456	-5.05496		0.000304109	0.644901	1.77165	0.888568	-2.01501		217	m217	mice	both	striatum
	GSE9444	sleep deprivation; C57 strain	1.60197	0.0327861	0.541368	3.51233	-2.41894		2.61931	1.13859	1.72936	0.764621	1.26392		0.251014	0.581751	0.341727	0.999876	-0.508837		218	m218	mice	male	whole brain
	GSE9444	sleep deprivation; DBA strain	3.51233	0.313833	0.610894	2.30308	0.912191		3.70343	0.476192	1.03693	0.41696	2.72573		0.251014	0.0287374	0.1216	0.394211	-0.236059		219	m219	mice	male	whole brain
	GSE9444	sleep deprivation; AKR strain	0.76573	0.0700494	0.76573	12.8816	-12.8115		0.764621	2.78665	1.24574	0.940731	1.36479		0.212458	0.000654875	0.1216	0.816408	-0.724895		220	m220	mice	male	whole brain
	GSE2502	DBA v C57	0.125679	0.599523	0.493995	0.19394	0.0372665		0.444656	0.0765317	0.043835	0.444656	0.0326967		0.118309	0.272064	0.210711	0.240035	-0.0603737		221	m221	mice	male	whole brain
	GSE97198	BALB v C57	8.94845	0.018302	0.268997	7.23025	1.46751		1.03693	1.35839	1.35839	0.16048	0.876448		0.581751	0.0287374	0.0491494	2.56417	-2.00283		222	m222	mice	male	hippocampus; mix of PPI tested
	GSE97198	BALB v C57	8.94845	0.00310611	0.108642	13.2382	-4.39531		1.24574	0.313228	0.849974	1.35839	-0.649393		1.31632	0.00164836	0.062867	3.83955	-2.58445		223	m223	mice	male	striatum; mix of PPI tested
	GSE97198	BALB v C57	5.20993	0.132914	0.0700494	2.78913	2.48366		0.609938	1.6002	1.35839	0.16048	0.691269		0.251014	0.147975	0.00557881	0.341727	0.0516841		224	m224	mice	male	brainstem; mix of PPI tested
	GSE42777	SHN-2 mutant	2.0062	0.942001	0.417699	1.73122	0.799283		0.849974	1.47654	3.13741	1.86402	-2.67492		0.0793216	0.0113561	1.09984	0.514114	-1.52327		225	m225	mice		dentate gyrus; 36 weeks
	GSE33457	MECP2 overexpress	0.0131283	0.748563	2.25748	0.832253	-2.32804		0.187881	0.920409	0.0683724	0.465414	0.574504		0.286682	0.801622	0.98301	0.0605719	0.044722		226	m226	mice	male	amygdala
	GSE33457	MECP2 KO	0.189318	0.531307	1.2247	9.49045e-06	-0.50408		1.45066	0.530711	1.57231	0.157842	0.251218		0.0108596	0.386084	1.79371	0.0958641	-1.49263		227	m227	mice	male	amygdala
	GSE67294	MECP2 KO	3.51863	1.05785	1.49723	0.0154673	3.06377		2.31591	0.0279196	5.66776	0.076408	-3.40034		0.950626	3.32499	0.234513	0.0050506	4.03605		228	m228	mice	male	visual cortex
	GSE71233	MECP2 overexpress	0.000454745	1.48855	1.48855	0.782044	-0.78159		0.241603	1.86928	0.492462	2.29979	-0.681373		0.132277	1.22027	1.33023	0.00221583	0.0200922		229	m229	mice		hippocampus; 4 weeks
	GSE71233	MECP2 overexpress	0.0278429	0.549646	0.856018	4.90067	-5.1792		0.047062	0.854744	0.0364001	1.2444	-0.378989		0.666413	0.223342	0.526506	0.106763	0.256485		230	m230	mice		hippocampus; 8 weeks
	GSE38359	BALB v C57	0.040068	1.10958	0.0169356	0.459891	0.672816		0.183317	0.0826216	0.00871955	0.401362	-0.144144		0.0366956	0.805023	4.01239	0.0962807	-3.26695		231	m231	mice		whole eye
	GSE38359	AJ v C57	1.48107	2.45765	0.164608	0.000354354	3.77375		1.24946	0.317999	0.0571339	0.0571339	1.45319		1.44513	2.4144	0.00616359	0.000279333	3.85309		232	m232	mice		whole eye
	GSE11322	XBP1 KO	0.0399645	1.57038	4.33292	0.290844	-3.01342		5.13821	1.15384	0.37763	0.480649	5.43377		8.30759e-06	0.573948	11.3063	0.203658	-10.936		233	m233	mice		primary culture; telencephalon E12.5
	GSE126996	STAU2 KO	1.56005	5.67879	0.00710632	4.03575e-06	7.23173		0.811768	1.31685	0.28721	0.172127	1.66928		1.7136	0.387896	0.170243	0.000736132	1.93052		234	m234	mice		purkinje neurons
	GSE84208	high run v control; both blocked	0.00381505	1.52682	1.91977	0.0374212	-0.426559		0.442318	1.18161	0.174613	0.569817	0.879497		0.0200782	1.28699	0.975266	0.0146898	0.317112		235	m235	mice	male	cerebellum
	GSE84208	high run v control; both running	0.0473632	1.39407	0.171945	1.28016	-0.0106713		0.204661	0.380654	0.791056	0.0363826	-0.242123		0.0451557	0.556459	0.490859	0.113428	-0.00267205		236	m236	mice	male	cerebellum
	GSE58261	DNMT1 cKO	0.110691	0.773891	0.617925	0.0438319	0.222825		0.616964	0.163227	0.134973	2.47432	-1.8291		0.086695	0.687935	3.16578	0.191713	-2.58287		237	m237	mice		cortex
	GSE58261	DNMT3a cKO	4.30131e-06	4.52475	0.762403	1.59665	2.16571		0.360673	1.35358	1.59487	1.47148	-1.3521		0.0530737	1.35685	2.7935	0.157137	-1.54071		238	m238	mice		cortex
	GSE74630	SMCX KO	6.40684e-06	0.00755194	0.320078	7.14384	-7.45636		0.0267008	0.423074	0.234154	1.59522	-1.3796		0.013895	0.00330814	0.765132	0.850003	-1.59793		239	m239	mice	male	pfc
	GSE74630	SMCX KO	0.00636039	0.821042	0.153592	0.300773	0.373037		0.519745	3.05264	0.153221	0.153221	3.26595		0.000722922	0.454346	1.00026	0.454346	-0.999538		240	m240	mice	male	amygdala
	GSE52584	LRRK2 KO	0.0807539	0.443864	0.443864	0.904551	-0.823797		0.110557	0.284934	0.487955	0.0800767	-0.172541		0.00674617	0.000259005	2.00537	1.89354	-3.8919		241	m241	mice		striatum; 4 months
	GSE52584	LRRK2 human mutation	4.69229	1.08871	0.00722525	4.95526e-07	5.77377		3.86838	0.0344146	0.576018	0.317219	3.00956		1.11431	1.11431	0.3999	0.0224229	1.80631		242	m242	mice		striatum; 4 months; control has human LRRK2 normal
	GSE52584	LRRK2 human mutation	7.76699	1.2578	3.11953e-05	0.0174132	9.00734		1.83655	0.0993892	0.936786	0.334844	0.664308		3.61499	2.22238	0.953362	0.000906812	4.8831		243	m243	mice		striatum; 4 months; control has no human version
	GSE60414	PINK KO & SNCA overexpress	4.70515	2.38728	0.304419	0.26959	6.51843		0.756971	1.21195	0.157192	0.96848	0.843245		0.303623	0.303623	0.0159741	0.634085	-0.0428137		244	m244	mice	both	cerebellum; 6 weeks
	GSE60414	PINK KO & SNCA overexpress	0.035585	0.801514	0.801514	2.39185	-2.35627		0.380744	1.22276	1.42157	0.33623	-0.154301		0.325097	0.185054	0.215098	0.711447	-0.416394		245	m245	mice	both	midbrain; 6 weeks
	GSE60414	PINK KO & SNCA overexpress	6.10634	0.206134	0.00111936	0.302247	6.00911		4.91955	0.155451	1.8049	0.206134	3.06397		0.572487	0.468575	0.045895	0.336993	0.658175		246	m246	mice	both	striatum; 6 weeks
	GSE60414	PINK KO & SNCA overexpress	0.00477565	0.00477565	2.26623	2.95217	-5.20886		0.210436	0.351072	0.490154	1.90014	-1.82878		0.0446859	0.0289729	2.66625	0.657543	-3.25014		247	m247	mice	both	cerebellum; 6 months
	GSE60414	PINK KO & SNCA overexpress	0.475753	0.966067	0.42916	0.892943	0.119717		0.072582	0.385009	0.428468	1.57494	-1.54582		0.206912	1.37252	0.156796	0.0988949	1.32374		248	m248	mice	both	midbrain; 6 months
	GSE60414	PINK KO & SNCA overexpress	0.401261	0.401261	1.01025	2.88104	-3.08876		0.0414455	0.218171	2.09389	4.48044	-6.31472		0.139527	0.314043	0.101461	0.717285	-0.365177		249	m249	mice	both	striatum; 6 months
	GSE20547	SNCA overexpress TgA	0.622211	1.3736	0.0459805	0.00378328	1.94605		0.0568516	0.0851733	1.4761	0.26816	-1.60224		1.34562	2.30486	0.0424834	0.00161135	3.60638		250	m250	mice	both	striatum/brainstem/cerebellum; 6 months
	GSE20547	SNCA overexpress TgB	2.56974	0.759433	0.0201288	0.0764628	3.23258		0.109931	0.0760774	1.07366	0.562801	-1.45046		1.14795	0.393632	0.01871	0.148304	1.37457		251	m251	mice	both	striatum/brainstem/cerebellum; 6 months
	GSE20547	SNCA overexpress TgA	0.000370416	0.000370416	2.07013	5.1765	-7.24589		0.251914	0.0757364	0.427762	3.26899	-3.3691		0.174391	7.61295e-06	0.10322	2.15707	-2.08589		252	m252	mice	both	striatum/brainstem/cerebellum; 20-28 months
	GSE20547	SNCA overexpress TgB	0.000612732	1.22474e-07	5.12885	7.59463	-12.7229		0.829722	0.0780553	0.564098	1.07101	-0.727331		0.0324479	0.00882302	1.54692	3.29753	-4.80319		253	m253	mice	both	striatum/brainstem/cerebellum; 20-28 months
	GSE74382	6-OHDA lesion	15.3272	4.53863	1.47787e-06	8.402e-09	19.8659		3.12506	0.0990326	0.17743	0.0990326	2.94763		7.18515	1.34448	3.0443e-06	0.0651468	8.46448		254	m254	rats	male	dorsal striatum; both saline; both saline conditioned
	GSE74382	6-OHDA lesion	4.61329	1.16188	0.0340635	0.142446	5.59865		1.7348	0.164718	0.716947	0.65531	0.527259		0.949657	0.0930845	0.292793	0.617397	0.132552		255	m255	rats	male	dorsal striatum; both saline; both ppx conditioned
	GSE54795	MPTP treatment	3.68439e-06	0.0150314	1.34543	6.04702	-7.37741		0.317986	0.273541	0.366963	0.317986	-0.0934225		0.0127877	0.102962	0.255021	3.01553	-3.1548		256	m256	mice	male	midbrain; 5 day treatment; 4 days later
	GSE31458	MPTP treatment	0.599904	0.100093	0.100093	0.000210443	0.599693		1.29725	2.62277e-06	3.70766	0.202969	-2.61338		0.0108944	0.199185	0.082612	1.86685	-1.73938		257	m257	mice		prefrontal cortex; three strains/transgenics
	GSE31458	MPTP treatment	7.99106e-07	0.00325088	0.990061	7.94195	-8.92876		0.402642	0.0559045	0.0309976	0.544665	-0.117116		1.09441e-06	0.000121558	5.15689	3.01568	-8.17244		258	m258	mice		caudate putamen; three strains/transgenics
	GSE17542	MPTP treatment	4.93762	0.119176	1.00569	0.164723	3.88638		4.36114	0.372346	0.0369382	0.0690267	4.62752		1.22776	0.443788	0.350881	0.062391	1.25827		259	m259	mice		SN; dopamine neurons; 10 day treat
	GSE17542	MPTP treatment	3.08232	0.155893	0.355838	0.400574	2.4818		0.447307	0.399161	1.74128	1.13641	-2.03122		0.263954	0.0250258	0.595207	1.7106	-2.01682		260	m260	mice		VTA; dopamine neurons; 10 day treat
	GSE7707	MPTP treatment	8.15464	0.39689	0.447131	0.0701447	8.03425		0.911727	1.58662	1.81906	0.200795	0.478483		1.34134	0.808735	0.255854	0.0333703	1.86085		261	m261	mice		frontal cortex
	GSE7707	MPTP treatment	5.37581	0.735094	0.0223191	0.100895	5.98769		2.98837	3.82024	0.119962	0.0833721	6.60528		0.874402	0.333699	0.534295	0.95489	-0.281084		262	m262	mice		striatum
	GSE7707	MPTP treatment	4.78668	3.67047	4.64015e-06	0.390054	8.06709		1.65943	3.4959	0.198277	0.144708	4.81234		1.73724	0.649495	0.135742	0.0335708	2.21742		263	m263	mice		midbrain
	GSE4550	MPTP treatment	0.000358161	1.17195	0.690219	3.42915	-2.94707		0.0348206	1.2517	0.00245534	1.61014	-0.326072		0.0617138	0.473694	0.174565	0.733049	-0.372206		264	m264	macaque		prefrontal cortex; 25 days
	GSE4788	MPTP treatment	3.28045e-07	0.000898569	4.21961	5.82803	-10.0467		0.320392	6.34353	0.0307566	0.00983049	6.62334		0.115189	0.0142094	2.62518	0.580866	-3.07665		265	m265	mice	male	pooled SN
	GSE977	GFAP overexpression	0.00181284	0.41141	0.221405	1.1285	-0.936686		2.8967	0.490199	1.35368	0.00639533	2.02683		0.391538	0.185378	1.65793	0.00576506	-1.08678		266	m266	mice	both	olfactory bulb day 23
	GSE977	GFAP overexpression	2.85431e-09	0.00927357	1.46323	10.7681	-12.2221		4.24783	0.94825	0.0788819	0.0207403	5.09646		4.93725e-10	6.09508e-08	22.0004	2.87676	-24.8772		267	m267	mice	both	olfactory bulb 4 months
	GSE40852	CYFIP1 overexpression	0.000213711	0.0794149	0.727485	3.0969	-3.74476		0.560241	2.69367	0.0321777	0.379875	2.84186		0.000146047	0.00880522	5.89637	1.18526	-7.07268		268	m268	mice	male	frontal cortex; e15
	GSE5786	PPARGC1A KO	0.392529	2.24657	0.672094	0.0736388	1.89337		1.04924	0.10635	0.306142	0.392092	0.457352		0.266076	0.605695	0.669335	0.545976	-0.343541		269	m269	mice	female	striatum; 6 months
	GSE47516	CSTB KO	0.000136047	0.179897	3.18865	2.19605	-5.20467		4.56125	0.876974	0.00294553	0.154282	5.281		0.0049798	0.171652	4.15716	1.01405	-4.99458		270	m270	mice	male	cerebellum; day 30
	GSE10535	prCAD mutant	0.0223393	1.2183e-05	0.495875	8.87162	-9.34514		0.613816	2.04578	0.00975401	3.71912	-1.06928		2.8198e-05	0.00232819	3.85335	8.28196	-12.133		271	m271	mice		retina; 4 weeks
	GSE114062	high v control runner	0.0179745	0.760188	0.414012	0.158993	0.205157		0.265752	1.72005	0.0688713	0.265752	1.65118		0.0307132	0.600454	1.34798	0.754611	-1.47142		272	m272	mice	male	striatum
	GSE114062	high v control runner	0.280355	1.0594	0.492247	1.16184	-0.314329		0.431222	1.50012	0.869552	0.0748107	0.986977		0.0442398	0.425372	0.620813	0.0339073	-0.185109		273	m273	mice	male	cerebellum
	GSE77817	PUS1 KO	0.0223393	1.2183e-05	0.495875	8.87162	-9.34514		0.613816	2.04578	0.00975401	3.71912	-1.06928		2.8198e-05	0.00232819	3.85335	8.28196	-12.133		274	m274	mice		brain
	GSE86350	rotenone	5.49173e-08	1.75647	1.89167	0.0357539	-0.170955		0.014789	0.491687	0.0462947	0.491687	-0.0315057		0.00597868	3.12214	0.835537	0.303637	1.98894		275	m275	rats	male	brainstem; 14 days treatment
	GSE89562	maneb & paraquat	2.52282	0.315495	0.00740908	3.13738	-0.306475		1.73118	0.570906	0.405336	1.10369	0.793064		0.0482552	0.369545	0.246082	1.23292	-1.0612		276	m276	mice	male	nigrostriatal tissue
	GSE28643	paraquat	1.3761	4.374	0.000865074	0.407882	5.34135		1.57018	0.453075	0.0511167	5.50066	-3.52852		2.32993	1.74038	0.239219	0.0381511	3.79295		277	m277	mice	male	cerebellum
	GSE28643	paraquat in ApoD KO	7.55325e-10	0.351602	0.867242	4.32807	-4.84371		0.0495992	1.59081	0.00178423	4.48691	-2.84828		0.000705851	0.0716419	1.33641	0.688994	-1.95306		278	m278	mice	male	cerebellum
	GSE28643	APOD KO	4.07594	0.405738	0.00488024	1.49018	2.98662		4.93242	0.775129	2.73492	0.257544	2.71509		3.30026	1.30563	6.32338e-07	0.0576458	4.54824		279	m279	mice	male	cerebellum
	GSE5581	RS1H KO	0.0146853	2.31014	1.73479	0.194954	0.395081		0.0358659	0.221952	1.83913	0.785867	-2.36718		0.000322726	0.189104	1.23493	0.121821	-1.16733		280	m280	mice		retina; p7
	GSE3583	HDH knockin HD	1.44068	0.0754405	0.0255425	6.40851	-4.91793		0.746991	0.894992	0.554885	1.14764	-0.0605378		1.86324	0.602237	0.733017	0.487118	1.24534		281	m281			striatal cells
	GSE3583	HDH knockin HD: 111/111	0.24502	0.2118	0.0754533	3.80574	-3.42437		2.66085	0.281019	0.463608	1.73313	0.745128		0.560439	0.146615	0.502209	0.689173	-0.484327		282	m282			striatal cells
		PINK1 KO portrait	0.00306411	0.0694586	1.13572	4.96926	-6.03246		0.0692625	0.0323594	4.30696	2.77918	-6.98452		0.0788929	0.00250529	0.65266	6.09777	-6.66903		283	m283			11 datasets used
		stress portrait	1.60851	2.62448	0.00726594	0.773477	3.45225		0.233677	1.6067	0.0727825	1.6067	0.160895		0.260924	0.670253	0.749158	5.36539e-05	0.181966		284	m284			29 datasets used
		maternal portrait (ICR related)	0.947759	1.14901	1.14901	6.28141	-5.33365		1.61835	0.0407407	2.33195	0.85512	-1.52798		0.0353391	0.05974	0.209417	0.394095	-0.508433		285	m285	mice		4 datasets; four regions; GSE62258; GSE54426; GSE43627
	GSE70732	maternal portrait (C57)	1.09293	1.4247	1.30858	1.30858	-0.0995271		1.09201	2.39081	0.576589	1.30755	1.59869		0.203406	0.241349	0.569977	0.0344049	-0.159627		286	m286	mice		4 regions; 8 datasets; 2 timepoints
		C57 portrait	1.594	0.315092	0.0713373	4.28806	-2.45031		0.134119	0.088929	1.46957	1.35239	-2.59891		0.0308635	1.11384	0.0404507	0.184977	0.919274		287	m287	mice		21 datasets; compared with various other strains
	GSE116752	high activity selection	1.48919e-05	0.74367	4.68651	0.591911	-4.53474		1.01005	0.218667	0.257734	0.00612903	0.96485		0.0017312	1.70129	2.92777	0.459616	-1.68437		288	m288	mice		striatum
		female (v male) portrait	5.96638	1.06359	0.0204268	0.116159	6.89338		0.873239	0.493932	0.786836	0.965013	-0.384678		2.17252	1.49459	0.00480219	0.196849	3.46546		289	m289			8 datasets

## Sheet: y16 x1-2
			y16; GSE35978; male; parietal cortex						x1; GSE102556; female; insula cortex						x2; GSE102556; female; BA8 cortex
	GEO #	genotype or treatment	A	D	B	C	score		A	D	B	C	score		A	D	B	C	score			file name	species	sex	source; notes
	GSE25926	APP knockout	0.0113561	0.341727	0.147975	4.25721e-05	0.205065		2.12783	12.8128	0.223244	0.0851358	14.6322		0.105525	1.45912	1.8439	1.45912	-1.73837		1	m1	mice	male	pfc; 24-28 weeks
	GSE25926	APPsa knock-in	0.00379509	2.90175	0.394211	1.11041e-09	2.51133		3.29227	27.7014	0.0851358	0.262885	30.6457		0.156657	5.16915	0.837728	8.89265	-4.40457		2	m2	mice	male	pfc; 24-28 weeks
	GSE25926	APLP2 knock-out	7.74166e-05	0.451634	0.0214561	0.00164836	0.428607		2.27798	7.45433	6.13562	0.307011	3.28967		3.87123	0.187904	3.87123	6.13562	-5.94772		3	m3	mice	male	pfc; 24-28 weeks
	GSE25926	APLP2 knock-out mixed genetic background	0.0002367	0.0157494	0.212458	1.20531	-1.40178		1.23009	0.00911356	19.0092	0.927652	-18.6977		0.156657	0.187904	20.2881	1.34186	-21.2854		4	m4	mice	male	pfc; 24-28 weeks
	GSE31458	ACHE-R	0.0563665	0.203658	1.21207	2.57958e-05	-0.952075		2.84262	46.4879	2.72548e-06	0.012572	49.318		0.000207244	5.45101	0.103217	7.07104	-1.72304		5	m5	mice	both	pfc; 4 months
	GSE31458	ACHE-S	1.29993e-06	0.313722	4.07319	0.236783	-3.99625		0.0218117	0.00170623	5.02621	0.455153	-5.45785		14.4716	7.07104	0.0166696	7.90363e-13	21.526		6	m6	mice	both	pfc; 4 months
	GSE3621	R6/1 HD	0.0378717	0.0025283	0.999876	0.294046	-1.25352		0.187904	13.8924	0.0175661	3.10983	10.9529		1.57771e-05	4.49711	1.34186	2.59456	0.560708		7	m7	mice	both	brain hemisphere; 18 weeks
	GSE3621	R6/1 HD	0.147975	0.00164836	0.654633	0.0491494	-0.554159		0.837728	24.8067	0.000171828	4.71603	20.9282		0.000789879	13.1683	0.467872	1.71015	10.9911		8	m8	mice	both	brain hemisphere; 27 weeks
	GSE13033	HTRA2 KO	0.0113561	3.26088	0.581751	5.24432e-08	2.69049		0.837728	19.4315	0.00125301	5.88654	14.3815		0.129279	4.71603	1.12381	12.1148	-8.39329		9	m9	mice		cortex; day 10-17
	GSE19780	HDH knockin HD	2.11621e-08	5.13798	0.098805	1.22095e-11	5.03918		0.837728	10.1271	18.5909	0.307011	-7.93306		6.13562	0.531419	16.9584	19.4315	-29.7229		10	m10	mice		striatum
	GSE19780	HDH knockin HD	1.25444e-07	2.09865	0.732832	1.25444e-07	1.36582		0.927652	2.76096	7.45433	1.12381	-4.88953		10.1271	4.94005	0.600102	1.23009	13.237		11	m11	mice		cerebellum
	GSE2867	ATXN1 knockin	4.6569	0.236783	0.0123939	0.00672855	4.87456		0.774828	0.851607	0.00495692	0.932777	0.688701		2.77758e-05	3.00029	0.00170623	1.9909	1.00771		12	m12	mice		cerebellum
	GSE18308	FOXO KO	0.212458	0.654633	0.00105098	0.00105098	0.86499		3.47999	1.58189	1.12381	0.0851358	3.85294		0.0678354	0.0851358	3.67299	0.927652	-4.44767		13	m13	mice		neural stem cells
	GSE33057	STAT1 KO	0.120647	0.000926531	6.75869	0.0205482	-6.65766		0.898422	30.4241	0.000575979	0.507349	30.8146		0.0074249	5.38673	0.0953939	1.427	3.87176		14	m14	mice		primary hippocampal neurons; e15-16
	GSE44331	SARM1 KO	0.0793216	0.212458	0.394211	0.451634	-0.554065		0.753194	2.76096	0.000486566	0.105525	3.40814		0.000292694	1.12381	0.927652	0.753194	-0.556745		15	m15	mice		whole brain
	GSE3248	HTT nuclear exclusion	5.22746e-05	0.166629	0.218416	2.01676	-2.06849		4.16166	0.995758	0.198252	0.256324	4.70284		7.07665	0.0946152	0.256324	0.00973234	6.90521		16	m16	mice	both	cerebellum; 4 months
	GSE3248	HTT nuclear localization	1.69085	0.0639794	0.315636	0.535576	0.903617		1.23852	0.363787	0.111056	0.256324	1.23493		0.172999	0.111056	1.61134	0.0310724	-1.35836		17	m17	mice	both	cerebellum; 3 months
	GSE3248	HTT nuclear exclusion	0.000562355	0.0532329	1.05497	2.50154	-3.50272		1.92824	0.0800676	2.27729	1.0732	-1.34219		3.67336	0.0381519	3.67336	0.0672815	-0.0291296		18	m18	mice	both	cerebellum; 8 months
	GSE3248	HTT nuclear localization	2.63172	0.438466	0.0763228	0.0359896	2.95787		0.225993	0.363787	0.256324	1.0732	-0.739747		7.46351e-10	1.58114e-05	9.19698	7.29866	-16.4956		19	m19	mice	male	cerebellum; 16 months
	GSE857	HD R6/2	0.00394349	2.30531e-09	3.80221	0.588883	-4.38715		0.548443	17.1622	0.00571531	0.497641	17.2073		3.07206	14.5568	0.0946152	0.225993	17.3083		20	m20	mice		whole brain hemispheres
	GSE30880	cbp+/-	1.77716	0.00744239	0.771203	0.412199	0.601204		0.051405	3.02098	7.05227e-10	0.855772	2.21662		7.05227e-10	5.5717	0.011706	0.0222813	5.53772		21	m21	mice	female	hippocampus; no enrichment
	GSE30880	cbp+/-	7.48735e-07	0.000180627	2.88382	3.64093	-6.52458		0.414194	0.051405	0.103718	0.00384925	0.358031		2.18913	0.414194	0.0395336	7.05227e-10	2.56379		22	m22	mice	female	hippocampus; enrichment 2 weeks
	GSE40630	FMR1 KO	8.71202	1.16109	1.37064e-07	2.93796e-11	9.87311		0.41465	7.97597	1.05532e-05	0.687443	7.70316		0	2.67305	0.00165221	9.17118	-6.49978		23	m23	mice	female	cerebellum
	GSE40630	TSC2 +/-	8.11322	0.688893	1.37064e-07	0.184049	8.61806		3.39419	0.687443	2.06516e-05	0.08333	3.99828		0.000227751	3.39419	5.23244e-06	1.05532e-05	3.3944		24	m24	mice	female	cerebellum
	GSE60413	PINK1 KO	6.10556	2.56417	0.0113561	1.11041e-09	8.65838		0.837728	12.1148	0.0237514	0.927652	12.0011		2.98309e-05	2.93272	0.187904	26.2372	-23.4923		25	m25	mice	both	cerebellum; 6 weeks
	GSE60413	PINK1 KO	0.0491494	0.341727	0.294046	0.212458	-0.115628		0.223244	0.0533387	12.4616	0.674004	-12.859		0.00911356	0.129279	9.19437	2.12783	-11.1838		26	m26	mice	both	cerebellum; 12 weeks
	GSE60413	PINK1 KO	1.43287	9.78891	5.99894e-06	2.8996e-07	11.2218		0.467872	7.45433	2.93272	0.409367	4.58011		0.00438378	0.156657	9.81164	10.4472	-20.0978		27	m27	mice	both	cerebellum; 24 weeks
	GSE60413	PINK1 KO	3.83955	0.1216	0.0491494	0.0378717	3.87413		0.927652	2.76096	0.012768	0.0851358	3.5907		0.307011	4.28332	0.156657	0.00125301	4.43242		28	m28	mice	both	midbrain; 6 weeks
	GSE60413	PINK1 KO	1.25444e-07	2.40353	0.00803714	0.999876	1.39562		2.43356	2.76096	16.1668	0.262885	-11.2351		2.43356	0.674004	19.0092	0.129279	-16.0309		29	m29	mice	both	midbrain 24 weeks
	GSE60413	PINK1 KO	0.000137117	1.09984	0.451634	0.098805	0.549534		1.45912	1.71015	1.98313	0.129279	1.05686		0.674004	0.223244	9.81164	0.355789	-9.27018		30	m30	mice	both	striatum; 6 weeks
	GSE60413	PINK1 KO	1.68259	1.68259	4.25721e-05	3.52259e-12	3.36513		0.223244	11.4344	0.307011	0.223244	11.1274		6.65018e-10	3.87123	2.27798	20.2881	-18.6949		31	m31	mice	both	striatum; 12 weeks
	GSE60413	PINK1 KO	2.56417	2.40353	0.00557881	0.00164836	4.96048		0.0851358	9.19437	0.00438378	3.67299	5.60213		1.57771e-05	0.467872	3.87123	3.87123	-7.27457		32	m32	mice	both	striatum; 24 weeks
	GSE7191	S1P2 KO	0.705256	0.353626	0.000267609	0.124273	0.934341		0.0561231	1.92824	5.81674	1.32643	-5.15881		0.000303333	0.0672815	11.5885	2.27729	-13.7982		33	m33	mice	male	neocortex
	GSE7191	S1P2 KO	0.904838	0.315636	0.24812	0.904838	0.0675161		0.92176	0.0800676	0.256324	0.449972	0.295531		0.172999	0.046458	0.783993	0.0381519	-0.602688		34	m34	mice	female	neocortex
	GSE7191	S1P2 KO	1.7959	2.63172	3.36694e-05	0.106338	4.32125		0.363787	0.659657	1.0732	0.0946152	-0.144374		3.91821e-05	0.00125328	5.81674	1.92824	-7.74369		35	m35	mice	male	hippocampus
	GSE7191	S1P2 KO	5.01329	1.7959	0.124273	0.00293174	6.68199		0.92176	1.15412	0.046458	0.0946152	1.9348		0.00431212	1.23852	0.405376	0.0946152	0.742841		36	m36	mice	female	hippocampus
	GSE19534	SNCA KO	2.94633e-06	0.654633	1.43287	0.00803714	-0.786267		0.0678354	0.355789	7.18091	1.023	-7.78029		0.674004	1.23009	6.9123	1.023	-6.03121		37	m37	mice		cerebellum; 6 months
	GSE19534	SNCA KO	0.0287374	1.09984	0.000398527	2.11621e-08	1.12817		6.9123	4.49711	0.129279	1.023	10.2571		0.000292694	1.98313	4.71603	12.4616	-15.1942		38	m38	mice		cerebellum; 21 months
	GSE19534	SNCA KO	1.40387e-06	0.0113561	1.95444	0.514114	-2.4572		0.223244	0.409367	4.94005	0.307011	-4.61445		0.837728	1.23009	6.64853	9.83768e-05	-4.58081		39	m39	mice		striatum; 6 months
	GSE19534	SNCA KO	0.00379509	2.09865	0.00803714	0.00105098	2.09335		1.98313	12.4616	4.07468	1.12381	9.24624		0.409367	9.19437	0.467872	6.13562	3.00024		40	m40	mice		striatum; 21 months
	GSE16974	EGR1 KO	1.25444e-07	4.46551	7.98871	2.94633e-06	-3.5232		0.223244	14.6336	1.023	0.129279	13.7046		3.67299	3.10983	0.467872	29.1991	-22.8842		41	m41	mice	male	retina; 30 days
	GSE16974	EGR1 KO	3.83889e-10	0.212458	8.86775	0.0002367	-8.65553		0.223244	5.64242	0.753194	1.98313	3.12934		8.30319	3.87123	0.0237514	4.49711	7.65355		42	m42	mice	male	retina; 42 days
	GSE41821	PDE6B mutation	0.573948	1.87976	0.40576	8.30759e-06	2.04794		0.851607	12.4734	7.87727e-05	0.455153	12.8698		0.203082	2.84262	0.0565766	10.9134	-7.92428		43	m43	mice		retina; 8 days
	GSE13984	L1CAM KO	0.000390279	0.485456	2.76549	0.834926	-3.11457		3.21704	0.172999	5.04611	0.111056	-1.76713		20.3336	1.51283	0.150126	0.000206501	21.6961		44	m44	mice	male	cerebellum; 11 days
	GSE5458	TOP2B KO	0.838833	2.20697e-07	0.712636	3.10272	-2.97653		1.97236	2.31563	0.0116611	0.448674	3.82766		0.000905569	2.5615	0.0853919	0.00912797	2.46789		45	m45	mice	both	whole brain; embryo 14-18 days
	GSE40377	PDE10A KO	0.251014	1.43287	0.212458	2.2785e-05	1.4714		0.531419	6.64853	1.023	0.531419	5.62553		10.1271	5.64242	0.105525	5.40328	10.2608		46	m46	mice	male	hippocampus; both with vehicle
	GSE40377	PDE10A KO	0.0025283	0.0378717	1.20531	1.20531	-2.37022		0.223244	0.0237514	6.64853	3.67299	-10.0745		10.7718	10.1271	0.0063832	5.48931e-05	20.8925		47	m47	mice	male	striatum; both with vehicle
	GSE40296	ESET KO	0.394211	0.251014	0.451634	0.000137117	0.193454		1.45912	7.73254	0.156657	0.674004	8.361		0.0315876	0.674004	1.023	1.12381	-1.44122		48	m48	mice	male	dorsal telencephalon; embryo 14
	GSE4040	PPP1R1A KO	0.098805	0.0378717	0.654633	1.81575	-2.33371		1.34186	0.0237514	0.0063832	0.0533387	1.30589		0.0237514	0.223244	0.600102	0.0413537	-0.39446		49	m49	mice		hippocampus
	GSE41307	SHN2 KO	0.0002367	0.212458	0.0287374	0.000137117	0.18382		1.45912	7.18091	6.9123	0.927652	0.80008		0.0413537	2.43356	2.27798	0.0851358	0.111803		50	m50	mice	male	hippocampus
	GSE84185	chronic variable stress	0.114892	10.0042	0.114892	3.33172e-06	10.0041		0.0722125	1.18408	1.18408	1.79602	-1.72381		0.00668533	2.54858	0.377645	4.03915	-1.86152		51	m51	mice	male	cingulate gyrus
	GSE84185	chronic variable stress	0.173255	4.79611	1.57908	9.57963e-05	3.39019		1.80989	1.54688	0.16955	0.0258052	3.16142		6.67078	0.0343348	0.893427	10.2027	-4.39099		52	m52	mice	male	dentate gyrus
	GSE151807	chronic mild stress	3.08349e-09	0.251014	0.514114	2.11621e-08	-0.263099		0.753194	26.7215	17.3604	1.023	9.09131		3.67299	4.49711	3.67299	39.4366	-34.9395		53	m53	mice	male	amygdala
	GSE151807	chronic mild stress	2.94633e-06	2.90175	0.451634	1.40387e-06	2.45012		2.59456	4.71603	16.1668	2.76096	-11.6171		6.9123	0.307011	19.4315	7.73254	-19.9447		54	m54	mice	male	hippocampus
	GSE151807	chronic mild stress	1.22095e-11	0.0002367	10.1052	0.0002367	-10.1052		1.23009	41.7525	8.30319	0.187904	34.4915		52.8358	46.5463	0.000789879	0.262885	99.1184		55	m55	mice	male	prefrontal cortex
	GSE151807	chronic mild stress	4.03282e-11	0.294046	2.24835	1.40387e-06	-1.95431		5.16915	56.7645	25.7566	0.0851358	36.0919		50.2809	21.6028	3.47999	3.47999	64.9237		56	m56	mice	male	cerebral cortex
	GSE46139	INSM1 KO	0.279943	1.28563e-07	0.000662201	0.0993654	0.179916		1.36621	17.8847	0.00906859	0.647565	18.5943		1.14461e-06	0.967824	4.13572	3.7502	-6.91809		57	m57	mice		pituitary; embryo 17
	GSE2866	ALDH5A1 KO	8.42342	0.0763228	0.000562355	0.394545	8.10464		0.129518	2.04101	0.00571531	3.21704	-1.05222		2.44976e-07	2.04101	0.363787	2.04101	-0.363787		58	m58	mice		hippocampus; day 19
	GSE2866	ALDH5A1 KO	1.30629	0.00900319	0.090398	6.18845	-4.96355		0.497641	0.172999	0.00237681	0.363787	0.304477		0.00125328	0.0381519	3.83258	0.0672815	-3.86045		59	m59	mice		cortex; day 19
	GSE2866	ALDH5A1 KO	0.768409	8.31812e-06	1.30629	2.50154	-3.03941		0.720164	5.42446	0.0561231	0.00973234	6.07876		0.92176	5.23354	0.289341	0.548443	5.31751		60	m60	mice		cerebellum; day 19
	GSE3343	SOD1 mutation	0.707096	0.357796	0.0279461	0.00111801	1.03583		0.932777	6.82706	3.32903	0.085301	4.3455		4.22826	1.74314	1.74314	6.35158	-2.12332		61	m61	mice		oculomotor nucleus; 10 weeks
	GSE3343	SOD1 mutation	0.103184	1.21207	0.236783	0.123842	0.954632		0.510717	0.00685879	0.702399	0.085301	-0.270124		1.20293	0.0698219	2.25677	0.000128952	-0.984145		62	m62	mice		spinal cord; 10 weeks
	GSE22137	RSK2 KO	0.000196683	2.57958e-05	3.70605	4.8602	-8.56603		0.272342	0.00685879	1.40546	0.00495692	-1.13122		10.9134	1.10841	0.085301	2.6519e-14	11.9365		63	m63	mice	male	hippocampus; 2 months
	GSE4623	NFIA deficient	1.14741e-09	0.000800713	2.25196	6.60798	-8.85914		0.256324	0.00173568	14.2455	0.405376	-14.3928		21.8235	0.129518	0.405376	5.90605e-09	21.5477		64	m64	mice		brain; embryo 18
	GSE1947	PMP22 KO	0.21055	0.00365135	0.027585	0.471692	-0.285076		0.280697	0.106781	0.704098	7.0134	-7.33001		0.000581237	1.05245	1.79028	1.39317	-2.13042		65	m65	mice		sciatic nerve; day 60
	GSE1947	PMP22 point mutation	1.66361	0.0867837	0.184931	0.630619	0.934841		0.281233	3.47786	0.0444349	0.589034	3.12563		0.00116521	2.12749	0.48585	4.99712	-3.35432		66	m66	mice		sciatic nerve; day 4
	GSE1947	Trembler	0.11881	0.0108212	3.59241	1.86979	-5.33256		0.483511	0.0149295	2.8877	1.48393	-3.87319		3.46991	2.36262	0.0533067	0.247413	5.53181		67	m67	mice		sciatic nerve; day 4
	GSE1482	NF1 Heterozygotic knockout (NF1+/-)	2.01676	0.438466	0.00524743	0.0235269	2.42645		0.046458	0.0250903	1.71341	1.41786	-3.05972		0.405376	0.602432	1.71341	0.0159246	-0.721523		68	m68	mice		hippocampus; d15
	GSE92718	sciatic nerve cuff	0.00174294	0.1043	0.12822	0.536825	-0.559002		0.255452	0.299012	9.21288	1.11185	-9.77027		0.347246	0.0389127	20.3639	0.826331	-20.8041		69	m69	mice	male	anterior cingulate cortex
	GSE72262	stress	0.0221514	0.419452	0.104377	2.8849	-2.54767		0.41465	2.06516e-05	3.78756	0.41465	-3.78754		2.51488e-06	0.0515009	9.48192	0.00255388	-9.43297		70	m70	mice	female	medial prefrontal cortex; age 17 wks
	GSE72262	stress	1.64862	0.312722	0.00557861	0.480577	1.47518		1.49891	0.474879	2.19046	0.611184	-0.827856		0.00826693	2.5066	0.309464	0.000388022	2.20501		71	m71	mice	female; ovx	medial prefrontal cortex; age 17 wks
	GSE8870	social defeat, susceptible	0.000423332	0.495556	1.75324	1.88758	-3.14484		0.539859	0.164667	7.05391	0.842893	-7.19227		9.02327	0.842893	3.62304	4.67721e-05	6.24308		72	m72	mice	male	nucleus accumbens
	GSE8870	social defeat, not susceptible	3.03011e-08	0.061268	6.42449	0.117884	-6.48111		0.0914816	1.12528	4.64452	1.22985	-4.65762		11.5476	0.47702	0.681501	0.418757	10.9244		73	m73	mice	male	nucleus accumbens
	GSE8870	social defeat, susceptible	1.62493	0.787418	0.14328	0.205347	2.06372		0.759424	2.25745	0.000144824	1.02554	1.9912		8.33228e-05	3.62304	0.232074	1.70078	1.69027		74	m74	mice	male	ventral tegmental area
	GSE8870	social defeat, not susceptible	0.495844	0.242457	0.061268	0.061268	0.615764		1.83266	2.41068	2.11107	1.57554	0.556726		8.35034e-05	4.86365	0.932035	0.47702	3.45468		75	m75	mice	male	ventral tegmental area
	GSE140595	low responders (v high)	0.180992	0.211453	0.129583	0.129583	0.13328		1.04323	0.00586771	0.875118	0.286659	-0.112676		0.00299285	0.0144529	2.71762	0.215308	-2.91548		76	m76	rats	male	hippocampus; generation 15; age 14 days
	GSE10784	Df(16)A/+	2.94633e-06	2.09865	0.0214561	8.23251e-09	2.07719		5.40328	1.45912	22.0489	0.600102	-15.7866		9.5007	1.8694e-09	23.8721	30.2159	-44.5873		77	m77	mice	male	prefrontal cortex
	GSE20388	Flinders depression sensitive line	5.60981e-09	0.00479046	6.29972	0.0617219	-6.35665		0.036172	2.05909	16.4646	5.51954	-19.8888		70.7415	28.4862	2.73925e-07	0.000911642	99.2269		78	m78	rats	male	frontal cortex; cohort 1
	GSE20388	Flinders depression sensitive line	4.51305e-14	0.000646133	3.35638	0.401381	-3.75711		8.15223e-05	0.0358727	19.1797	11.2345	-30.3782		69.2991	52.7788	1.25845e-13	1.09499e-08	122.078		79	m79	rats	male	frontal cortex; cohort 2
	GSE20388	Flinders depression sensitive line	0.00154203	0.266694	2.85612	0.165131	-2.75301		0.388898	1.79667	4.65116	5.52113	-7.98672		30.4367	16.8468	1.91491e-09	0.0020785	47.2814		80	m80	rats	male	hippocampus; cohort 1
	GSE20388	Flinders depression sensitive line	3.04658e-08	0.00226764	0.194189	0.194189	-0.386111		0.0458649	1.02617	17.2116	2.63907	-18.7786		56.5778	31.405	2.24553e-06	0.00013765	87.9827		81	m81	rats	male	hippocampus; cohort 2
	GSE9797	cort. treatment 14 days	1.33077e-14	1.34643e-10	10.4443	1.84253	-12.2869		0.22051	0.391014	9.4358	0.777263	-9.60154		39.3479	8.29882	0.0365738	4.51643e-13	47.6101		82	m82	rats		frontoparietal cortex; age 2 months
	GSE9789	bulbectomized	3.207e-05	3.31872e-07	0.650794	5.16173	-5.81249		11.9118	5.99514	0.016245	0.109841	17.7808		0.00630796	0.777263	10.6405	0.00878515	-9.86575		83	m83	rats		frontoparietal cortex; age 2 months
	GSE33618	BRAF conditional KO	0.868734	0.0269255	0.0269255	0.00154405	0.86719		0.0185597	12.2396	3.05783	1.68536	7.51499		2.05176e-05	2.39471	2.55257	6.27542	-6.43326		84	m84	mice	male	hippocampus; 4 months
	GSE33618	CAMKII-Cre	2.32533	0.201356	0.010618	0.201356	2.31471		0.408145	0.26357	0.829397	1.11022	-1.2679		0.131039	1.2145	2.24215	0.0249171	-0.92153		85	m85	mice	male	hippocampus; 6 months
	GSE26025	prenatal stress	1.81575	1.81575	0.00557881	2.11621e-08	3.62592		0.531419	2.76096	0.307011	2.12783	0.857539		0.012768	1.45912	0.467872	10.4472	-9.44318		86	m86	mice	female	left hippocampus; in wt mice
	GSE26025	prenatal stress	0.00164836	0.00164836	2.73025	1.55496	-4.28191		0.187904	2.43356	2.59456	0.105525	-0.078622		0.753194	4.28332	0.927652	9.26595e-07	4.10886		87	m87	mice	female	left hippocampus; in 5HTT+/- mice
	GSE26025	5HTT +/-	4.25165	0.581751	0.00379509	0.00803714	4.82157		0.129279	1.34186	0.000292694	0.531419	0.939425		4.22806e-07	2.43356	0.307011	0.531419	1.59513		88	m88	mice	female	left hippocampus
	GSE77971	prenatal infection	2.64062e-08	0.350484	0.256346	0.122596	-0.0284579		0.0380023	0.000629995	7.52914	1.84402	-9.33453		5.21211	4.31417	0.122879	0.0997411	9.30366		89	m89	mice		nucleus accumbens; 12 weeks
	GSE41608	SMARCA5 conditional KO	0.0696495	0.638375	0.00165332	0.707096	-0.000724462		1.30194	0.0281784	6.82706	0.0359609	-5.5329		0.634274	0.235972	8.6212	0.00685879	-7.75781		90	m90	mice		eyeball
	GSE41608	BRG1 conditional KO	3.18865	0.857622	0.000196683	0.045128	4.00095		0.403628	1.01837	0.403628	3.00029	-1.98192		6.47556e-12	0.932777	1.62605	1.40546	-2.09874		91	m91	mice		eyeball
	GSE8555	PHGDH KO	1.43287	1.40387e-06	0.0113561	2.40353	-0.98202		0.674004	2.76096	0.012768	1.98313	1.43907		0.0019436	0.927652	0.531419	0.156657	0.24152		92	m92	mice		head; embryo 13.5
	GSE35396	NEUROD1 KO tissue specific	0.0287374	0.212458	0.0378717	0.00379509	0.199529		0.262885	0.307011	6.13562	1.8439	-7.40963		0.223244	1.98313	2.12783	0.531419	-0.452873		93	m93	mice	both	pineal gland; zt6, 2 months
	GSE35396	NEUROD1 KO tissue specific	6.48361e-07	0.0491494	0.294046	4.04299	-4.28789		1.45912	1.57771e-05	8.59558	0.262885	-7.39933		1.34186	0.105525	4.28332	8.11479e-06	-2.83594		94	m94	mice	both	retina, zt6 2 months
	GSE3595	KLF7 KO	0.560936	2.35203	0.0103937	0.0930626	2.80951		0.651307	2.54129	0.651307	0.000702945	2.54059		0.0498561	0.0800833	0.99317	1.54256	-2.40579		95	m95	mice		olfactory epithelium; day 1
	GSE54418	TIA1 KO	0.0946744	0.237356	1.58127	0.0283262	-1.27756		0.789432	4.05074	0.789432	1.3747	2.67604		0.789432	2.93636	2.14833	0.149705	1.42775		96	m96	mice		cerebellum; 3 months
	GSE54418	TIA1 KO	0.766831	0.483559	0.766831	0.0477862	0.435773		1.15878	0.387037	1.61161	1.8695	-1.93529		2.93636	4.05074	0.566112	0.00463099	6.41636		97	m97	mice		midbrain; 3 months
	GSE54418	TIA1 KO	0.000463555	0.766831	0.140852	0.0946744	0.531768		1.61161	1.26412	3.85242	1.73793	-2.71462		6.55558	1.05866	3.4708	0.0236821	4.11975		98	m98	mice		spinal cord; 3 month
	GSE54418	TIA1 KO	0.0158014	0.0946744	0.483559	0.61517	-0.988253		0.963746	0.441954	0.501613	0.963746	-0.0596591		0.000209729	2.14833	5.8146	0.149705	-3.81576		99	m99	mice		cerebellum; 6 months
	GSE54418	TIA1 KO	0.688461	1.46103	0.00824637	3.06986e-05	2.14122		0.290966	4.46232	0.179097	0.874015	3.70018		2.71188e-11	0.709955	8.16378	15.8031	-23.2569		100	m100	mice		midbrain; 6 months
	GSE54418	TIA1 KO	0.140852	0.546895	0.00824637	0.0283262	0.651174		0.149705	2.0063	0.123919	2.60564	-0.573553		2.71188e-11	2.29558	1.3747	3.85242	-2.93154		101	m101	mice		spinal cord; 6 months
	GSE55314	GRID2 KO	0.123842	1.21207	0.045128	0.000743346	1.29005		2.12158	22.0887	0.0698219	0.0166696	24.1237		1.77126e-11	0.235972	8.08816	22.0887	-29.9409		102	m102	mice	female	cerebellum; 12 weeks
	GSE10784	Df(16)A/+	1.27204e-10	1.95444	0.654633	2.2785e-05	1.29979		1.58189	0.129279	50.2809	1.23009	-49.7998		45.3278	2.12783	5.40328	1.58189	40.4705		103	m103	mice	male	hippocampus
	GSE9038	HTT knockin	2.8996e-07	2.73025	0.212458	5.24432e-08	2.5178		0.00911356	2.43356	26.2372	4.94005	-28.7345		12.8128	2.59456	3.87123	4.71603	6.82009		104	m104	mice	both	striatum
	GSE9038	HTT knockin	0.00557881	4.68454	0.1216	2.11621e-08	4.56852		0.600102	1.98313	4.71603	3.87123	-6.00403		2.59456	5.40328	2.59456	2.12783	3.27545		105	m105	mice	both	cerebellum
	GSE18326	FOX03 KO	0.00379509	0.178183	1.95444	0.00164836	-1.77411		0.0851358	6.9123	0.262885	5.40328	1.33127		0.753194	4.07468	0.467872	4.71603	-0.356031		106	m106	mice	both	forebrain
	GSE6614	CHRNA7 KO	4.47304	7.26312	5.9875e-11	1.14741e-09	11.7362		0.363787	9.70521	0.000440213	0.289341	9.77921		7.46351e-10	1.0732	0.602432	15.8342	-15.3634		107	m107	mice	both	whole brain
	GSE6614	CHRNA4 KO	0.588883	1.13524	0.000800713	0.0532329	1.67009		0.0200807	0.0672815	0.783993	1.81904	-2.51567		2.15736	0.851181	0.548443	0.256324	2.20377		108	m108	mice	both	whole brain
	GSE5320	CHRNB4 deficiency	0.144329	1.49146	0.00293174	0.00690905	1.62595		0.129518	0.256324	1.61134	2.15736	-3.38286		4.16166	0.602432	0.198252	2.27729	2.28855		109	m109	mice	both	whole brain
	GSE8972	NRL KO	0.00900319	0.834926	0.834926	0.218416	-0.209413		0.851181	2.65857	4.3315	0.172999	-0.994752		3.07206	1.71341	2.15736	0.602432	2.02567		110	m110	mice	both	whole retina; 2 months
	GSE10953	SOD1 mutation	1.74436e-08	0.103184	2.27521	0.780163	-2.95219		1.40546	0.147144	6.58723	0.173525	-5.20815		33.0646	0.0453587	2.12158	0.00170623	30.9867		111	m111	mice	male	motor neurons; 60 days
	GSE10953	SOD1 mutation	0.000743346	0.357796	2.71159	0.780163	-3.13322		3.32903	1.5135	1.10841	0.203082	3.53103		7.5714	0.510717	0.570401	0.0453587	7.46636		112	m112	mice	male	motor neurons; 90 days
	GSE10953	SOD1 mutation	1.63895	3.02513	0.0215924	1.29993e-06	4.64249		0.774828	7.07104	0.774828	1.01837	6.05267		0.00685879	4.72251e-05	2.39648	41.9793	-44.3689		113	m113	mice	male	motor neurons; 120 days
	GSE39811	DHCR7 KO	3.53837	0.143536	9.0786e-07	0.347499	3.3344		0.607253	1.06786	1.11809e-05	0.234613	1.44049		3.20559e-10	1.40363	2.75086e-05	0.0185839	1.38502		114	m114	mice		brain; embryo 18
	GSE3075	IGHMBP2 mutation	0.000311894	0.0279461	2.27521	2.5616	-4.80855		3.67552	1.20293	1.01837	0.312329	3.54775		3.32903	1.9909	0.203082	0.00352872	5.11333		115	m115	mice	male	spinal cord
	GSE4866	POLG mutation	0.1216	0.0214561	0.062867	0.147975	-0.0677861		2.59456	0.223244	2.27798	0.753194	-0.213363		1.71015	1.58189	4.28332	0.0237514	-1.01504		116	m116	mice		cochlea
	GSE26822	DICER1 KO	0.451634	2.09865	0.0113561	0.00164836	2.53728		0.0175661	3.29227	0.0851358	0.223244	3.00145		8.11479e-06	0.355789	2.59456	6.9123	-9.15107		117	m117	mice		cochlea; P16
	GSE11276	RTN4 KO	0.0491494	0.212458	0.0491494	3.07863	-2.86618		0.0063832	0.00125301	2.27798	0.129279	-2.39962		0.00911356	0.012768	5.88654	0.00294989	-5.86761		118	m118	mice		spinal cord
	GSE102849	BPA maternal exposure	0.335965	0.505235	0.443877	0.443877	-0.0465549		6.3002	0.178797	1.30692	0.811913	4.36017		0.34135	1.30692	2.22948	0.0636745	-0.644888		119	m119	mice	male	hippocampus
	GSE102965	learned helplessness	4.75124e-13	2.99017e-08	6.34219	1.82126	-8.16345		0.247259	0.0976417	22.25	0.0784689	-21.9835		86.0398	14.4391	2.46031e-05	5.49667e-15	100.479		120	m120	mice		hippocampus
	GSE103435	chronic restrained stress	0.394396	0.0117913	0.0220942	0.0999915	0.284102		2.51991	10.9256	1.2922	1.52682	10.6265		0.642262	6.01128	0.443097	0.246397	5.96405		121	m121	mice	male
	GSE72343	susceptible; chronic social defeat stress	1.03423	0.131946	0.0546804	0.159736	0.951757		0.411319	0.0417015	0.676738	7.74465	-7.96837		1.90805e-07	0.000174503	16.9774	4.29191	-21.2691		122	m122	mice	male	amygdala; 28d post CSDS both groups
	GSE72343	resistant; chronic social defeat stress	0.260108	0.304218	0.0227998	0.927094	-0.385568		0.903782	0.098466	3.07516	4.03891	-6.11182		0.211857	0.0489538	0.580535	0.450609	-0.770333		123	m123	mice	male	amygdala; 28 d post CSDS both groups
	GSE81672	chronic stress; resilient	0.127065	0.462278	5.25491e-05	0.066492	0.522799		1.00737	18.5032	0.0398566	2.5667	16.9041		0.00118206	5.59829	0.183041	11.0356	-5.61917		124	m124	mice		pfc; both saline treated
	GSE81672	chronic stress; resilient	0.000817549	1.98504e-09	0.00200626	4.09555	-4.09674		1.45464	0.0235325	32.2657	0.15568	-30.9432		18.9889	4.48827	0.0673215	9.64327e-17	23.4099		125	m125	mice		nac; both saline treated
	GSE81672	chronic stress; resilient	0.585334	1.421e-05	3.06813	4.44523	-6.92802		5.81807	0.253514	0.0040552	0.29654	5.77099		0.999374	11.3339	0.000720398	6.31634e-15	12.3325		126	m126	mice		ventral hippo; both saline treated
	GSE81672	chronic stress; resilient	1.33393	0.0298268	6.47981e-06	0.40219	0.961562		0.098805	7.98871	0.581751	3.26088	4.24488		1.11041e-09	0.451634	3.26088	3.64137	-6.45062		127	m127	mice		basolateral amygdala; both saline treated
	GSE83636	miR17-92 KO	0.1211	2.99754e-07	0.847106	2.19393	-2.91993		8.12668	1.82027	2.92761	0.438975	6.58036		11.6299	18.5381	4.09318	6.18327e-13	26.0748		128	m128	mice		hippocampus
	GSE85136	stress in WT	3.77318	0.10829	0.159162	1.80382	1.91848		0.690707	2.12987	2.71817e-05	1.03802	1.78253		0.00555645	9.98423	4.95668e-05	1.42284e-08	9.98974		129	m129	mice	female	brain
	GSE85136	stress in WT	0.0773149	0.000450403	5.15235	5.15235	-10.2269		1.75766	1.62918	0.00283512	0.0165845	3.36742		9.47745	5.90556	0.00607978	3.61102e-12	15.3769		130	m130	mice	male	brain
	GSE85136	stress in WT	1.06798	0.000194986	1.38751	3.89186	-4.2112		0.910974	5.25577	0.000605128	0.0049771	6.16116		3.96537	15.7354	0.00227957	1.71457e-13	19.6985		131	m131	mice	both	brain
	GSE90962	subchronic stress	0.00204144	0.00051429	0.362681	0.540486	-0.900612		6.4059	0.842459	7.75071	0.842459	-1.3448		27.7392	14.2867	0.358449	1.73579e-15	41.6674		132	m132	mice	female	nac
	GSE83336	Flinders sensitive line; compared to resistant	1.50434	1.71374e-05	0.000662037	4.92685e-06	1.50369		4.08739	69.1337	2.52451e-05	0.780521	72.4406		0	0.444932	3.52032	30.1908	-33.2662		133	m133	rats	male	ventral dentate gyrus
	GSE104424	APPdelta9	0.792953	0.0231006	4.99516e-06	4.29917	-3.48312		6.34212	0.00259072	1.15668	0.614158	4.57388		0.0083709	1.15668	1.15668	7.6078e-11	0.0083709		134	m134	mice	male	hippocampus; 6 months
	GSE100070	FMN2 KO	1.26693	0.358089	0.0290341	0.00152767	1.59446		3.38288	12.4635	0.0160966	0.607329	15.2229		0.411688	4.85073	0.607329	13.1805	-8.52545		135	m135	mice	male	hippocampus; 3 months
	GSE100070	FMN2 KO	2.1033e-06	1.79898e-05	4.46262	0.956018	-5.41862		1.36912	0.306309	7.95158	11.7571	-18.0333		17.0193	3.57288	0.763331	0.0114978	19.8173		136	m136	mice	male	hippocampus; 8 months
	GSE100070	FMN2KO/APP	0.417662	0.0656147	1.82773e-05	0.000604157	0.482654		0.855031	0.187042	6.06774	4.19853	-9.2242		0.0657368	0.35873	15.069	0.413737	-15.0583		137	m137	mice	male	hippocampus; 3 months
	GSE77572	R521C knock-in	0.496585	0.110381	3.81515e-07	1.42153	-0.814561		6.16096e-05	0.000698526	4.6141	17.8115	-22.4249		0.00107069	4.01748	1.79236	0.30165	1.92455		138	m138	rats	male	cortex; various times of day
	GSE84175	CTCF cKO	0.0892791	0.0068695	0.772776	1.48894	-2.16557		0.613446	0.854337	1.48274	1.25131	-1.26626		5.21953	1.60671	1.87118	3.26279e-05	4.95504		139	m139	mice	male	hippocampus
	GSE99112	UPF3B KO	0.00252677	4.948	0.191144	4.74989e-06	4.75938		0.157092	9.18984	1.05305	8.5819	-0.288027		7.65318e-11	0.225425	9.50094	49.0713	-58.3468		140	m140	mice		frontal cortex
	GSE139524	PWScrm+/-	0.921267	3.46389e-11	0.000843057	8.80655	-7.88613		0.310552	1.05405e-07	0.471434	0.756074	-0.916956		0	0.159612	5.14343	9.76114e-10	-4.98382		141	m141	mice		hypothalamus
	GSE93918	HDAC2 KO in forebrain neurons	0.853248	0.00222698	0.00222698	0.000923257	0.852325		4.51342	35.9557	0.00012068	0.00012068	40.4689		1.86305	27.1366	0.000350393	0.111178	28.8881		142	m142	mice	male	pfc; both vehicle chronic; 8-20 weeks
	GSE85162	APP/PS1	0.0805879	2.75014	3.80544e-05	1.30666e-14	2.83069		19.1928	71.9299	3.44301e-06	7.97656e-08	91.1227		5.73775e-15	2.27341e-09	30.6837	93.2274	-123.911		143	m143	mice	male	frontal cortex; 8 months
	GSE85162	APP/PS1	0.023081	0.70216	0.00134365	6.78812e-05	0.72383		5.28122	47.9795	1.79454e-07	4.30554e-05	53.2607		3.13439e-10	0.247294	10.4453	23.5115	-33.7095		144	m144	mice	male	hippocampus; 8 months
	GSE85162	APP/PS1	0.023081	0.70216	6.30988e-08	6.75029e-16	0.725241		13.0974	49.2043	1.7154e-06	1.79454e-07	62.3017		3.73018e-11	3.13439e-10	19.6075	72.6513	-92.2588		145	m145	mice	female	frontal cortex; 8 months
	GSE85162	APP/PS1	0.0304848	1.14808	6.78812e-05	0.000118197	1.17838		11.4079	40.9031	8.31552e-07	5.81124e-09	52.311		3.43888e-08	0.177715	7.25447	9.22268	-16.2994		146	m146	mice	female	hippocampus; 8 months
	GSE80633	CRTC1 KO	0.90541	0.251014	0.00105098	0.0002367	1.15514		0.0678354	8.30319	2.12783	0.837728	5.40547		0.0533387	0.409367	3.29227	0.837728	-3.66729		147	m147	mice	female	cortex; 2 months
	GSE40393	5-HTT KO	9.90197e-11	3.26222e-07	9.32882	10.9581	-20.2869		0.0659119	6.32155e-12	2.50587	0.309278	-2.74924		13.2036	0.127828	5.22117e-06	0	13.3314		148	m148	mice	male	amygadala; 7 months
	GSE37056	FOSB KO	6.43619	2.06585	1.66994e-06	0.00141276	8.50062		0.103884	2.19046	3.90354e-08	0.474879	1.81947		2.21924e-11	0.0515009	1.17059e-06	3.99234	-3.94084		149	m149	mice	female	hippocampus; saline both groups
	GSE29014	high anxiety HAB v NAB	0.424681	1.38307	0.163188	3.96312e-06	1.64456		0.605487	1.59192	0.0242215	0.0864506	2.08673		0.536382	1.46866	0.35956	1.85492	-0.209436		150	m150	mice	male	basolateral amygdala
	GSE29014	low anxiety LAB v NAB	0.0888379	0.778857	1.05605	9.95929e-05	-0.188453		0.844434	4.09242	0.0864506	0.536382	4.31402		0.605487	2.77504	0.759451	5.90853	-3.28746		151	m151	mice	male	basolateral amygdala
	GSE29014	high anxiety HAB v NAB	0.00201327	0.550562	0.00201327	0.00664812	0.543914		0.759451	0.844434	18.2187	0.413522	-17.0283		7.47954	6.93643	0.225953	0.934815	13.2552		152	m152	mice	male	central amygdala
	GSE29014	low anxiety LAB v NAB	0.318937	0.697395	0.232239	0.163188	0.620905		1.72067	3.3079	1.23866	0.190293	3.59962		0.310412	1.72067	2.77504	0.0242215	-0.768172		153	m153	mice	male	central amygdala
	GSE29014	high anxiety HAB v NAB	0.0708161	0.697395	0.550562	0.318937	-0.101289		1.03063	1.46866	0.605487	0.131089	1.76272		4.30158	1.99466	0.107077	1.99466	4.19451		154	m154	mice	male	cingulate cortex
	GSE29014	low anxiety LAB v NAB	0.00129455	0.550562	0.424681	0.485048	-0.357873		0.934815	0.536382	0.934815	0.0321828	0.504199		5.66387	1.59192	0.225953	0.35956	6.67028		155	m155	mice	male	cingulate cortex
	GSE29014	high anxiety HAB v NAB	0.86576	0.958146	0.00950245	0.0329955	1.78141		0.67982	0.158747	0.265931	0.131089	0.441547		0.67982	1.23866	1.23866	0.190293	0.489527		156	m156	mice	male	dentate gyrus
	GSE29014	low anxiety LAB v NAB	0.0431943	0.778857	0.86576	0.369353	-0.413062		0.934815	0.131089	1.72067	0.131089	-0.785859		0.67982	2.44661	0.00653608	0.00653608	3.11336		157	m157	mice	male	dentate gyrus
	GSE29014	high anxiety HAB v NAB	0.195608	0.621318	0.0329955	0.778857	0.00507324		1.35091	0.844434	0.472426	0.536382	1.18654		0.67982	0.67982	0.310412	0.67982	0.369408		158	m158	mice	male	paraventricular nucleus
	GSE29014	low anxiety LAB v NAB	0.055701	0.424681	0.0888379	0.369353	0.0221911		1.13191	0.158747	0.0542486	0.310412	0.925992		0.190293	0.225953	0.265931	0.131089	0.0192269		159	m159	mice	male	paraventricular nucleus
	GSE24775	SD v long day 2 wks	1.22095e-11	2.2785e-05	7.42644	0.147975	-7.5744		2.27798	2.59456	3.67299	0.00438378	1.19516		33.3534	11.4344	1.8439	3.29781e-08	42.9439		160	m160	mice	male	pars tuberalis
	GSE8641	C10 congenic v AJ	0.00111801	0.0123939	1.11671	2.27521	-3.37841		0.00935217	0.0281784	1.86476	0.312329	-2.13956		1.9909	0.00352872	0.932777	0.00077295	1.06088		161	m161	mice	male	hippocampus
	GSE8641	C10 congenic v AJ	0.0229918	1.04704	1.59648	0.0303725	-0.556814		0.325541	0.848666	2.3894	1.12677	-2.34196		0.936252	2.86863	2.23989	0.0124973	1.55249		162	m162	mice	male	whole brain
	GSE9134	HDAC5 KO	0.631662	0.0772184	0.117987	3.71923	-3.12834		0.196524	0.00162424	1.57554	0.073512	-1.4509		0.196524	0.365277	0.843315	0.00024624	-0.28176		163	m163	mice		nucleus accumbens
	GSE150939	PINK1 KO	3.15082	0.375476	3.98892e-05	0.00163449	3.52462		0.0152383	0.101164	4.19332	5.00499	-9.08191		1.515e-06	0.0543297	8.39807	1.80282	-10.1466		164	m164	rats	male	periaqueductal gray
	GSE150939	PINK1 KO	6.6343	1.58005	9.49623e-11	0.000257771	8.21409		0.708407	1.12909	3.268	0.638059	-2.06857		6.66576e-08	5.82876e-09	26.4893	15.3911	-41.8804		165	m165	rats	female	periaqueductal gray
	GSE87202	MEF2C conditional KO	0.378098	0.0548652	4.08172e-05	4.08172e-05	0.432882		3.04618	7.44728	12.5415	1.27589	-3.32388		0.482172	0.619827	6.36597	2.36597	-7.62995		166	m166	mice	male	cortex
	GSE56028	unpredictable chronic mild stress	0.000196118	7.04884e-06	0.143403	18.7563	-18.8995		0.815857	5.20557e-10	6.95624	0.738917	-6.8793		0.126112	9.96027e-06	2.38799	8.8236e-15	-2.26187		167	m167	rats	male	dentate gyrus
	GSE9788	reserpine single dose	0.0130453	0.310053	0.0130453	0.800949	-0.490896		0.0215942	1.93183	12.2398	2.65246	-12.9388		0.94338	2.34957	3.67695	0.000598201	-0.384595		168	m168	rats		cortex
	GSE87675	Kmt2a/Mll1 KO	0.00018124	8.00387e-09	1.16109	8.11322	-9.27412		4.6387	0.0659703	4.6387	0.155731	-0.0897609		10.7718	0.00570825	0.41465	1.17059e-06	10.3628		169	m169	mice	male	prefrontal cortex
	GSE61499	USP18 KO	0.00484942	3.70605	0.00111801	0.0696495	3.64013		1.5135	0.312329	0.774828	1.40546	-0.354465		0.00685879	0.123769	4.22826	0.312329	-4.40996		170	m170	mice		total brain lysate
	GSE61499	IFNAR KO	3.42008e-09	8.30759e-06	1.75708	1.63895	-3.39602		3.00029	0.00352872	2.39648	0.312329	0.295014		0.851607	0.0565766	8.89378	2.72548e-06	-7.9856		171	m171	mice		total brain lysate
	GSE36237	Tg2576	8.23251e-09	0.00164836	8.277	4.90871	-13.1841		0.0533387	0.00438378	3.87123	1.58189	-5.39539		11.7724	2.27798	0.0678354	0.0063832	13.9761		172	m172	mice		prefrontal cortex; both with vehicle
	GSE109445	chronic stress	2.31091e-10	2.86405e-14	7.37616	3.78601	-11.1622		8.12068	3.21194	1.98773	0.0812574	9.26363		36.2208	21.8336	0.00259111	7.55545e-11	58.0518		173	m173	rats		hippocampus
	GSE17735	Disc1-L100P	1.15985	0.502233	0.502233	2.29721	-1.13736		0.0460468	0.162152	0.135063	0.162152	-0.0890157		0.0153721	2.32767	0.660592	6.13638e-07	1.68245		174	m174	mice	both	frontal cortex
	GSE29417	MSN strain	0.00746037	1.05511	0.152235	0.152235	0.758101		0.949428	0.41465	4.41794	1.75852	-4.81238		0.474879	2.5066	1.04798	0.18756	1.74594		175	m175	mice	male	hippocampus
	GSE143650	PER3 KO	0.0205482	0.000568971	2.4516	0.251747	-2.68223		2.40153	5.38673	0.000575979	0.647626	7.14006		1.86969e-05	2.40153	0.143737	0.647626	1.61019		176	m176	mice	male	hypothalamus
	GSE113368	SHANK3 overexpress	2.00348	0.540193	4.35201e-06	0.268274	2.2754		0.468942	0.0317269	0.001956	0.601367	-0.102654		7.05647e-12	0.754664	0.468942	1.98741e-06	0.28572		177	m177	mice	male	mPFC
	GSE53061	Sp4neo KO	0.016717	0.606876	0.308306	0.00853084	0.306757		0.589689	0.00578396	2.75129	2.26707	-4.42289		2.75129	0.00578396	0.916021	1.83218	0.0088719		178	m178	mice	male	cerebellum
	GSE33372	WFS1 KO	2.85192e-09	7.98354e-09	7.53282	25.9495	-33.4823		3.20482	5.22117e-06	1.49839	0.309278	1.39716		10.7701	1.05312e-05	0.00385454	0	10.7662		179	m179	mice		hypothalamus
	GSE109315	chronic social defeat stress (CSDS); susceptible	3.48236	0.17262	0.00487847	0.0753183	3.57478		1.46551	21.472	1.28615e-06	0.0644143	22.8731		3.85731e-16	0.000232511	0.218005	36.583	-36.8008		180	m180	mice	male	mPFC; C57 strain
	GSE109315	CSDS; susceptible	6.89611	3.83727	3.67735e-08	0.00341623	10.73		0.000165894	2.64234	3.93883	5.0233	-6.31963		1.09135e-08	0.024043	18.4213	34.8346	-53.2319		181	m181	mice	male	mPFC; DBA strain
	GSE109315	CSDS; susceptible	0.0952433	0.000643538	1.06871	0.00246103	-0.975283		11.5043	3.73112	0.0270184	0.0106603	15.1978		4.55856	0.140207	0.376208	0.0106603	4.3119		182	m182	mice	male	bnst; c57 strain
	GSE109315	CSDS; susceptible	5.03945	0.278314	9.83785e-06	0.963697	4.35406		0.224676	1.71572	0.0417451	3.30054	-1.40189		5.54874e-13	0.0177586	0.534044	6.66102	-7.1773		183	m183	mice	male	bnst; DBA strain
	GSE109315	CSDS; susceptible	0.394914	5.6652	5.31034e-07	0.000607067	6.05951		0.778493	0.621004	5.52576	5.52576	-9.65203		1.17663e-08	0.0887607	19.33	19.7577	-38.999		184	m184	mice	male	ventral hippo; c57
	GSE109315	CSDS; susceptible	0.254253	0.00572814	0.123499	0.0116329	0.12485		1.64719	16.4209	0.00742505	0.0594175	18.0012		2.85239	30.5791	0.000358323	0.241108	33.19		185	m185	mice	male	ventral hippo; DBA
	GSE109315	CSDS; resilient	4.02861	0.0352148	0.0459544	0.43986	3.57801		0.160751	0.314975	1.15009	5.99327	-6.66764		0.314975	5.03249	0.00125361	0.00647102	5.33974		186	m186	mice	male	mPFC; C57 strain
	GSE109315	CSDS; resilient	0.0578238	0.00228458	0.0195582	2.30869	-2.26814		1.85906	1.99008e-05	7.4528	1.0372	-6.63092		2.60898	0.612215	0.0566202	1.03871e-05	3.16457		187	m187	mice	male	bnst; c57 strain
	GSE109315	CSDS; resilient	1.01642	0.218224	0.00111884	2.47029e-05	1.2335		0.890804	21.0763	0.000615347	0.095781	21.8707		0.0474086	7.9341	0.118053	8.80975	-0.946294		188	m188	mice	male	ventral hippo; c57
	GSE109315	DBA/2 v C57	0.0444259	1.77739	0.0910154	0.166637	1.56416		0.0528158	0.0233228	15.546	5.22384	-20.6937		0.223615	2.96311	8.39011	1.86201	-7.06539		189	m189	mice	male	mPFC
	GSE109315	DBA/2 v C57	0.638594	1.24706e-05	0.440243	3.01687	-2.81851		2.17548	0.556632	1.26816	0.626989	0.836966		7.24703	1.889	0.0106462	4.70642e-11	9.12538		190	m190	mice	male	bnst
	GSE109315	DBA/2 v C57	0.717301	1.18388	0.000125917	0.000125917	1.90093		1.49742	1.49742	0.136613	1.75239	1.10585		1.09705e-06	1.49742	0.778359	9.92974	-9.21068		191	m191	mice	male	ventral hippo
	GSE76567	DBA/1J v C57	1.81765	0.655621	1.26438e-07	4.28366e-05	2.47322		6.83334	3.80394	0.385853	1.29777	8.95366		0.14386	2.70119	5.09572	18.9236	-21.1742		192	m192	mice	male	hippocampus
	GSE76567	DBA/1J v C57	0.496348	7.89163	7.75367e-13	9.88841e-12	8.38798		0.369869	7.82797	1.15393	0.62017	6.42374		1.73e-13	0.0567646	26.4292	87.755	-114.127		193	m193	mice	female	hippocampus
	GSE76567	DBA/2J v C57	0.000513375	0.00131666	2.14907	0.108273	-2.25552		5.89689	4.08303	3.68084	3.11694	3.18213		20.3092	14.2781	0.411319	1.02659	33.1494		194	m194	mice	male	hippocampus
	GSE76567	DBA/2J v C57	0.0492999	0.000689487	0.249161	0.0492999	-0.248471		4.61963	14.0779	0.0215019	7.05769	11.6183		4.59464e-05	8.16915	12.2922	11.2732	-15.3962		195	m195	mice	female	hippocampus
	GSE76567	129S1/Sv v C57	0.802755	2.53619	1.14074e-07	1.0847e-11	3.33895		7.8795	3.38172	0.139818	0.968831	10.1526		0.280532	3.38172	0.168807	4.38772	-0.894278		196	m196	mice	male	hippocampus
	GSE76567	129S1/Sv v C57	0.962842	0.870687	1.89298e-05	4.92392e-06	1.83351		2.16541	1.48894	0.0892791	1.61324	1.95184		0.000865014	1.61324	2.31714	10.8689	-11.5719		197	m197	mice	female	hippocampus
	GSE76567	AJ v C57	1.81954	0.583578	7.83488e-05	0.00562562	2.39741		0.336255	2.22968	0.0478878	4.22433	-1.70629		0.00776266	3.81383	5.57959	2.08074	-3.83874		198	m198	mice	male	hippocampus
	GSE76567	AJ v C57	0.112385	0.0909568	0.057378	0.0258484	0.120115		3.34384	0.00981416	2.80741	5.23634	-4.6901		2.80741	6.72628	2.02118	0.318291	7.19422		199	m199	mice	female	hippocampus
	GSE76567	PWD v C57	1.11614e-06	8.95079e-12	2.18107	2.99726	-5.17832		1.37124	0.163478	7.26074	2.31862	-8.04465		26.4048	10.2244	0.00980129	3.35401e-05	36.6194		200	m200	mice	male	hippocampus
	GSE76567	PWD v C57	0.0665555	0.000281962	1.83095	2.41823	-4.18235		2.73781	2.10805	0.40257	3.45342	0.989874		0.000752491	3.84292	1.44346	0.0829993	2.31722		201	m201	mice	female	hippocampus
	GSE76567	female v male; 129 strain	1.12871e-07	3.39513e-10	2.86826	5.5623	-8.43056		3.19364	0.326072	2.50597	3.19364	-2.1799		20.1021	4.82304	0.559143	2.47403e-09	24.366		202	m202	mice	both	hippocampus
	GSE76567	female v male; AJ strain	2.81181e-07	0.00790951	3.82768	0.248981	-4.06875		3.60207	1.88796e-08	25.6613	0.143295	-22.2025		93.7877	35.9799	0.206338	0	129.561		203	m203	mice	both	hippocampus
	GSE76567	female v male; C57 strain	0.00213666	0.00138301	2.02391	0.369192	-2.38958		2.79162	0.54225	6.43982	0.477811	-3.58376		62.3651	23.9789	0.01338	6.12059e-13	86.3306		204	m204	mice	both	hippocampus
	GSE76567	female v male; DBA1 strain	2.91433	3.27437	3.22119e-09	0.00258658	6.18612		0.0276468	1.79371	0.207227	12.7284	-11.1143		9.99816e-10	1.08374	5.33016	11.3506	-15.597		205	m205	mice	both	hippocampus
	GSE76567	female v male; DBA/2 strain	0.778808	0.00513976	0.0739669	0.0923	0.617681		0.321759	18.1946	0.000216822	1.04966	17.4665		4.05994e-10	8.63351	2.1624	0.426621	6.04449		206	m206	mice	both	hippocampus
	GSE76567	female v male; PWD strain	6.28531	2.53337	5.23777e-10	0.00391317	8.81477		0.985658	4.19329	0.290509	0.985658	3.90278		1.73933e-10	0.0378262	7.32989	7.60542	-14.8975		207	m207	mice	both	hippocampus
	GSE90696	Tau Tg (PS19)	2.48352	0.972835	0.0132183	0.0132183	3.42992		0.00831551	1.75512	0.77279	0.350546	0.640095		0.0199453	0.699556	3.90414	0.850483	-4.03512		208	m208	mice	male	hippocampus; 3 months
	GSE90696	Tau Tg (PS19)	2.06581	1.68956	0.0175457	0.00176979	3.73606		0.39832	0.506092	1.20655	0.699556	-1.00169		6.18008e-06	0.0259771	20.7861	5.52861	-26.2887		209	m209	mice	male	hippocampus; 6 months
	GSE43051	CBP+/-	0.000101461	1.37064e-07	10.2938	13.8084	-24.1021		0.611184	2.29411e-07	7.24868e-05	0.0163368	0.594775		2.06516e-05	0.000644483	0.0659703	0	-0.0653052		210	m210	mice	female	hippo; both with vehicle
	GSE8720	MECP2 KO	1.40387e-06	0.514114	2.09865	0.00164836	-1.58618		0.355789	2.93272	4.07468	0.262885	-1.04906		2.27798	1.34186	4.28332	1.98313	-2.64661		211	m211	mice	male	fast spiking interneurons
	GSE8720	MECP2 KO	5.24432e-08	0.00557881	1.68259	0.00803714	-1.68504		1.8439	10.1271	6.9123	1.8439	3.21485		7.45433	1.023	1.71015	11.7724	-5.00519		212	m212	mice	male	tufted pyramidal
	GSE8720	MECP2 KO	5.99894e-06	1.95444	4.68454	0.00379509	-2.73389		0.355789	1.71015	7.18091	0.531419	-5.64639		8.0155	0.837728	0.156657	1.58189	7.11468		213	m213	mice	male	purkinje neurons
	GSE26024	DBA/2 v C57	0.000500196	3.17304	5.22219	0.00891124	-2.05756		5.00936	1.92477	1.09397	2.51614	3.32402		4.15098	4.57022	1.41814	3.55989	3.74318		214	m214	mice	male	striatum
	GSE26024	DBA/2 v C57	0.0512361	2.99627	3.93181	0.000104734	-0.884412		1.79014	1.79014	0.904296	1.66082	1.01516		0.402532	2.51614	1.53682	6.44405	-5.06219		215	m215	mice	female	striatum
	GSE26024	female v male; C57 strain	3.65086e-10	0.574	2.1911	1.64252	-3.25963		3.55989	0.402532	7.4961	0.459271	-3.99295		11.0931	0.106314	6.19287	0.00332039	5.00318		216	m216	mice	both	striatum
	GSE26024	female v male: DBA	0.123652	1.40036	0.00433145	0.123652	1.39602		2.3604	0.0861971	2.84333	2.51614	-2.91288		0.000217068	0.30313	5.70492	0.221576	-5.62315		217	m217	mice	both	striatum
	GSE9444	sleep deprivation; C57 strain	0.00164836	1.09984	1.55496	0.0378717	-0.491343		0.156657	0.0678354	15.3918	2.27798	-17.4453		0.129279	2.59456	3.87123	0.0063832	-1.15377		218	m218	mice	male	whole brain
	GSE9444	sleep deprivation; DBA strain	0.00379509	1.09984	0.90541	0.294046	-0.0958247		0.0533387	0.000171828	17.3604	0.262885	-17.5698		4.28332	0.600102	4.49711	0.0315876	0.354721		219	m219	mice	male	whole brain
	GSE9444	sleep deprivation; AKR strain	0.000398527	0.654633	1.68259	5.99894e-06	-1.02756		0.409367	1.8439	18.5909	3.67299	-20.0107		1.45912	3.29227	1.58189	1.23009	1.93941		220	m220	mice	male	whole brain
	GSE2502	DBA v C57	0.272064	0.385305	0.475908	0.695741	-0.514279		0.11957	0.387089	0.0727354	0.697331	-0.263407		0.033757	0.212292	0.580953	1.04785	-1.38275		221	m221	mice	male	whole brain
	GSE97198	BALB v C57	1.25444e-07	1.31632	1.68259	5.24432e-08	-0.366267		2.59456	10.4472	5.16915	0.409367	7.46325		8.0155	2.27798	2.76096	14.6336	-7.10108		222	m222	mice	male	hippocampus; mix of PPI tested
	GSE97198	BALB v C57	6.18616e-14	1.43287	1.09984	1.18598e-05	0.333018		3.47999	4.94005	6.38963	0.927652	1.10277		7.73254	3.10983	2.43356	17.7665	-9.35769		223	m223	mice	male	striatum; mix of PPI tested
	GSE97198	BALB v C57	1.25444e-07	1.95444	1.09984	0.0002367	0.854371		0.600102	1.98313	6.13562	2.76096	-6.31335		10.1271	5.16915	1.71015	10.1271	3.459		224	m224	mice	male	brainstem; mix of PPI tested
	GSE42777	SHN-2 mutant	0.0025283	0.0793216	0.816408	2.94633e-06	-0.734561		0.753194	0.927652	13.8924	5.40328	-17.6148		0.837728	1.12381	4.94005	4.07468	-7.0532		225	m225	mice		dentate gyrus; 36 weeks
	GSE33457	MECP2 overexpress	0.117761	0.00358433	0.333537	0.801622	-1.01381		0.43379	4.14415	1.31892e-07	0.43379	4.14415		3.43449e-09	0.43379	3.54596	0.00763881	-3.11981		226	m226	mice	male	amygdala
	GSE33457	MECP2 KO	0.0365022	0.386084	0.334372	2.702	-2.61379		0.171018	4.22964e-05	0.708261	1.39021	-1.92741		1.19441e-05	0.0362247	3.17874	0.000231506	-3.14274		227	m227	mice	male	amygdala
	GSE67294	MECP2 KO	0.0346727	0.0913048	0.00728627	0.3704	-0.251709		1.14759	0.000359023	25.2543	4.10577	-28.2121		1.60851	0.85894	8.91681	0.0195107	-6.46887		228	m228	mice	male	visual cortex
	GSE71233	MECP2 overexpress	1.56631	0.000925651	0.0188186	0.410955	1.13747		0.135463	2.27203	0.00151857	0.418153	1.98782		0.111147	4.67914	0.845452	0.0003735	3.94446		229	m229	mice		hippocampus; 4 weeks
	GSE71233	MECP2 overexpress	3.0523	0.130366	0.15751	0.00323351	3.02193		0.313062	4.23989	0.0565907	1.70337	2.79299		0.000218698	2.41702	3.26343	1.33966	-2.18586		230	m230	mice		hippocampus; 8 weeks
	GSE38359	BALB v C57	1.66456	0.000129389	0.00363209	1.53779	0.123266		2.85406	0.712741	0.116015	1.7799	1.67089		0.141493	1.17757	0.170735	0.38102	0.767313		231	m231	mice		whole eye
	GSE38359	AJ v C57	0.000279333	7.03959e-15	3.84595	8.85162	-12.6973		4.24684	0.300271	0.300271	0.125707	4.12113		3.26104	4.90039	0.125707	2.03962e-10	8.03572		232	m232	mice		whole eye
	GSE11322	XBP1 KO	0.0215924	0.000121775	0.103184	1.87976	-1.96123		0.851607	2.84262	1.30194	0.403628	1.98865		4.72251e-05	4.61858	7.31916	0.570401	-3.27093		233	m233	mice		primary culture; telencephalon E12.5
	GSE126996	STAU2 KO	0.000736132	0.000736132	4.82371	7.10199	-11.9242		1.39729	0.000414345	0.964945	0.423603	0.00915762		5.37673	0.160179	0.000414345	1.15719e-15	5.53649		234	m234	mice		purkinje neurons
	GSE84208	high run v control; both blocked	1.91693	2.60901e-09	0.000122766	0.56453	1.35228		0.485401	4.14258	1.3766	4.78999	-1.53861		6.27505e-05	0.164738	7.0046	1.49573	-8.33553		235	m235	mice	male	cerebellum
	GSE84208	high run v control; both running	0.200031	0.00717714	0.0142074	2.34088	-2.14788		3.70638	0.108642	4.53471	0.0700494	-0.789744		5.68533	1.86597	1.24726	1.44853e-08	6.30404		236	m236	mice	male	cerebellum
	GSE58261	DNMT1 cKO	1.14634	0.417916	5.2223e-05	0.086695	1.47751		0.40716	0.465845	0.00410944	3.69423	-2.82534		1.30773e-09	6.43313	3.89409	0.1544	2.38464		237	m237	mice		cortex
	GSE58261	DNMT3a cKO	2.46213	0.309082	0.000748057	0.26446	2.506		7.19666	0.101458	0.348313	0.256311	6.6935		1.36068e-07	0.459616	9.2211	0.0647333	-8.82622		238	m238	mice		cortex
	GSE74630	SMCX KO	4.94455	6.13529	2.74544e-13	1.03155e-05	11.0798		0.541188	2.1385	4.07916	0.41825	-1.81773		0.000117792	0.00994582	7.72061	13.4871	-21.1977		239	m239	mice	male	pfc
	GSE74630	SMCX KO	5.34059	0.906303	1.63137e-07	0.0646044	6.18229		1.09259	9.38821	0.0499068	0.0219903	10.4089		3.46777e-06	0.122403	5.09012	6.55702	-11.5247		240	m240	mice	male	amygdala
	GSE52584	LRRK2 KO	7.23927	1.12723	7.99103e-06	1.61783e-08	8.36649		1.31289	8.33074	7.28907e-05	0.15191	9.49165		1.97425e-05	0.49628	0.199829	11.137	-10.8405		241	m241	mice		striatum; 4 months
	GSE52584	LRRK2 human mutation	9.64327e-17	2.07957e-12	17.0443	5.5468	-22.5911		1.2841	7.85994e-10	2.06626	1.37032	-2.15248		8.21827	0.0636652	0.159584	3.84767e-14	8.12235		242	m242	mice		striatum; 4 months; control has human LRRK2 normal
	GSE52584	LRRK2 human mutation	5.61774e-12	0.0322678	8.65723	1.02954	-9.6545		0.062097	2.99213e-06	10.6168	4.76956	-15.3243		24.7199	1.98529	0.00506757	1.73579e-15	26.7001		243	m243	mice		striatum; 4 months; control has no human version
	GSE60414	PINK KO & SNCA overexpress	0.0159741	0.382236	0.758215	0.0694697	-0.429474		0.749327	0.0685768	2.00708	0.299774	-1.48895		2.36977	1.57507	0.265327	0.00039536	3.67911		244	m244	mice	both	cerebellum; 6 weeks
	GSE60414	PINK KO & SNCA overexpress	0.0778076	0.93748	0.78262	0.00875348	0.223914		0.653999	4.72041	3.60892e-05	0.475774	4.8986		6.37659e-07	3.78766	0.00938567	3.61369	0.164587		245	m245	mice	both	midbrain; 6 weeks
	GSE60414	PINK KO & SNCA overexpress	0.00207244	0.377708	0.629483	0.468575	-0.718279		1.6712	0.370932	2.11942	0.29378	-0.37107		4.50599	0.878231	2.11942	0.0188275	3.24597		246	m246	mice	both	striatum; 6 weeks
	GSE60414	PINK KO & SNCA overexpress	1.36909	2.13953	0.0547249	6.11964e-06	3.45389		0.274251	0.93737	0.862347	0.93737	-0.588096		3.06645e-05	0.0675743	0.659625	8.80672	-9.39874		247	m247	mice	both	cerebellum; 6 months
	GSE60414	PINK KO & SNCA overexpress	0.421981	0.378862	0.135313	0.0485641	0.616965		0.266887	1.19019	0.420893	1.02786	0.00831656		0.016755	0.466886	1.7625	0.266887	-1.54574		248	m248	mice	both	midbrain; 6 months
	GSE60414	PINK KO & SNCA overexpress	0.541103	2.20864	0.139527	0.0401652	2.57005		0.38586	0.306261	0.306261	0.640965	-0.255104		0.00219282	1.71607	0.528974	0.270967	0.918326		249	m249	mice	both	striatum; 6 months
	GSE20547	SNCA overexpress TgA	0.337018	0.0336674	1.34562	1.91181	-2.88675		0.0852999	0.000857652	0.350123	0.911727	-1.17569		0.00975225	0.0130249	3.24601	0.0458252	-3.26906		250	m250	mice	both	striatum/brainstem/cerebellum; 6 months
	GSE20547	SNCA overexpress TgB	0.0481967	2.99249	0.0726491	0.676305	2.29173		0.000358115	0.000542541	2.15766	0.907321	-3.06408		0.0624494	0.0117156	2.15766	0.0325672	-2.11606		251	m251	mice	both	striatum/brainstem/cerebellum; 6 months
	GSE20547	SNCA overexpress TgA	0.946745	10.7849	0.0851305	0.000114999	11.6464		0.0699506	0.406864	0.00677147	0.941438	-0.471395		0.000122889	1.75992	0.0566212	0.941438	0.761988		252	m252	mice	both	striatum/brainstem/cerebellum; 20-28 months
	GSE20547	SNCA overexpress TgB	2.83062	7.59364	0.00015321	1.09285e-09	10.4241		0.0432613	2.4249	0.000631434	0.214593	2.25294		8.9465e-07	0.158776	2.03229	17.7616	-19.6351		253	m253	mice	both	striatum/brainstem/cerebellum; 20-28 months
	GSE74382	6-OHDA lesion	9.19312e-11	3.75928e-07	6.33899	4.9874	-11.3264		0.204378	5.32393e-07	17.3061	0.231997	-17.3337		42.7117	4.2137	6.23284e-05	0	46.9254		254	m254	rats	male	dorsal striatum; both saline; both saline conditioned
	GSE74382	6-OHDA lesion	0.0088003	1.02672	0.676889	0.227475	0.131156		1.72217	0.214127	1.41996	0.00783705	0.508505		4.76992	0.536218	1.06834	0.0131991	4.2246		255	m255	rats	male	dorsal striatum; both saline; both ppx conditioned
	GSE54795	MPTP treatment	2.35819	2.06126	0.000316885	1.93622e-08	4.41913		1.43859	8.15242	0.0328862	0.107245	9.45088		3.93349e-13	1.25277e-07	15.4973	53.3004	-68.7976		256	m256	mice	male	midbrain; 5 day treatment; 4 days later
	GSE31458	MPTP treatment	0.082612	2.83033	0.00378868	0.174438	2.73472		0.0455651	0.0250297	1.24789	1.51606	-2.69336		9.64327e-16	6.36456e-15	39.1938	26.2148	-65.4086		257	m257	mice		prefrontal cortex; three strains/transgenics
	GSE31458	MPTP treatment	5.53906	9.59677	2.44942e-09	3.00594e-11	15.1358		2.82231	3.3958	0.117777	1.3507	4.74964		0	0.000250805	9.47294	42.8252	-52.2979		258	m258	mice		caudate putamen; three strains/transgenics
	GSE17542	MPTP treatment	0.0090766	0.0410818	1.52629	1.74601	-3.22214		2.52674	0.687444	0.0129803	0.0656753	3.13553		0.134608	1.44111	2.66802	0.00737709	-1.09967		259	m259	mice		SN; dopamine neurons; 10 day treat
	GSE17542	MPTP treatment	0.105496	1.20082	0.482631	0.0195721	0.804115		1.21528	2.08265	0.0123998	0.236914	3.04861		3.01637e-07	0.805006	3.37164	0.393532	-2.96016		260	m260	mice		VTA; dopamine neurons; 10 day treat
	GSE7707	MPTP treatment	1.45891e-06	0.00459956	0.380542	5.26721	-5.64315		4.08413	0.30001	4.46297	0.141699	-0.220531		3.2121	0.0275183	6.6094	0.00250981	-3.37229		261	m261	mice		frontal cortex
	GSE7707	MPTP treatment	0.0123445	0.333699	0.478394	0.0808091	-0.21316		5.0153	3.69392	2.43763	0.269356	6.00224		12.2724	0.307928	2.43763	0.030064	10.1127		262	m262	mice		striatum
	GSE7707	MPTP treatment	1.90141e-06	0.052536	4.34072	0.187201	-4.47539		1.14464	0.739469	15.5147	0.169325	-13.8		29.3713	4.38859	0.545989	0.000267845	33.2137		263	m263	mice		midbrain
	GSE4550	MPTP treatment	4.07891	0.198291	0.00275254	0.00206677	4.27238		0.603111	2.58781	7.34828e-08	0.89739	2.29353		0	2.58781	0.00625127	2.83861	-0.257052		264	m264	macaque		prefrontal cortex; 25 days
	GSE4788	MPTP treatment	3.75552	0.00945693	0.0142094	0.000346383	3.75042		1.12319	12.8831	5.7193e-07	0.00689908	13.9994		9.92694e-06	7.35134	0.0190579	2.34687	4.98541		265	m265	mice	male	pooled SN
	GSE977	GFAP overexpression	0.559781	0.00157871	0.658969	1.02025	-1.11786		1.44475	0.801993	0.00523003	0.376052	1.86546		1.27578e-07	0.0487309	1.28225	1.80426	-3.03778		266	m266	mice	both	olfactory bulb day 23
	GSE977	GFAP overexpression	4.38547	2.63946	1.211e-05	9.5237e-13	7.02492		3.80339	20.6431	0.00053771	0.042019	24.4039		3.2305e-15	0.172614	3.39153	29.1392	-32.3582		267	m267	mice	both	olfactory bulb 4 months
	GSE40852	CYFIP1 overexpression	0.131505	0.484318	0.097301	0.00682534	0.511697		2.25085	4.05008	0.0144534	0.0591151	6.22736		0.00697561	3.43619	1.5164	2.13591	-0.20914		268	m268	mice	male	frontal cortex; e15
	GSE5786	PPARGC1A KO	0.266076	0.303817	1.13609	1.22834	-1.79454		0.211698	0.0160069	1.90828	0.834002	-2.51458		0.0122132	0.318423	4.95719	0.00684714	-4.6334		269	m269	mice	female	striatum; 6 months
	GSE47516	CSTB KO	0.199012	0.0199561	7.22534e-05	0.47858	-0.259684		10.1929	1.12764	0.133153	0.610657	10.5767		0.0100954	0.445982	12.5386	0.0948731	-12.1774		270	m270	mice	male	cerebellum; day 30
	GSE10535	prCAD mutant	0.95804	3.50279	0.0955039	4.85298e-13	4.36532		3.85703	10.1965	0.0347163	0.540481	13.4784		3.21103e-08	0.00175544	5.85868	24.2449	-30.1018		271	m271	mice		retina; 4 weeks
	GSE114062	high v control runner	1.34798	0.0307132	2.5933e-05	0.261496	1.11717		1.44159	5.39163	0.455745	2.10969	4.26779		2.35756e-05	0.0292464	14.2842	0.659911	-14.9148		272	m272	mice	male	striatum
	GSE114062	high v control runner	0.233704	0.00993059	0.013858	3.73687	-3.50709		3.49425	0.0862953	4.29943	0.1585	-0.877386		5.66135	1.71943	1.02973	4.39412e-07	6.35105		273	m273	mice	male	cerebellum
	GSE77817	PUS1 KO	0.95804	3.50279	0.0955039	4.85298e-13	4.36532		3.85703	10.1965	0.0347163	0.540481	13.4784		3.21103e-08	0.00175544	5.85868	24.2449	-30.1018		274	m274	mice		brain
	GSE86350	rotenone	12.8975	0.671189	4.71776e-05	0.0303498	13.5383		0.176226	0.120467	4.59464e-05	3.39945	-3.10281		5.63972e-11	6.27449	2.4819e-05	0.0114441	6.26302		275	m275	rats	male	brainstem; 14 days treatment
	GSE89562	maneb & paraquat	0.00271682	2.16401	0.797502	1.04071e-05	1.36922		0.0788353	2.3121	0.095625	1.45266	0.842652		0.0257118	0.811587	0.811587	0.811587	-0.785875		276	m276	mice	male	nigrostriatal tissue
	GSE28643	paraquat	0.000497745	0.182004	4.48493	0.00519175	-4.30762		1.61043	1.14026	0.301959	1.61043	0.838298		0.0957847	10.5738	0.340111	0.00676697	10.3227		277	m277	mice	male	cerebellum
	GSE28643	paraquat in ApoD KO	4.52924	1.2517	9.87979e-08	0.000705851	5.78023		1.3932	8.45966	8.77061e-09	0.854348	8.99851		0	8.2291	0.42357	5.71239	2.09314		278	m278	mice	male	cerebellum
	GSE28643	APOD KO	0.00354547	0.403174	1.68421	0.0323237	-1.30981		0.189474	0.34705	6.60161	1.73952	-7.80461		4.84915	0.0541521	4.3264	0.42917	0.147733		279	m279	mice	male	cerebellum
	GSE5581	RS1H KO	2.95601	0.0740238	0.000145934	1.23493	1.79496		0.423001	0.180667	0.0835044	0.0584545	0.461709		3.27376e-08	0.0322604	6.84588	0.423001	-7.23662		280	m280	mice		retina; p7
	GSE3583	HDH knockin HD	0.00593402	4.89014	1.98477	0.000204295	2.9111		0.904069	2.55173	1.15826	0.110471	2.18707		5.76705	1.0694	0.451872	2.69521	3.68937		281	m281			striatal cells
	GSE3583	HDH knockin HD: 111/111	0.00981622	2.20443	0.146615	0.0224698	2.04516		1.00301	2.20823	0.312976	0.0137743	2.88448		0.919587	1.09073	0.919587	2.77804	-1.68731		282	m282			striatal cells
		PINK1 KO portrait	0.65266	9.77867	2.08127e-08	3.45249e-12	10.4313		0.0530201	4.70922	3.4743	1.33867	-0.0507247		6.82252e-12	0.000289438	37.1533	28.1779	-65.3309		283	m283			11 datasets used
		stress portrait	0.00290076	1.5397e-05	1.01808	0.670253	-1.68542		4.25756	13.4781	0.917579	0.917579	15.9005		14.5812	35.4293	0.00882565	3.83219e-06	50.0017		284	m284			29 datasets used
		maternal portrait (ICR related)	9.80987e-05	1.5861	0.516584	0.000301688	1.06931		2.01908	0.531098	11.7266	1.03365	-10.21		0.935985	4.16893	8.81334	0.258598	-3.96703		285	m285	mice		4 datasets; four regions; GSE62258; GSE54426; GSE43627
	GSE70732	maternal portrait (C57)	0.000304558	0.283826	0.000177104	0.241349	0.0426052		0.17823	7.58675	19.3957	5.24961	-16.8803		4.78626	16.0946	4.78626	6.30842e-05	16.0945		286	m286	mice		4 regions; 8 datasets; 2 timepoints
		C57 portrait	0.0124304	0.302838	0.0522294	9.43153e-05	0.262945		1.97568	2.75186	1.01808	2.12005	1.5894		0.406689	4.70354	3.46955	8.28583	-6.64515		287	m287	mice		21 datasets; compared with various other strains
	GSE116752	high activity selection	1.11417	0.000421176	0.0058241	0.0058241	1.10294		2.38782	6.0783	0.00541742	0.647737	7.81297		2.89997e-09	0.725401	4.22959	2.08418	-5.58837		288	m288	mice		striatum
		female (v male) portrait	0.00990462	1.26198	1.49459	0.00990462	-0.232619		1.73744	1.04279	6.97477	3.33277	-7.52732		29.3417	2.46738	1.25233	0.1621	30.3947		289	m289			8 datasets

## Sheet: x3-5
			x3; GSE102556; female; BA11 cortex						x4; GSE102556; female; BA25 cortex						x5; GSE102556; female; nucleus accumbens
	GEO #	genotype or treatment	A	D	B	C	score		A	D	B	C	score		A	D	B	C	score			file name	species	sex	source; notes
	GSE25926	APP knockout	0.00438378	5.88654	2.76096	0.0413537	3.08862		1.71015	19.8578	0.105525	3.29781e-08	21.4625		0.012768	4.07468	2.27798	5.40328	-3.5938		1	m1	mice	male	pfc; 24-28 weeks
	GSE25926	APPsa knock-in	0.0851358	15.7772	1.023	0.600102	14.2392		1.98313	23.8721	0.0175661	0.0019436	25.8357		0.223244	6.13562	0.355789	6.64853	-0.645451		2	m2	mice	male	pfc; 24-28 weeks
	GSE25926	APLP2 knock-out	0.307011	2.76096	15.7772	0.0533387	-12.7626		7.45433	8.89265	0.187904	0.00294989	16.1561		3.67299	4.49711	3.29227	0.837728	4.04011		3	m3	mice	male	pfc; 24-28 weeks
	GSE25926	APLP2 knock-out mixed genetic background	0.00125301	0.000789879	24.8067	1.12381	-25.9285		1.34186	2.76096	4.94005	0.0237514	-0.860992		1.98313	0.837728	6.13562	0.837728	-4.1525		4	m4	mice	male	pfc; 24-28 weeks
	GSE31458	ACHE-R	1.40546	33.5634	9.05982e-06	0.0698219	34.8991		0.356053	5.45101	0.203082	1.20293	4.40105		2.68941	19.2591	0.0166696	0.356053	21.5758		5	m5	mice	both	pfc; 4 months
	GSE31458	ACHE-S	1.10841	2.39648	3.32903	1.60215e-05	0.175847		3.85538	0.235972	1.01837	7.87727e-05	3.0729		2.84262	0.0698219	0.774828	0.570401	1.56721		6	m6	mice	both	pfc; 4 months
	GSE3621	R6/1 HD	1.57771e-05	8.0155	1.12381	1.98313	4.90858		0.0063832	9.81164	1.45912	6.38963	1.96927		2.59456	28.6962	0.00438378	1.23009	30.0563		7	m7	mice	both	brain hemisphere; 18 weeks
	GSE3621	R6/1 HD	0.000486566	15.0106	0.307011	3.87123	10.8328		0.000171828	13.8924	0.0851358	4.71603	9.0914		1.34186	25.7566	0.00294989	5.16915	21.9263		8	m8	mice	both	brain hemisphere; 27 weeks
	GSE13033	HTRA2 KO	1.45912	7.73254	0.307011	3.10983	5.77481		2.27798	6.13562	0.409367	5.88654	2.11769		9.83768e-05	7.45433	0.531419	16.1668	-9.24375		9	m9	mice		cortex; day 10-17
	GSE19780	HDH knockin HD	0.0851358	2.76096	40.5878	13.8924	-51.6341		0.674004	0.307011	11.7724	9.81164	-20.603		0.307011	1.71015	22.9527	3.47999	-24.4156		10	m10	mice		striatum
	GSE19780	HDH knockin HD	5.40328	8.89265	1.023	0.187904	13.085		1.98313	4.07468	0.837728	0.307011	4.91307		1.58189	3.67299	2.59456	4.28332	-1.623		11	m11	mice		cerebellum
	GSE2867	ATXN1 knockin	0.000327105	3.32903	0.000327105	0.147144	3.18189		0.000207244	0.702399	0.0565766	0.147144	0.498885		0.455153	0.510717	0.0565766	2.12158	-1.21228		12	m12	mice		cerebellum
	GSE18308	FOXO KO	0.0175661	0.927652	0.674004	0.156657	0.114557		0.355789	1.98313	1.23009	0.0851358	1.02369		3.67299	0.409367	1.58189	0.223244	2.27723		13	m13	mice		neural stem cells
	GSE33057	STAT1 KO	0.0953939	27.3898	0.000347017	0.574841	26.91		0.288298	13.2175	0.647626	0.647626	12.2105		3.2632	31.9909	0.00228416	0.647626	34.6042		14	m14	mice		primary hippocampal neurons; e15-16
	GSE44331	SARM1 KO	9.83768e-05	2.93272	0.409367	0.00911356	2.51434		0.000789879	4.94005	0.0678354	0.156657	4.71635		0.837728	0.674004	0.012768	0.105525	1.39344		15	m15	mice		whole brain
	GSE3248	HTT nuclear exclusion	5.81674	0.325135	0.449972	0.0381519	5.65375		4.86219	0.363787	0.325135	0.00571531	4.89513		0.602432	1.32643	7.07665	0.851181	-5.99897		16	m16	mice	both	cerebellum; 4 months
	GSE3248	HTT nuclear localization	0.0310724	0.150126	0.548443	0.0159246	-0.383169		0.0250903	0.325135	1.23852	0.0125099	-0.900805		0.92176	0.405376	0.111056	0.256324	0.959756		17	m17	mice	both	cerebellum; 3 months
	GSE3248	HTT nuclear exclusion	0.256324	0.000303333	6.64291	0.289341	-6.67562		0.497641	0.0800676	3.07206	0.659657	-3.15401		1.41786	0.256324	1.92824	0.659657	-0.913708		18	m18	mice	both	cerebellum; 8 months
	GSE3248	HTT nuclear localization	3.01065e-09	0.00125328	5.61886	7.52409	-13.1417		9.84896e-06	0.00125328	2.04101	5.23354	-7.27328		0.225993	1.23852	0.720164	0.405376	0.338972		19	m19	mice	male	cerebellum; 16 months
	GSE857	HD R6/2	0.995758	18.1913	0.00321889	0.995758	18.1881		0.548443	16.4919	0.00973234	2.52789	14.5027		1.15412	20.7015	0.0159246	1.41786	20.4218		20	m20	mice		whole brain hemispheres
	GSE30880	cbp+/-	5.24659e-07	2.67154	5.67795e-09	0.000642391	2.6709		5.20992e-06	4.41591	0.0056933	0.127731	4.28249		0.0299278	1.26112	9.58957e-08	8.26462	-6.97357		21	m21	mice	female	hippocampus; no enrichment
	GSE30880	cbp+/-	13.2016	0.0162996	0.223356	7.34085e-11	12.9946		3.58636	1.89562	0.0395336	0.000129754	5.44232		0.00164727	0.0222813	0.539811	1.15129	-1.66717		22	m22	mice	female	hippocampus; enrichment 2 weeks
	GSE40630	FMR1 KO	1.17059e-06	7.13049	2.51488e-06	0.769201	6.36129		5.23244e-06	0.0515009	0.0299895	3.99234	-3.97082		0.0223296	6.85853	0.000130228	6.59155	0.289183		23	m23	mice	female	cerebellum
	GSE40630	TSC2 +/-	0.949428	4.41794	2.29411e-07	2.34187e-10	5.36737		2.34573	0.540357	0.103884	2.51488e-06	2.7822		0.0659703	0.309464	0.0299895	0.08333	0.262115		24	m24	mice	female	cerebellum
	GSE60413	PINK1 KO	2.98309e-05	10.7718	0.0237514	4.07468	6.67337		0.0063832	4.49711	0.674004	2.76096	1.06854		0.0851358	2.59456	0.0678354	5.16915	-2.55728		25	m25	mice	both	cerebellum; 6 weeks
	GSE60413	PINK1 KO	0.000171828	0.409367	11.1008	0.355789	-11.0471		0.0019436	0.0678354	16.9584	0.927652	-17.8163		1.8439	0.307011	1.71015	1.12381	-0.683047		26	m26	mice	both	cerebellum; 12 weeks
	GSE60413	PINK1 KO	2.98309e-05	0.674004	10.7718	3.87123	-13.969		0.129279	2.93272	2.12783	0.467872	0.466302		0.00438378	0.467872	8.59558	3.10983	-11.2332		27	m27	mice	both	cerebellum; 24 weeks
	GSE60413	PINK1 KO	0.156657	6.13562	0.0533387	0.0063832	6.23256		0.00438378	8.30319	0.0063832	0.0851358	8.21605		0.0533387	1.023	0.0533387	9.19437	-8.17136		28	m28	mice	both	midbrain; 6 weeks
	GSE60413	PINK1 KO	0.0175661	0.927652	50.2809	0.355789	-49.6915		0.531419	4.28332	9.19437	0.0315876	-4.41121		1.58189	0.753194	19.4315	0.674004	-17.7704		29	m29	mice	both	midbrain 24 weeks
	GSE60413	PINK1 KO	0.0533387	0.0678354	17.7665	0.600102	-18.2454		0.105525	2.76096	5.88654	0.129279	-3.14934		0.753194	0.409367	1.58189	4.28332	-4.70265		30	m30	mice	both	striatum; 6 weeks
	GSE60413	PINK1 KO	9.83768e-05	12.1148	0.531419	0.600102	10.9834		1.31466e-08	2.59456	3.10983	2.27798	-2.79325		1.45912	12.4616	0.00911356	1.71015	12.2015		31	m31	mice	both	striatum; 12 weeks
	GSE60413	PINK1 KO	1.31466e-08	0.307011	2.27798	0.467872	-2.43884		0.000486566	7.18091	0.600102	1.58189	4.99941		2.43356	6.13562	0.00125301	0.0678354	8.5001		32	m32	mice	both	striatum; 24 weeks
	GSE7191	S1P2 KO	1.58114e-05	0.405376	15.5101	2.04101	-17.1457		0.00237681	2.27729	8.45977	2.4008	-8.5809		0.00749632	0.995758	5.81674	1.81904	-6.63253		33	m33	mice	male	neocortex
	GSE7191	S1P2 KO	1.51283	0.046458	0.289341	0.0159246	1.25402		0.548443	0.0250903	1.61134	0.0946152	-1.13242		0.325135	0.00237681	2.15736	0.405376	-2.23522		34	m34	mice	female	neocortex
	GSE7191	S1P2 KO	0.000440213	0.129518	4.68178	1.71341	-6.26522		6.04993e-05	0.256324	4.3315	2.79282	-6.86794		0.363787	0.198252	2.15736	0.256324	-1.85164		35	m35	mice	male	hippocampus
	GSE7191	S1P2 KO	0.0946152	2.27729	0.0125099	0.0250903	2.3343		0.00749632	0.325135	0.92176	0.225993	-0.815122		1.23852	0.325135	0.0800676	0.995758	0.487829		36	m36	mice	female	hippocampus
	GSE19534	SNCA KO	4.0558e-06	1.98313	13.8924	2.76096	-14.6702		0.00125301	0.531419	9.81164	0.927652	-10.2066		1.71015	0.223244	1.34186	3.10983	-2.5183		37	m37	mice		cerebellum; 6 months
	GSE19534	SNCA KO	0.223244	12.4616	0.600102	1.23009	10.8547		0.262885	1.23009	1.98313	1.023	-1.51316		2.59456	3.67299	0.753194	1.98313	3.53123		38	m38	mice		cerebellum; 21 months
	GSE19534	SNCA KO	0.012768	1.8439	10.4472	0.105525	-8.69606		0.0063832	1.34186	8.30319	0.0678354	-7.02278		0.753194	0.600102	1.98313	0.409367	-1.0392		39	m39	mice		striatum; 6 months
	GSE19534	SNCA KO	0.223244	22.9527	1.12381	1.23009	20.8221		1.023	6.13562	2.12783	0.156657	4.87414		0.262885	1.58189	4.94005	17.7665	-20.8618		40	m40	mice		striatum; 21 months
	GSE16974	EGR1 KO	3.87123	10.1271	0.262885	3.10983	10.6257		0.927652	2.12783	0.531419	2.27798	0.246082		1.71015	2.59456	0.307011	3.29227	0.705432		41	m41	mice	male	retina; 30 days
	GSE16974	EGR1 KO	5.40328	7.18091	0.0851358	0.262885	12.2362		3.87123	3.87123	0.0019436	0.674004	7.06651		1.34186	5.88654	0.837728	1.45912	4.93155		42	m42	mice	male	retina; 42 days
	GSE41821	PDE6B mutation	0.0218117	9.17037	0.000327105	1.20293	7.98893		0.103217	3.16244	0.702399	0.851607	1.71165		1.9909	6.82706	0.0453587	3.50006	5.27254		43	m43	mice		retina; 8 days
	GSE13984	L1CAM KO	13.6324	5.04611	0.0946152	6.05399e-06	18.5839		11.0339	0.783993	0.995758	0.000894659	10.8213		0.851181	0.111056	1.81904	0.449972	-1.30677		44	m44	mice	male	cerebellum; 11 days
	GSE5458	TOP2B KO	0.00311621	3.09415	0.155668	0.000102638	2.94149		0.000458072	3.52938	0.650962	0.0723628	2.80652		3.23582	2.31563	0.0147626	0.178348	5.35834		45	m45	mice	both	whole brain; embryo 14-18 days
	GSE40377	PDE10A KO	1.45912	12.1148	1.23009	0.531419	11.8124		0.531419	1.34186	0.927652	1.58189	-0.636262		0.0315876	3.47999	0.753194	5.16915	-2.41076		46	m46	mice	male	hippocampus; both with vehicle
	GSE40377	PDE10A KO	3.47999	0.927652	1.8439	0.000171828	2.56358		0.409367	3.29227	3.10983	0.187904	0.403896		0.600102	0.674004	2.93272	2.76096	-4.41957		47	m47	mice	male	striatum; both with vehicle
	GSE40296	ESET KO	0.0533387	1.98313	0.0851358	0.156657	1.79467		0.000789879	1.023	1.23009	0.837728	-1.04402		2.27798	6.9123	0.262885	2.27798	6.64941		48	m48	mice	male	dorsal telencephalon; embryo 14
	GSE4040	PPP1R1A KO	0.00125301	0.0315876	0.129279	0.0237514	-0.12019		9.26595e-07	0.187904	0.531419	0.105525	-0.449039		0.531419	2.98309e-05	0.0851358	0.129279	0.317034		49	m49	mice		hippocampus
	GSE41307	SHN2 KO	0.0533387	2.43356	3.29227	0.0678354	-0.873201		1.71015	8.89265	5.16915	0.0533387	5.38031		1.45912	7.45433	6.9123	7.73254	-5.73138		50	m50	mice	male	hippocampus
	GSE84185	chronic variable stress	1.66234	2.38691	4.03915	2.88852	-2.87842		0.795885	0.199933	0.326096	2.88852	-2.2188		6.32761e-08	0.0722125	1.53431	2.08027	-3.54236		51	m51	mice	male	cingulate gyrus
	GSE84185	chronic variable stress	2.90701	1.67556	2.4034	14.4023	-12.2232		6.4081	0.114452	0.0449544	7.48856	-1.01097		0.140074	3.46003	0.501937	1.54e-05	3.09816		52	m52	mice	male	dentate gyrus
	GSE151807	chronic mild stress	2.59456	8.0155	8.59558	15.7772	-13.7627		8.59558	14.6336	2.76096	1.12381	19.3444		5.64242	13.1683	9.81164	19.0092	-10.0101		53	m53	mice	male	amygdala
	GSE151807	chronic mild stress	0.156657	0.674004	34.9704	2.43356	-36.5733		0.927652	0.674004	14.2609	5.88654	-18.5458		2.27798	1.58189	22.4989	1.58189	-20.2209		54	m54	mice	male	hippocampus
	GSE151807	chronic mild stress	26.7215	60.8072	0.0237514	1.023	86.482		15.0106	40.5878	0.0851358	0.0315876	55.4816		4.94005	38.8662	0.753194	3.29227	39.7608		55	m55	mice	male	prefrontal cortex
	GSE151807	chronic mild stress	19.8578	47.778	7.45433	0.0533387	60.1282		16.5605	28.197	3.47999	0.600102	40.6774		19.4315	41.1684	9.5007	0.012768	51.0865		56	m56	mice	male	cerebral cortex
	GSE46139	INSM1 KO	2.27693e-06	6.59012	0.720426	3.5646	2.30509		0.0292641	3.0367	3.94058	3.20783	-4.08245		1.97573	32.8593	0.00906859	0.798059	34.0279		57	m57	mice		pituitary; embryo 17
	GSE2866	ALDH5A1 KO	9.22362e-05	1.51283	0.0200807	1.15412	0.338721		0.000206501	0.851181	0.129518	0.783993	-0.0621239		0.0200807	0.449972	0.0159246	7.98515	-7.53102		58	m58	mice		hippocampus; day 19
	GSE2866	ALDH5A1 KO	0.0561231	0.00237681	0.995758	0.111056	-1.04831		0.0125099	1.32643	0.405376	0.0381519	0.895411		0.00431212	0.0125099	0.289341	5.23354	-5.50606		59	m59	mice		cortex; day 19
	GSE2866	ALDH5A1 KO	0.0800676	3.67336	0.256324	0.548443	2.94866		0.0946152	5.42446	0.0672815	0.0800676	5.37172		0.92176	2.65857	0.225993	0.225993	3.12834		60	m60	mice		cerebellum; day 19
	GSE3343	SOD1 mutation	1.20293	5.45101	8.6212	1.01837	-2.98562		0.702399	2.5407	1.10841	0.634274	1.50041		1.62605	3.50006	2.12158	3.00029	0.0042451		61	m61	mice		oculomotor nucleus; 10 weeks
	GSE3343	SOD1 mutation	0.272342	0.0453587	2.25677	7.87727e-05	-1.93915		0.147144	0.455153	1.40546	0.00685879	-0.810023		1.30194	0.085301	0.0565766	0.123769	1.2069		62	m62	mice		spinal cord; 10 weeks
	GSE22137	RSK2 KO	0.0698219	0.00170623	1.9909	0.00352872	-1.9229		0.173525	0.634274	0.312329	1.60215e-05	0.495455		4.42125	0.272342	0.0453587	0.000128952	4.6481		63	m63	mice	male	hippocampus; 2 months
	GSE4623	NFIA deficient	7.98515	0.0310724	2.27729	0.00125328	5.73768		3.07206	0.046458	2.27729	0.00125328	0.839973		2.79282	0.0250903	5.81674	0.00237681	-3.00121		64	m64	mice		brain; embryo 18
	GSE1947	PMP22 KO	5.13086e-09	0.000581237	5.96035	10.6817	-16.6415		0.00402729	0.902917	2.6225	5.56332	-7.27888		2.24439	1.21581	0.315751	2.89246	0.251988		65	m65	mice		sciatic nerve; day 60
	GSE1947	PMP22 point mutation	0.645432	0.0910683	0.48585	3.17922	-2.92857		0.219197	1.68741	2.12749	0.438958	-0.659843		0.0910683	0.0444349	0.48585	8.63557	-8.98592		66	m66	mice		sciatic nerve; day 4
	GSE1947	Trembler	0.19085	3.50143e-05	1.89474	3.46991	-5.17377		0.166302	0.352383	1.48393	0.764906	-1.73015		1.21299	0.144098	0.831052	3.94392	-3.41788		67	m67	mice		sciatic nerve; day 4
	GSE1482	NF1 Heterozygotic knockout (NF1+/-)	0.0159246	0.225993	3.51769	0.129518	-3.40529		0.00321889	1.23852	1.81904	0.225993	-0.80329		5.61886	0.851181	1.92824	0.0159246	4.52588		68	m68	mice		hippocampus; d15
	GSE92718	sciatic nerve cuff	0.150991	0.458324	10.472	2.92357	-12.7863		0.0504341	0.0162517	15.0589	7.74383	-22.7361		30.8589	0.826331	0.124203	0.00109702	31.5599		69	m69	mice	male	anterior cingulate cortex
	GSE72262	stress	0.00826693	0.18756	12.4876	0.00385983	-12.2956		0.011734	0.08333	4.6387	0.18756	-4.73119		0.0299895	1.05532e-05	5.09597	0.41465	-5.48062		70	m70	mice	female	medial prefrontal cortex; age 17 wks
	GSE72262	stress	0.0515009	1.15219	0.687443	0.000388022	0.515856		1.75852	2.67305	0.155731	0.000227751	4.27561		0.18756	0.474879	1.04798	0.540357	-0.925895		71	m71	mice	female; ovx	medial prefrontal cortex; age 17 wks
	GSE8870	social defeat, susceptible	0.842893	0.136759	5.78806	0.539859	-5.34827		0.316244	0.136759	1.96849	0.196369	-1.71186		1.96849	0.045642	3.07197	0.842893	-1.90073		72	m72	mice	male	nucleus accumbens
	GSE8870	social defeat, not susceptible	3.07291	3.81805	1.02601	1.83266	4.03229		0.932035	0.27217	1.12528	3.62408	-3.54515		2.73134	1.12528	1.57554	0.759818	1.52126		73	m73	mice	male	nucleus accumbens
	GSE8870	social defeat, susceptible	0.000659942	1.22932	0.196369	0.418492	0.615116		0.00534127	1.83198	0.0582795	1.33918	0.439853		0.0352482	0.316244	0.196369	5.08647	-4.93135		74	m74	mice	male	ventral tegmental area
	GSE8870	social defeat, not susceptible	0.00162424	1.02601	3.43521	1.45498	-3.86255		0.0268549	1.96921	1.57554	0.073512	0.347015		0.073512	0.136877	7.59501	18.2243	-25.6089		75	m75	mice	male	ventral tegmental area
	GSE140595	low responders (v high)	0.018996	0.00143529	1.89288	0.590643	-2.46309		0.184715	1.13388	0.797589	0.111417	0.409587		1.13388	0.327684	0.797589	0.590643	0.07333		76	m76	rats	male	hippocampus; generation 15; age 14 days
	GSE10784	Df(16)A/+	0.409367	2.98309e-05	61.492	66.372	-127.455		1.23009	9.26595e-07	22.9527	34.9704	-56.693		3.47999	0.105525	30.7298	0.0175661	-27.1619		77	m77	mice	male	prefrontal cortex
	GSE20388	Flinders depression sensitive line	29.4525	6.21976	1.32829	0.157125	34.1868		7.47621	4.64973	2.96592	2.34191	6.81812		0.560476	7.74072	9.12821	3.30687	-4.13389		78	m78	rats	male	frontal cortex; cohort 1
	GSE20388	Flinders depression sensitive line	18.7779	5.73868	0.0719821	0.0117636	24.4328		17.2086	6.69838	0.00615056	0.0211411	23.8797		0.130585	1.32423	1.66692	7.72916	-7.94126		79	m79	rats	male	frontal cortex; cohort 2
	GSE20388	Flinders depression sensitive line	17.2298	8.8442	0.072592	0.0119009	25.9895		12.2223	3.30805	0.2959	0.072592	15.1619		0.0280114	0.388898	4.65116	16.4675	-20.7018		80	m80	rats	male	hippocampus; cohort 1
	GSE20388	Flinders depression sensitive line	12.2073	4.64255	1.54853	0.439812	14.8615		7.46676	3.47846	1.54853	0.624717	8.77198		1.54853	5.28747	7.20682	1.6677	-2.03853		81	m81	rats	male	hippocampus; cohort 2
	GSE9797	cort. treatment 14 days	9.73068	5.53224	1.55822	1.559e-05	13.7047		5.76142	2.65246	0.94338	8.45658e-05	7.47042		1.33371	1.67785	6.47607	0.857925	-4.32244		82	m82	rats		frontoparietal cortex; age 2 months
	GSE9789	bulbectomized	0.257121	4.05658	0.391014	2.33877e-06	3.92268		4.92038e-05	0.701352	10.6405	0.158389	-10.0975		18.424	0.857925	0.0215942	0.000927826	19.2594		83	m83	rats		frontoparietal cortex; age 2 months
	GSE33618	BRAF conditional KO	2.75055e-06	5.78168	4.41843	3.42083	-2.05758		0.00142055	8.44119	1.01129	5.30745	2.12387		0.0695778	6.27542	4.41843	3.6101	-1.68354		84	m84	mice	male	hippocampus; 4 months
	GSE33618	CAMKII-Cre	0.00479899	1.32415	2.24215	0.0695778	-0.982783		0.0428499	0.465778	2.09493	0.224343	-1.81064		4.20872	0.158285	0.408145	0.189314	3.76954		85	m85	mice	male	hippocampus; 6 months
	GSE26025	prenatal stress	0.0413537	4.71603	0.223244	0.156657	4.37749		0.00438378	1.71015	0.674004	1.34186	-0.301332		5.64242	4.49711	0.00438378	0.531419	9.60373		86	m86	mice	female	left hippocampus; in wt mice
	GSE26025	prenatal stress	0.0678354	6.13562	4.07468	0.0237514	2.10503		0.355789	2.43356	0.600102	0.00911356	2.18014		0.409367	1.8439	1.12381	0.0533387	1.07612		87	m87	mice	female	left hippocampus; in 5HTT+/- mice
	GSE26025	5HTT +/-	4.0558e-06	1.98313	0.0063832	5.48931e-05	1.97669		0.000292694	0.355789	0.0063832	0.00125301	0.348446		0.0063832	1.71015	0.000292694	1.23009	0.486148		88	m88	mice	female	left hippocampus
	GSE77971	prenatal infection	4.31417	0.0632992	4.10272	0.829106	-0.554356		1.11708	2.13112	0.0287768	2.44046	0.778962		1.22979e-06	0.00247249	5.69193	34.312	-40.0015		89	m89	mice		nucleus accumbens; 12 weeks
	GSE41608	SMARCA5 conditional KO	0.0698219	7.87727e-05	25.9772	0.012572	-25.9198		2.5407	1.40546	4.82024	0.000207244	-0.874291		0.312329	0.00685879	6.12011	1.40546	-7.20638		90	m90	mice		eyeball
	GSE41608	BRG1 conditional KO	2.72548e-06	1.86476	0.510717	0.312329	1.04171		9.29853e-08	1.9909	3.32903	1.40546	-2.74359		0.0698219	0.0453587	0.403628	5.89285	-6.18129		91	m91	mice		eyeball
	GSE8555	PHGDH KO	2.98309e-05	0.753194	0.0678354	0.0237514	0.661637		0.000789879	1.34186	0.0533387	2.27798	-0.988667		0.600102	2.27798	0.012768	1.23009	1.63522		92	m92	mice		head; embryo 13.5
	GSE35396	NEUROD1 KO tissue specific	0.00294989	4.28332	2.27798	0.0413537	1.96694		0.0019436	1.23009	8.59558	0.129279	-7.49283		4.07468	0.156657	4.49711	2.59456	-2.86034		93	m93	mice	both	pineal gland; zt6, 2 months
	GSE35396	NEUROD1 KO tissue specific	0.0678354	0.0063832	2.43356	1.86814e-07	-2.35934		0.0063832	0.000486566	5.64242	0.000292694	-5.63584		8.59558	0.000292694	2.43356	0.00438378	6.15793		94	m94	mice	both	retina, zt6 2 months
	GSE3595	KLF7 KO	0.00832779	0.728761	2.38232	0.00832779	-1.65356		0.0636128	0.651307	0.393201	0.212752	0.108966		0.811525	2.22875	0.512077	0.293808	2.23439		95	m95	mice		olfactory epithelium; day 1
	GSE54418	TIA1 KO	0.0406098	1.26412	3.4708	0.501613	-2.66769		0.0406098	4.67552	4.25405	1.49053	-1.02845		2.60564	4.46232	0.387037	1.26412	5.41681		96	m96	mice		cerebellum; 3 months
	GSE54418	TIA1 KO	0.0312416	3.10941	0.635535	0.123919	2.3812		0.709955	2.0063	2.0063	1.61161	-0.901651		0.963746	0.963746	0.874015	4.05074	-2.99727		97	m97	mice		midbrain; 3 months
	GSE54418	TIA1 KO	0.501613	1.73793	0.709955	0.290966	1.23862		0.566112	0.874015	4.46232	0.709955	-3.73215		4.46232	1.26412	0.441954	7.60925	-2.32475		98	m98	mice		spinal cord; 3 month
	GSE54418	TIA1 KO	6.07014e-06	0.149705	3.28757	0.123919	-3.26178		0.00139363	1.73793	2.60564	0.0406098	-0.906928		1.05866	0.290966	0.441954	5.57713	-4.66946		99	m99	mice		cerebellum; 6 months
	GSE54418	TIA1 KO	1.52939e-07	0.21231	3.28757	5.8146	-8.88986		0.000123507	0.566112	9.62933	1.61161	-10.6747		0.441954	1.05866	1.05866	15.4246	-14.9826		100	m100	mice		midbrain; 6 months
	GSE54418	TIA1 KO	3.9885e-05	0.566112	0.874015	1.8695	-2.17736		6.07014e-06	0.566112	2.76843	1.15878	-3.36109		0.635535	1.05866	0.874015	12.8901	-12.0699		101	m101	mice		spinal cord; 6 months
	GSE55314	GRID2 KO	7.87727e-05	2.5407	1.9909	10.613	-10.0632		5.0206e-06	0.123769	8.6212	10.3166	-18.814		5.89285	13.7905	0.510717	0.455153	18.7174		102	m102	mice	female	cerebellum; 12 weeks
	GSE10784	Df(16)A/+	5.16915	0.012768	35.5164	7.45433	-37.7889		4.07468	0.467872	9.81164	2.59456	-7.86365		1.45912	0.105525	44.1226	6.38963	-48.9476		103	m103	mice	male	hippocampus
	GSE9038	HTT knockin	3.29227	1.71015	18.5909	8.0155	-21.604		1.58189	1.023	4.49711	4.07468	-5.96691		0.187904	0.187904	20.7224	14.2609	-34.6075		104	m104	mice	both	striatum
	GSE9038	HTT knockin	0.600102	4.28332	5.88654	3.10983	-4.11296		1.23009	2.12783	1.34186	0.927652	1.0884		0.187904	1.34186	3.10983	6.64853	-8.2286		105	m105	mice	both	cerebellum
	GSE18326	FOX03 KO	0.355789	2.93272	1.23009	2.12783	-0.0694042		0.00911356	1.8439	0.927652	4.94005	-4.0147		0.307011	6.38963	0.012768	8.30319	-1.61932		106	m106	mice	both	forebrain
	GSE6614	CHRNA7 KO	0.00125328	3.07206	0.449972	5.23354	-2.6102		0.000138868	3.36558	0.449972	1.92824	0.987511		0.0800676	1.32643	0.405376	11.5885	-10.5874		107	m107	mice	both	whole brain
	GSE6614	CHRNA4 KO	1.15412	0.0672815	0.325135	2.04101	-1.14475		0.289341	0.659657	0.225993	2.4008	-1.6778		0.0310724	0.00571531	2.04101	1.15412	-3.15834		108	m108	mice	both	whole brain
	GSE5320	CHRNB4 deficiency	1.23852	0.198252	0.198252	3.67336	-2.43484		2.52789	1.61134	0.198252	3.67336	0.267625		0.00749632	0.0310724	2.79282	3.51769	-6.27194		109	m109	mice	both	whole brain
	GSE8972	NRL KO	9.19698	2.15736	0.129518	0.0800676	11.1448		3.51769	0.851181	2.65857	0.0946152	1.61569		2.65857	1.0732	2.15736	1.23852	0.335892		110	m110	mice	both	whole retina; 2 months
	GSE10953	SOD1 mutation	7.82774	0.0281784	2.84262	0.0281784	4.98512		2.12158	0.0453587	3.32903	0.00352872	-1.16563		13.4555	0.00685879	1.62605	0.103217	11.7331		111	m111	mice	male	motor neurons; 60 days
	GSE10953	SOD1 mutation	6.82706	1.30194	0.932777	0.012572	7.18366		1.62605	0.356053	1.30194	0.203082	0.477082		6.35158	0.455153	1.62605	0.0565766	5.1241		112	m112	mice	male	motor neurons; 90 days
	GSE10953	SOD1 mutation	0.000128952	0.312329	1.01837	18.8691	-19.575		0.00077295	0.00077295	2.25677	12.797	-15.0522		1.62605	1.01837	0.103217	3.00029	-0.459089		113	m113	mice	male	motor neurons; 120 days
	GSE39811	DHCR7 KO	2.63955e-06	1.59183	0.000144111	0.181325	1.41036		9.46111e-07	1.31463	0.504145	0.0426451	0.767844		0.118419	0.920017	5.55507e-07	0.722772	0.315664		114	m114	mice		brain; embryo 18
	GSE3075	IGHMBP2 mutation	0.203082	0.510717	1.40546	0.147144	-0.838806		0.510717	1.62605	1.20293	0.012572	0.921266		0.570401	0.0166696	2.68941	11.2177	-13.32		115	m115	mice	male	spinal cord
	GSE4866	POLG mutation	0.0175661	2.76096	2.59456	0.00911356	0.174847		0.0851358	5.40328	2.43356	0.0851358	2.96971		6.38963	1.98313	0.187904	1.34186	6.84299		116	m116	mice		cochlea
	GSE26822	DICER1 KO	0.00125301	0.105525	2.59456	2.12783	-4.61561		0.000789879	0.0237514	3.10983	1.34186	-4.42715		0.0851358	0.355789	0.837728	1.34186	-1.73866		117	m117	mice		cochlea; P16
	GSE11276	RTN4 KO	0.105525	0.0237514	3.67299	8.11479e-06	-3.54372		0.600102	0.00911356	4.28332	0.012768	-3.68687		0.187904	0.0413537	1.98313	0.0413537	-1.79522		118	m118	mice		spinal cord
	GSE102849	BPA maternal exposure	0.811913	0.0385632	14.1188	0.148706	-13.417		3.23172	2.22948	2.87623	0.0293528	2.55563		0.00043181	0.00112209	7.35654	12.6792	-20.0342		119	m119	mice	male	hippocampus
	GSE102965	learned helplessness	13.7036	8.74664	0.505803	0.000247524	21.9442		12.2843	2.68756	0.387967	0.0157461	14.5681		7.05189	6.26907	8.16285	1.5825e-06	5.15811		120	m120	mice		hippocampus
	GSE103435	chronic restrained stress	0.386783	2.68345	1.52682	0.0972106	1.44621		0.208607	1.2922	20.9068	3.77636	-23.1824		7.87027	4.60944	6.01128	1.07945	5.38898		121	m121	mice	male
	GSE72343	susceptible; chronic social defeat stress	2.03946e-12	8.26441e-06	23.4333	12.829	-36.2623		8.16001e-08	0.0417015	6.92365	15.7954	-22.6774		0.264316	0.533752	0.676738	1.7151	-1.59377		122	m122	mice	male	amygdala; 28d post CSDS both groups
	GSE72343	resistant; chronic social defeat stress	1.24131e-07	0.000136063	5.85108	10.0982	-15.9492		0.0286112	0.147514	7.14683	12.0904	-19.0611		0.393278	0.250336	8.27081	0.580535	-8.20773		123	m123	mice	male	amygdala; 28 d post CSDS both groups
	GSE81672	chronic stress; resilient	0.0122092	1.21251	2.10312	2.25222	-3.13062		0.00118206	7.67955	1.5613	3.26013	2.85931		0.000743384	0.823994	8.53926	18.9204	-26.6349		124	m124	mice		pfc; both saline treated
	GSE81672	chronic stress; resilient	7.72042	1.97771	2.42743	1.82901e-07	7.27071		15.3738	8.58271	1.45464	1.82901e-07	22.5019		10.4328	3.28491	8.29057	0.000779038	5.42637		125	m125	mice		nac; both saline treated
	GSE81672	chronic stress; resilient	0.180569	3.06282	0.180569	1.95304e-11	3.06282		1.20351	6.31781	0.29654	8.84118e-05	7.22468		1.20351	0.253514	0.0297835	6.31781	-4.89057		126	m126	mice		ventral hippo; both saline treated
	GSE81672	chronic stress; resilient	0.00105098	1.55496	0.062867	0.178183	1.31496		0.000398527	22.0631	3.26088	0.581751	18.2209		18.1783	6.61924	0.394211	3.83955	20.5637		127	m127	mice		basolateral amygdala; both saline treated
	GSE83636	miR17-92 KO	5.21227	8.72097	1.31236	0.000157346	12.6207		2.58312	10.2903	5.69656	0.000462417	7.1764		6.99668	2.10844	1.31236	0.642744	7.15001		128	m128	mice		hippocampus
	GSE85136	stress in WT	2.58954	17.4808	2.78767e-10	2.78767e-10	20.0703		0.425393	9.36964	0.0276764	2.71817e-05	9.76733		0.168218	1.46993	0.139851	0.94332	0.554978		129	m129	mice	female	brain
	GSE85136	stress in WT	10.412	4.52981	9.78583e-08	3.61102e-12	14.9418		12.4004	6.15198	0.00607978	1.05695e-06	18.5463		0.17659	0.386027	0.289075	0.713033	-0.439492		130	m130	mice	male	brain
	GSE85136	stress in WT	10.4777	18.5086	1.69922e-09	2.50725e-15	28.9863		6.98357	18.1004	0.0701211	2.1858e-10	25.0138		0.18934	3.20584	0.406427	0.910974	2.07778		131	m131	mice	both	brain
	GSE90962	subchronic stress	9.21444	18.2063	0.0860625	5.60756e-13	27.3347		9.52116	3.88338	1.12952	5.23318e-09	12.275		16.1945	2.77089	0.842459	0.00127815	18.1217		132	m132	mice	female	nac
	GSE83336	Flinders sensitive line; compared to resistant	2.36791e-07	8.92834	4.47005e-05	5.57526	3.35303		2.0331e-06	2.51622	6.52676	16.2362	-20.2467		7.81706	33.7291	0.00428723	4.48914	37.0527		133	m133	rats	male	ventral dentate gyrus
	GSE104424	APPdelta9	4.87548	0.0165233	0.128903	2.35046e-07	4.7631		0.361628	1.90297	3.40289	0.00259072	-1.14088		2.6806	0.00391308	0.477387	0.311329	1.8958		134	m134	mice	male	hippocampus; 6 months
	GSE100070	FMN2 KO	36.4413	20.4102	2.01151e-05	0.154266	56.6973		17.0282	2.18177	0.126661	1.37112	17.7122		0.0295899	3.97989	0.411688	3.77549	-0.177698		135	m135	mice	male	hippocampus; 3 months
	GSE100070	FMN2 KO	1.254	1.74859	1.61641	17.0193	-15.6331		0.410778	1.74859	0.126274	10.7428	-8.70967		2.33388	3.19137	3.19137	0.606144	1.72774		136	m136	mice	male	hippocampus; 8 months
	GSE100070	FMN2KO/APP	0.0298661	0.00253926	16.2437	0.609997	-16.8213		0.0222331	1.62365	11.0989	1.04629	-10.4993		6.06774	0.263555	4.86041	4.19853	-2.72764		137	m137	mice	male	hippocampus; 3 months
	GSE77572	R521C knock-in	3.56454e-05	0.0613178	1.92022	5.93029	-7.78917		0.00238073	7.40671	0.447616	4.6141	2.34737		2.63176	4.01748	0.566391	3.82785	2.25501		138	m138	rats	male	cortex; various times of day
	GSE84175	CTCF cKO	0.19384	0.0705774	3.71424	0.365144	-3.81497		2.01165	6.44661	0.365144	0.229971	7.86314		0.0705774	1.87118	3.71424	13.6159	-15.3884		139	m139	mice	male	hippocampus
	GSE99112	UPF3B KO	6.58279e-12	0.225425	21.3598	39.9563	-61.0907		0.000395962	1.9042	2.51531	28.5204	-29.1311		0.0303618	3.59896	1.76554	4.65126	-2.78748		140	m140	mice		frontal cortex
	GSE139524	PWScrm+/-	4.43613e-08	6.36693e-05	0.226559	0.0184438	-0.244939		1.05405e-07	0.00318801	6.87395	0.00211538	-6.87288		2.42707	0.0428711	0.0184438	9.75855e-06	2.45149		141	m141	mice		hypothalamus
	GSE93918	HDAC2 KO in forebrain neurons	4.73181	61.9641	3.75896e-05	2.01691e-05	66.6959		0.688733	21.5535	1.24791	0.00494092	20.9894		1.36004	21.9977	2.14718	0.163833	21.0467		142	m142	mice	male	pfc; both vehicle chronic; 8-20 weeks
	GSE85162	APP/PS1	0.701704	2.26727	0.00949238	20.4484	-17.4889		0.148668	0.496103	6.47937	16.0165	-21.8511		22.6175	34.3048	0.000131348	0.00472252	56.9174		143	m143	mice	male	frontal cortex; 8 months
	GSE85162	APP/PS1	0.559754	15.2623	3.91918e-07	5.05587	10.7662		0.00218115	7.79421	5.74628	3.8058	-1.75569		14.5242	18.782	3.43888e-08	0.00949238	33.2968		144	m144	mice	male	hippocampus; 8 months
	GSE85162	APP/PS1	0.437227	1.59175	0.00143941	17.9722	-15.9446		0.0520012	0.0819217	5.05587	12.7511	-17.6731		16.7869	29.6806	0.00218115	0.0237959	46.4415		145	m145	mice	female	frontal cortex; 8 months
	GSE85162	APP/PS1	1.24867	9.52175	0.00058945	1.35784	9.41199		0.00472252	2.41786	4.00187	4.40882	-5.98811		5.98593	18.782	0.000365368	0.0406395	24.727		146	m146	mice	female	hippocampus; 8 months
	GSE80633	CRTC1 KO	0.0678354	4.07468	0.409367	0.409367	3.32378		0.409367	7.73254	2.12783	0.837728	5.17635		12.8128	18.1767	0.129279	0.000486566	30.8597		147	m147	mice	female	cortex; 2 months
	GSE40393	5-HTT KO	17.4634	0.000387366	0.0659119	6.32155e-12	17.3979		6.07142	3.9169e-05	0.0395724	9.61355e-08	6.03189		0.223503	2.28855e-07	2.50587	0.00385454	-2.28622		148	m148	mice	male	amygadala; 7 months
	GSE37056	FOSB KO	5.23244e-06	0.103884	2.06516e-05	9.48192	-9.37805		0.000644483	0.41465	0.0659703	10.7718	-10.4224		0.103884	3.99234	5.23244e-06	0.011734	4.08448		149	m149	mice	female	hippocampus; saline both groups
	GSE29014	high anxiety HAB v NAB	0.413522	1.23866	0.0321828	1.35091	0.269089		0.310412	1.35091	0.225953	1.03063	0.404742		2.29052	1.03063	0.0864506	1.46866	1.76603		150	m150	mice	male	basolateral amygdala
	GSE29014	low anxiety LAB v NAB	2.77504	2.29052	0.265931	1.99466	2.80497		0.413522	1.03063	0.605487	1.72067	-0.882009		3.3079	1.72067	0.759451	2.13986	2.12927		151	m151	mice	male	basolateral amygdala
	GSE29014	high anxiety HAB v NAB	11.4666	3.68968	4.09242	0.0321828	11.0317		13.9284	13.9284	1.13191	0.00128875	26.7237		1.13191	15.43	9.84116	2.94732	3.77341		152	m152	mice	male	central amygdala
	GSE29014	low anxiety LAB v NAB	2.77504	2.94732	0.0179311	0.00128875	5.70313		1.03063	1.13191	0.844434	0.00199676	1.31611		3.88844	1.99466	0.605487	0.844434	4.43317		153	m153	mice	male	central amygdala
	GSE29014	high anxiety HAB v NAB	5.90853	0.605487	0.759451	0.158747	5.59582		0.934815	1.13191	0.0321828	0.0321828	2.00236		2.77504	0.759451	0.310412	1.35091	1.87316		154	m154	mice	male	cingulate cortex
	GSE29014	low anxiety LAB v NAB	4.30158	1.85492	0.413522	0.0689364	5.67405		1.99466	0.536382	0.107077	0.0321828	2.39178		2.13986	0.605487	2.44661	1.03063	-0.731898		155	m155	mice	male	cingulate cortex
	GSE29014	high anxiety HAB v NAB	0.67982	1.03063	0.107077	0.00449365	1.59888		0.225953	1.72067	0.225953	0.00128875	1.71939		2.60813	1.46866	0.0242215	0.0542486	3.99832		156	m156	mice	male	dentate gyrus
	GSE29014	low anxiety LAB v NAB	0.190293	0.158747	0.0179311	0.0130464	0.318062		0.225953	0.759451	0.0420952	0.000101777	0.943207		1.23866	0.0864506	0.472426	3.3079	-2.45522		157	m157	mice	male	dentate gyrus
	GSE29014	high anxiety HAB v NAB	5.90853	0.413522	0.934815	0.0689364	5.3183		1.99466	0.225953	0.158747	0.0130464	2.04882		2.94732	0.131089	0.158747	0.759451	2.16021		158	m158	mice	male	paraventricular nucleus
	GSE29014	low anxiety LAB v NAB	1.72067	0.00653608	0.536382	0.0689364	1.12189		1.59192	0.265931	0.0864506	0.00199676	1.7694		1.35091	0.00199676	0.225953	2.13986	-1.0129		159	m159	mice	male	paraventricular nucleus
	GSE24775	SD v long day 2 wks	5.64242	10.1271	5.64242	0.223244	9.9039		2.59456	11.4344	1.98313	0.000789879	12.045		17.7665	12.4616	0.0237514	0.0063832	30.198		160	m160	mice	male	pars tuberalis
	GSE8641	C10 congenic v AJ	1.86476	0.00352872	1.62605	0.0565766	0.185656		0.272342	0.147144	1.40546	0.103217	-1.08919		0.356053	0.0453587	0.570401	0.0281784	-0.197168		161	m161	mice	male	hippocampus
	GSE8641	C10 congenic v AJ	0.0390618	3.21351	3.57851	0.240947	-0.566886		0.0977525	0.240947	0.427744	0.281113	-0.370158		0.936252	0.119387	1.56971	0.548535	-1.06261		162	m162	mice	male	whole brain
	GSE9134	HDAC5 KO	0.000661179	0.0268549	1.57554	1.36856e-05	-1.54804		0.0107498	0.073512	1.22985	0.00024624	-1.14584		1.22985	0.000661179	0.932035	0.0148331	0.283648		163	m163	mice		nucleus accumbens
	GSE150939	PINK1 KO	0.000927894	0.0201717	12.2834	0.520545	-12.7829		0.00832816	1.04812	4.59018	0.794788	-4.32852		2.63342	1.34333	4.00167	2.78826	-2.81318		164	m164	rats	male	periaqueductal gray
	GSE150939	PINK1 KO	0.0795314	0.0038999	7.08618	3.80282	-10.8056		7.77485e-05	0.000129597	19.1915	7.861	-27.0523		0.400826	0.30755	9.81638	1.78913	-10.8971		165	m165	rats	female	periaqueductal gray
	GSE87202	MEF2C conditional KO	0.696786	1.06026	9.84422	0.0529053	-8.14008		0.421298	0.779259	13.9984	7.44728	-20.2452		10.1652	6.89666	15.1373	0.191345	1.73324		166	m166	mice	male	cortex
	GSE56028	unpredictable chronic mild stress	2.24479	2.01637e-10	2.68858	3.17419e-09	-0.443791		1.17018	0.000397395	4.67524	1.7956e-05	-3.50469		3.88825	5.20557e-10	3.88825	1.79467e-07	-1.78947e-07		167	m167	rats	male	dentate gyrus
	GSE9788	reserpine single dose	0.016245	1.80238	14.6489	0.0365738	-12.8669		0.00630796	4.45501	12.2398	0.158389	-7.93689		0.0587894	0.257121	15.3729	6.47607	-21.5331		168	m168	rats		cortex
	GSE87675	Kmt2a/Mll1 KO	15.8564	0.000388022	2.19046	5.23244e-06	13.6663		9.17118	0.0515009	10.7718	0.223651	-1.77274		0.26422	0.000130228	30.5377	0.611184	-30.8845		169	m169	mice	male	prefrontal cortex
	GSE61499	USP18 KO	0.00115802	0.0281784	1.30194	0.085301	-1.35791		1.60215e-05	0.012572	8.35266	0.0698219	-8.40989		4.03963	0.00935217	0.203082	0.356053	3.48985		170	m170	mice		total brain lysate
	GSE61499	IFNAR KO	7.87727e-05	0.00077295	15.5214	0.312329	-15.8329		0.00170623	0.00935217	8.89378	0.0359609	-8.91868		3.00029	0.000507216	1.86476	0.312329	0.823716		171	m171	mice		total brain lysate
	GSE36237	Tg2576	0.753194	0.0533387	3.10983	0.105525	-2.40883		0.467872	0.187904	0.105525	0.223244	0.327006		0.105525	0.0237514	0.753194	3.87123	-4.49515		172	m172	mice		prefrontal cortex; both with vehicle
	GSE109445	chronic stress	32.0813	10.4351	0.275845	0.00259111	42.238		27.2127	5.61711	0.172089	0.000760945	32.6569		2.26473	11.0557	3.04205	6.501e-06	10.2784		173	m173	rats		hippocampus
	GSE17735	Disc1-L100P	0.0357734	2.18053	0.816454	5.94838e-05	1.39979		0.135063	1.4058	1.08808	3.33833e-05	0.452751		0.355862	0.011241	0.135063	0.135063	0.0969776		174	m174	mice	both	frontal cortex
	GSE29417	MSN strain	4.6387	1.49891	0.08333	0.00570825	6.04857		1.62587	0.103884	3.20566	1.49891	-2.97482		4.41794	0.687443	1.04798	0.127926	3.92948		175	m175	mice	male	hippocampus
	GSE143650	PER3 KO	0.0763181	6.90705	0.000575979	0.0147338	6.96806		0.0074249	3.84503	0.245611	0.245611	3.36123		2.90219	7.17779	6.518e-05	0.0763181	10.0036		176	m176	mice	male	hypothalamus
	GSE113368	SHANK3 overexpress	8.18929e-06	0.105889	0.001956	0.00641891	0.0975224		4.27177e-07	0.754664	3.11339	1.59174e-05	-2.35874		9.91678e-05	1.888e-07	2.13066	43.5414	-45.6719		177	m177	mice	male	mPFC
	GSE53061	Sp4neo KO	0.826331	0.00263002	2.42302	3.10124	-4.69529		0.826331	0.0295678	1.97163	1.01118	-2.12692		0.521419	0.00578396	2.42302	2.92357	-4.81938		178	m178	mice	male	cerebellum
	GSE33372	WFS1 KO	5.33128	3.9169e-05	0.18743	3.89354e-08	5.14389		5.81959	0.000227351	1.62532	9.61355e-08	4.1945		0.768855	2.28855e-07	5.33128	0.00385454	-4.56628		179	m179	mice		hypothalamus
	GSE109315	chronic social defeat stress (CSDS); susceptible	8.93798e-10	1.34663	0.000650391	8.1265	-6.78052		1.10439e-07	0.124742	1.02365	11.2608	-12.1597		1.23336	5.71503	0.00382999	1.34663	5.59793		180	m180	mice	male	mPFC; C57 strain
	GSE109315	CSDS; susceptible	1.47524e-05	0.0128724	21.4371	12.2907	-33.7148		5.2223e-05	1.25457	7.295	9.02896	-15.0693		2.78543e-08	0.024043	16.7874	42.2256	-58.9889		181	m181	mice	male	mPFC; DBA strain
	GSE109315	CSDS; susceptible	5.00294	0.140207	3.73112	0.0356369	1.37638		3.34851	2.3276	0.279976	0.16904	5.2271		9.57031	11.5043	0.00356498	1.22434e-09	21.0711		182	m182	mice	male	bnst; c57 strain
	GSE109315	CSDS; susceptible	4.14267e-06	0.0319017	0.0177586	3.30054	-3.2864		1.91309e-07	0.189167	5.17994	10.4634	-15.4542		0.000494479	0.0319017	3.48855	9.20942	-12.6656		183	m183	mice	male	bnst; DBA strain
	GSE109315	CSDS; susceptible	0.0431508	0.000812218	15.2788	23.7859	-39.0207		0.134646	1.50267	3.00871	17.2526	-18.624		0.000174521	0.86537	15.6652	3.37549	-18.1751		184	m184	mice	male	ventral hippo; c57
	GSE109315	CSDS; susceptible	53.9867	67.6559	3.3349e-11	6.87617e-05	121.643		24.6584	28.5461	2.00716e-05	0.00230952	53.2021		0.00742505	23.2631	0.56393	0.881526	21.8251		185	m185	mice	male	ventral hippo; DBA
	GSE109315	CSDS; resilient	2.48477	0.544787	0.108247	0.00926061	2.91205		0.949824	2.99265	1.61731	1.15009	1.17507		0.192821	0.132641	1.04719	1.15009	-1.87182		186	m186	mice	male	mPFC; C57 strain
	GSE109315	CSDS; resilient	0.419766	0.000119228	1.99824	0.0190645	-1.59742		6.91297	1.2448	3.30526	1.03871e-05	4.85251		0.365558	0.0139485	8.29812	4.94812	-12.8667		187	m187	mice	male	bnst; c57 strain
	GSE109315	CSDS; resilient	25.1989	44.668	3.59214e-11	0.385853	69.481		5.81054	10.6867	0.0150736	0.244943	16.2372		0.207079	24.7254	0.287245	0.0474086	24.5978		188	m188	mice	male	ventral hippo; c57
	GSE109315	DBA/2 v C57	0.357343	0.00421681	18.3557	3.91197	-21.9061		2.14916	2.45836	3.91197	2.30102	-1.60547		0.00282249	0.00617019	8.68541	29.4703	-38.1468		189	m189	mice	male	mPFC
	GSE109315	DBA/2 v C57	1.889	0.168908	0.00753374	0.000130503	2.05025		4.55743	4.13348	0.626989	0.00753374	8.05639		13.2357	5.70589	0.00237332	0.000130503	18.9391		190	m190	mice	male	bnst
	GSE109315	DBA/2 v C57	3.54473	0.0723118	0.0570428	5.01955	-1.45954		3.1704	2.02936	0.426118	1.62215	3.1515		1.83212e-05	0.486218	2.48589	12.597	-14.5967		191	m191	mice	male	ventral hippo
	GSE76567	DBA/1J v C57	16.8719	0.095781	4.6445	5.56724	6.75597		13.4416	1.08328	1.08328	1.08328	12.3583		7.20276e-05	0.385853	6.05883	18.9236	-24.5965		192	m192	mice	male	hippocampus
	GSE76567	DBA/1J v C57	0.00696449	0.000328864	17.9201	24.054	-41.9668		0.0138234	0.164485	2.17252	10.2386	-12.2328		8.59992e-12	2.32455	9.29978	16.3124	-23.2876		193	m193	mice	female	hippocampus
	GSE76567	DBA/2J v C57	1.98855	0.676738	6.14622	6.40048	-9.88141		1.02659	4.29191	1.46361	4.50595	-0.651064		1.23412	3.29962	2.28388	13.1848	-10.9349		194	m194	mice	male	hippocampus
	GSE76567	DBA/2J v C57	6.67016e-06	2.3686	19.213	36.3047	-53.149		0.00566121	3.98623	0.804547	27.4336	-24.2462		0.804547	19.6366	0.0489483	3.98623	16.4059		195	m195	mice	female	hippocampus
	GSE76567	129S1/Sv v C57	43.3227	1.90709	0.0144203	0.00146872	45.2139		22.7695	1.51386	0.377588	0.000119217	23.9057		0.00504111	0.238955	5.05351	5.28563	-10.0951		196	m196	mice	male	hippocampus
	GSE76567	129S1/Sv v C57	7.25784	0.0187232	2.47432	0.772776	4.02947		3.15702	4.34031	0.134973	0.163227	7.19912		1.52879e-08	0.546967	8.09745	19.1436	-26.6941		197	m197	mice	female	hippocampus
	GSE76567	AJ v C57	4.01647	1.41872	1.79937	2.22968	1.40615		2.70926	3.42433	4.65562	0.6461	0.83187		0.000130397	0.988619	8.52895	21.5457	-29.0859		198	m198	mice	male	hippocampus
	GSE76567	AJ v C57	14.0111	1.25842	2.02118	0.0715077	13.1768		8.10209	0.859905	6.46562	0.0895175	2.40687		0.0715077	0.0253262	17.0914	8.68573	-25.6803		199	m199	mice	female	hippocampus
	GSE76567	PWD v C57	5.47099	0.089438	0.95091	1.49007	3.11945		4.7786	5.95771	0.95091	0.0437867	9.74161		1.49007	0.692904	2.80658	8.38998	-9.01358		200	m200	mice	male	hippocampus
	GSE76567	PWD v C57	0.00420759	0.0829993	5.36885	4.90738	-10.189		0.126333	2.57226	4.0455	1.44346	-2.79036		1.11052	2.57226	2.73781	6.60969	-5.66471		201	m201	mice	female	hippocampus
	GSE76567	female v male; 129 strain	0.493325	0.058505	0.493325	5.51909	-5.46058		0.559143	9.04697	0.114286	2.34757	7.14425		0.788078	0.0925738	1.51216	20.1021	-20.7336		202	m202	mice	both	hippocampus
	GSE76567	female v male; AJ strain	53.418	29.6134	0.800866	0	82.2306		22.4018	0.286308	4.42119	1.12573e-07	18.2669		8.21352	0.143295	17.2622	0.00154393	-8.90694		203	m203	mice	both	hippocampus
	GSE76567	female v male; C57 strain	37.3134	24.4455	0.229165	2.62916e-11	61.5298		18.2681	1.03963	0.229165	4.6486e-07	19.0786		1.3616	2.00824	5.93441	0.133238	-2.69781		204	m204	mice	both	hippocampus
	GSE76567	female v male; DBA1 strain	0.00531193	3.41599	0.891209	4.64562	-2.11553		5.53802e-06	3.41599	3.60782	14.1763	-14.3681		0.0206019	0.24511	2.07456	6.83473	-8.64357		205	m205	mice	both	hippocampus
	GSE76567	female v male; DBA/2 strain	2.77748e-06	23.8748	0.019701	1.04966	22.8054		2.11338e-05	9.84778	2.97021	2.1624	4.71518		6.68843	17.7854	7.12751e-05	0.0023065	24.4715		206	m206	mice	both	hippocampus
	GSE76567	female v male; PWD strain	0.0158443	1.29745	0.645605	0.290509	0.377179		0.00566931	0.0378262	7.05913	2.06867	-9.08431		0.0625707	0.389154	4.40446	0.645605	-4.59835		207	m207	mice	both	hippocampus
	GSE90696	Tau Tg (PS19)	0.000257376	1.4121	2.00696	0.630733	-1.22534		0.000257376	1.75512	1.4121	0.566266	-0.222993		7.94816	0.77279	0.850483	0.630733	7.23974		208	m208	mice	male	hippocampus; 3 months
	GSE90696	Tau Tg (PS19)	1.11876e-05	1.87872	2.56613	1.63614	-2.32354		1.30396e-10	0.197614	11.7115	0.506092	-12.02		12.3503	0.197614	0.0259771	0.0259771	12.496		209	m209	mice	male	hippocampus; 6 months
	GSE43051	CBP+/-	3.92456e-05	2.29411e-07	0.000388022	2.34187e-10	-0.000348547		0.0163368	0.0396112	0.00165221	9.63759e-08	0.0542956		0.856514	3.90354e-08	5.23244e-06	0.18756	0.668949		210	m210	mice	female	hippo; both with vehicle
	GSE8720	MECP2 KO	0.129279	4.71603	5.88654	1.8439	-2.88513		0.355789	1.45912	1.58189	1.71015	-1.47712		1.8439	2.12783	1.23009	0.409367	2.33227		211	m211	mice	male	fast spiking interneurons
	GSE8720	MECP2 KO	2.27798	5.16915	0.409367	5.16915	1.86861		2.93272	6.13562	1.34186	4.49711	3.22938		4.94005	19.0092	0.753194	0.156657	23.0394		212	m212	mice	male	tufted pyramidal
	GSE8720	MECP2 KO	2.27798	1.71015	1.58189	0.927652	1.47858		2.59456	0.531419	0.156657	1.023	1.94632		2.59456	1.71015	2.43356	0.262885	1.60826		213	m213	mice	male	purkinje neurons
	GSE26024	DBA/2 v C57	0.658917	0.904296	5.00936	3.75185	-7.198		2.84333	1.92477	0.817324	0.735547	3.21523		3.1913	0.817324	0.587375	3.94889	-0.527635		214	m214	mice	male	striatum
	GSE26024	DBA/2 v C57	0.106314	1.30477	2.0647	4.78732	-5.44093		0.2602	2.20991	1.09397	1.53682	-0.160676		0.817324	0.904296	0.30313	3.75185	-2.33336		215	m215	mice	female	striatum
	GSE26024	female v male; C57 strain	0.106314	0.0185849	26.9498	0.000588123	-26.8254		3.01473	0.817324	3.75185	7.29427e-05	0.0801312		1.30477	0.0690617	2.84333	0.30313	-1.77263		216	m216	mice	both	striatum
	GSE26024	female v male: DBA	0.0328304	0.658917	4.78732	0.000588123	-4.09616		0.0861971	0.0185849	3.37303	0.042654	-3.3109		2.84333	0.0328304	0.735547	0.520854	1.61976		217	m217	mice	both	striatum
	GSE9444	sleep deprivation; C57 strain	0.000789879	0.837728	8.89265	0.0678354	-8.12197		0.00125301	0.753194	13.1683	0.927652	-13.3415		1.71015	0.156657	1.71015	1.98313	-1.82647		218	m218	mice	male	whole brain
	GSE9444	sleep deprivation; DBA strain	0.753194	0.467872	14.2609	0.00294989	-13.0427		0.00911356	0.0678354	11.7724	0.129279	-11.8247		1.23009	0.0851358	4.71603	0.531419	-3.93223		219	m219	mice	male	whole brain
	GSE9444	sleep deprivation; AKR strain	0.753194	8.59558	8.59558	0.600102	0.153092		0.105525	0.156657	16.5605	1.71015	-18.0085		2.59456	0.927652	3.87123	2.27798	-2.62699		220	m220	mice	male	whole brain
	GSE2502	DBA v C57	0.0106171	0.161193	0.273759	2.01482	-2.11677		0.0864421	0.1855	0.430835	0.760553	-0.919446		0.827183	0.00623888	0.0218596	0.637479	0.174083		221	m221	mice	male	whole brain
	GSE97198	BALB v C57	2.59456	1.34186	6.64853	9.19437	-11.9065		3.87123	2.27798	3.67299	5.40328	-2.92706		3.10983	3.67299	6.64853	16.9584	-16.8241		222	m222	mice	male	hippocampus; mix of PPI tested
	GSE97198	BALB v C57	6.38963	1.45912	4.71603	5.64242	-2.5097		5.88654	3.29227	1.34186	1.71015	6.12681		2.93272	4.71603	1.98313	7.73254	-2.06691		223	m223	mice	male	striatum; mix of PPI tested
	GSE97198	BALB v C57	8.89265	1.023	2.76096	8.0155	-0.860802		6.13562	1.71015	0.674004	4.94005	2.23171		0.837728	0.223244	4.07468	18.1767	-21.1904		224	m224	mice	male	brainstem; mix of PPI tested
	GSE42777	SHN-2 mutant	0.531419	1.12381	8.59558	0.927652	-7.868		2.27798	2.76096	8.59558	0.927652	-4.4843		0.600102	6.38963	7.45433	5.16915	-5.63374		225	m225	mice		dentate gyrus; 36 weeks
	GSE33457	MECP2 overexpress	2.2847e-08	1.7603	0.494213	0.00100642	1.26508		6.00394e-06	1.38691	1.50591	0.0755187	-0.194514		0.706118	2.18275	0.00241113	1.63037	1.25609		226	m226	mice	male	amygdala
	GSE33457	MECP2 KO	6.76943e-07	0.0036468	2.65884	0.00535274	-2.66054		0.000635575	0.0274865	0.632282	0.0362247	-0.640385		1.63403	0.020525	0.171018	1.06545	0.418086		227	m227	mice	male	amygdala
	GSE67294	MECP2 KO	0.0577084	0.00503586	6.94045	0.112434	-6.99014		0.234179	2.01143	9.52345	0.165514	-7.44336		18.1745	0.85894	6.67712	1.73738	10.6189		228	m228	mice	male	visual cortex
	GSE71233	MECP2 overexpress	0.0901799	3.09381	0.934832	6.92852e-07	2.24916		0.0261064	2.9189	1.34577	0.00731829	1.59192		0.00347102	0.934832	1.02953	1.58351	-1.67474		229	m229	mice		hippocampus; 4 weeks
	GSE71233	MECP2 overexpress	0.0141062	2.26359	0.313062	0.00149037	1.96315		0.00149037	1.45551	4.45051	0.678546	-3.67206		0.00500614	2.57575	0.268852	1.02437	1.28754		230	m230	mice		hippocampus; 8 weeks
	GSE38359	BALB v C57	11.3096	0.0595323	0.00150472	0.000122766	11.3675		9.69168	0.882331	0.170735	0.0356598	10.3676		0.882331	1.64838	0.0356598	0.794837	1.70022		231	m231	mice		whole eye
	GSE38359	AJ v C57	0.913396	1.00782	9.18761e-05	2.77264e-05	1.92109		1.21301	3.26104	0.0304214	9.18761e-05	4.44354		8.54087	3.26104	0.00608604	0.0398988	11.7559		232	m232	mice		whole eye
	GSE11322	XBP1 KO	4.72251e-05	1.30194	0.570401	0.235972	0.495618		2.72548e-06	2.12158	8.35266	0.272342	-6.50342		7.82774	3.32903	0.085301	1.01837	10.0531		233	m233	mice		primary culture; telencephalon E12.5
	GSE126996	STAU2 KO	1.28067	0.00600616	0.000686462	2.23393e-05	1.28596		1.28067	0.36767	0.107163	0.00407091	1.5371		7.18295	0.00270004	0.107163	0.107163	6.97132		234	m234	mice		purkinje neurons
	GSE84208	high run v control; both blocked	0.00215345	1.05229	1.26299	0.425372	-0.633922		0.000330073	9.92453	5.7245	1.49573	2.70464		7.55074	33.0467	0.620813	0.0339073	39.9427		235	m235	mice	male	cerebellum
	GSE84208	high run v control; both running	8.65031	0.477001	1.47823	2.04327e-07	7.64908		2.78913	0.610894	6.43575	0.000183452	-3.03591		6.18068	0.363352	7.50475	0.313833	-1.27455		236	m236	mice	male	cerebellum
	GSE58261	DNMT1 cKO	1.4486e-07	0.185552	0.220833	1.5866	-1.62188		1.60231e-06	4.30956	2.288	0.103544	1.91802		0.185552	0.0060199	0.0228517	63.9947	-63.8259		237	m237	mice		cortex
	GSE58261	DNMT3a cKO	2.58834	0.348313	0.101458	1.51275e-06	2.83519		3.10559	0.348313	4.71907	0.000145526	-1.26531		0.828246	0.299973	2.75534	1.01337	-2.64049		238	m238	mice		cortex
[truncated: 51 more rows]

## Sheet: x6-8
			x6; GSE102556; female; subiculum; hippocampus						x7; GSE54568; female; dorsolateral prefrontal cortex						x8; GSE54571; female; cingulate cortex
[truncated: 290 more rows]

[truncated: 4 more sheets: x9-11, x12-14, x15 xy1-2, xy3-4]
